# Supplementary material for: Deciphering the Genome-Wide Transcriptomic Changes during Interactions of Resistant and Susceptible Genotypes of American Elm with Ophiostoma novo-ulmi
Source: J Fungi (Basel). 2022 Jan 26;8(2):120. doi: 10.3390/jof8020120 (PMC8874831; doi:10.3390/jof8020120)
Supplement: Supplementary file 1 [file jof-08-00120-s001.zip › Table S2.xlsx]

## Sheet: V0h vs S0h
gene	log2FoldChange	lfcSE	stat	pvalue	padj	ath	Sequence Description
Unigene_022068	4.56932	0.482835	9.46351	2.97766e-21	1.3137e-18	AT3G23810	adenosylhomocysteinase
Unigene_030376	4.55059	0.447454	10.17	2.6998e-24	2.33154e-21	AT4G16110	two-component response regulator ARR12-like
Unigene_033280	4.48585	0.271059	16.5493	1.61888e-61	6.57087e-57	#N/A	S-locus lectin kinase family ,
Unigene_074786	4.39651	0.576696	7.62362	2.46664e-14	2.24481e-12	#N/A	hypothetical protein PRUPE_ppb014374mg, partial
Unigene_081716	4.27211	0.669342	6.38255	1.74164e-10	6.37433e-09	AT5G06370	lecithin retinol acyltransferase-like
Unigene_028180	4.19792	0.498662	8.41837	3.81763e-17	6.9799e-15	AT4G16730	(-)-alpha-terpineol synthase
Unigene_009003	4.17592	0.279048	14.9649	1.24508e-50	1.26341e-46	AT5G56510	pumilio homolog 12-like
Unigene_055862	4.13444	0.521773	7.92382	2.30324e-15	2.65585e-13	AT1G61680	(3S,6E)-nerolidol synthase 1-like
Unigene_071741	4.12143	0.618393	6.66473	2.65144e-11	1.19312e-09	AT4G16490	U-box domain-containing 4
Unigene_079352	4.10392	0.741953	5.53125	3.17963e-08	6.64323e-07	AT3G15720	glycoside hydrolase family 28
Unigene_065957	4.0865	0.248445	16.4483	8.62603e-61	1.75061e-56	#N/A	disease resistance RPP13 1 [Pyrus x bretschneideri]
Unigene_078127	4.06583	0.660056	6.15983	7.28223e-10	2.32484e-08	AT5G48350	Werner Syndrome-like exonuclease
Unigene_022384	4.06381	0.5607	7.24773	4.23799e-13	2.86216e-11	#N/A	carboxylesterase family
Unigene_085735	4.03165	0.466453	8.64321	5.46548e-18	1.19268e-15	AT3G45140	linoleate 13S-lipoxygenase 2-1, chloroplastic-like
Unigene_084339	3.93543	0.575191	6.84196	7.81185e-12	4.04949e-10	AT3G14415	L-lactate dehydrogenase
Unigene_003450	3.82414	0.509872	7.5002	6.37222e-14	5.15223e-12	AT5G57870	eukaryotic translation initiation factor isoform 4G-1-like
Unigene_027563	3.8166	0.484034	7.88497	3.14606e-15	3.50811e-13	AT1G64260	FAR1-RELATED SEQUENCE 4-like, partial
Unigene_031782	3.79197	0.518422	7.31445	2.58437e-13	1.83066e-11	AT4G26010	peroxidase 57-like
Unigene_083871	3.76919	0.707763	5.32549	1.00681e-07	1.85163e-06	AT1G67520	receptor-like serine threonine- kinase SD1-8
Unigene_042698	3.75602	0.582104	6.45249	1.10026e-10	4.25317e-09	AT5G60020	laccase-17-like
Unigene_011628	3.73604	0.660061	5.66015	1.51238e-08	3.47207e-07	#N/A	DNA-directed RNA polymerase III subunit RPC1
Unigene_024662	3.71578	0.545951	6.80607	1.00304e-11	5.03396e-10	AT5G58350	probable serine threonine- kinase WNK5
Unigene_079163	3.70535	0.793131	4.6718	2.98568e-06	3.6601e-05	#N/A	heme-dependent catalase
Unigene_030218	3.68653	0.70671	5.21646	1.82371e-07	3.11936e-06	AT3G50560	short-chain dehydrogenase reductase sdr
Unigene_084007	3.67444	0.651642	5.63873	1.7131e-08	3.87802e-07	AT5G44950	F-box FBD LRR-repeat
Unigene_085770	3.63296	0.378512	9.59803	8.14879e-22	4.29547e-19	AT4G20520	ribonuclease H At1g65750
Unigene_024301	3.58987	0.491759	7.30005	2.87654e-13	2.02701e-11	AT3G54700	carboxylic acid transporter
Unigene_027619	3.58323	0.61291	5.84626	5.02759e-09	1.28992e-07	AT3G23570	alpha beta-Hydrolase
Unigene_062550	3.556	0.491303	7.23791	4.55652e-13	3.05189e-11	AT2G28190	superoxide dismutase
Unigene_018540	3.54616	0.669841	5.29403	1.19651e-07	2.16327e-06	AT3G29750	transposon Tf2-1 poly isoform X1
Unigene_085300	3.52371	0.412535	8.54158	1.32393e-17	2.596e-15	AT3G18830	MFS quinate transporter
Unigene_027730	3.52084	0.747003	4.71329	2.43747e-06	3.0725e-05	#N/A	allantoate permease
Unigene_002893	3.51645	0.491078	7.16068	8.02778e-13	5.01291e-11	AT1G12630	ethylene-responsive transcription factor ERF027-like
Unigene_030882	3.50703	0.578533	6.06193	1.34499e-09	4.04383e-08	AT5G36228	PREDICTED: uncharacterized protein LOC102626150
Unigene_007916	3.47713	0.624666	5.56639	2.60074e-08	5.57642e-07	AT1G21270	wall-associated receptor kinase-like 16
Unigene_049241	3.47326	0.781074	4.44677	8.71703e-06	9.25492e-05	AT1G08420	serine threonine- phosphatase BSL3
Unigene_068827	3.46352	0.787691	4.39705	1.0973e-05	0.000112698	#N/A	Cysteine-rich RLK (RECEPTOR kinase) 8
Unigene_080614	3.46113	0.725439	4.77108	NA	NA	#N/A	PREDICTED: uncharacterized protein LOC104222351
Unigene_019863	3.45926	0.472134	7.32685	2.35633e-13	1.67497e-11	AT4G33080	AGC isoform 1 [Theobroma cacao]
Unigene_083275	3.44869	0.595082	5.79533	6.81886e-09	1.6901e-07	AT3G12890	zinc finger CONSTANS-LIKE 5-like
Unigene_070100	3.44429	0.505726	6.81059	9.71959e-12	4.90146e-10	AT5G29000	two-component response regulator ARR14-like
Unigene_003121	3.41535	0.581086	5.87753	4.16434e-09	1.09598e-07	AT1G04180	cyclopentanone 1,2-monooxygenase
Unigene_033556	3.3982	0.487532	6.9702	3.16482e-12	1.77672e-10	AT4G39830	multicopper oxidase
Unigene_022818	3.39236	0.794931	4.26748	1.97691e-05	0.00018765	AT5G24030	S-type anion channel SLAH2-like
Unigene_069902	3.38196	0.723267	4.67595	2.92593e-06	3.5999e-05	AT5G21105	multicopper oxidase, type 1
Unigene_032401	3.37657	0.57114	5.91198	3.38012e-09	9.18312e-08	AT2G21730	alcohol dehydrogenase
Unigene_030544	3.37582	0.572612	5.89547	3.73624e-09	1.00033e-07	AT1G21760	F-box 7
Unigene_052292	3.37203	0.676859	4.98189	6.29676e-07	9.29041e-06	AT4G38840	auxin-induced 15A-like
Unigene_084439	3.3677	0.734353	4.58595	4.51931e-06	5.22903e-05	AT5G40610	glycerol-3-phosphate dehydrogenase [NAD(+)], cytoplasmic-like isoform X2
Unigene_009222	3.36583	0.41296	8.15049	3.62455e-16	5.273e-14	AT4G18810	NAD(P)-binding rossmann-fold
Unigene_028411	3.3653	0.775683	4.3385	1.43461e-05	0.00014237	AT3G53520	UDP-glucuronic acid decarboxylase 1
Unigene_064879	3.36523	0.785726	4.28296	1.84425e-05	0.000176548	#N/A	queuine tRNA-ribosyltransferase
Unigene_069359	3.34058	0.619611	5.39142	6.99038e-08	1.34089e-06	AT1G64260	PREDICTED: uncharacterized protein LOC104105045
Unigene_074621	3.33331	0.555008	6.00587	1.90306e-09	5.52528e-08	ArthMp102	ribonuclease H At1g65750
Unigene_011386	3.32379	0.673685	4.93374	8.06701e-07	1.15171e-05	#N/A	L-type lectin-domain containing receptor kinase -like
Unigene_008555	3.31703	0.770228	4.30656	1.65814e-05	0.000161551	AT2G42280	transcription factor bHLH130-like
Unigene_082353	3.30349	0.769736	4.29171	1.773e-05	0.000170693	AT5G11720	glycoside hydrolase family 31
Unigene_061412	3.30144	0.656453	5.02921	4.92503e-07	7.49539e-06	#N/A	polyvinylalcohol dehydrogenase-like
Unigene_081658	3.29982	0.790455	4.17459	2.98528e-05	0.000265257	AT2G02390	maleylacetoacetate isomerase isoform X1
Unigene_031980	3.29972	0.578894	5.70005	1.19775e-08	2.82157e-07	AT3G29750	PREDICTED: uncharacterized protein LOC106447810
Unigene_043748	3.29166	0.606192	5.43007	5.63311e-08	1.10616e-06	AT4G02210	L10-interacting MYB domain-containing -like [Brachypodium distachyon]
Unigene_085019	3.2898	0.50391	6.52855	6.64099e-11	2.70906e-09	#N/A	glycoside hydrolase family 5
Unigene_033559	3.28392	0.563501	5.82771	5.61938e-09	1.42021e-07	AT5G11720	alpha-glucosidase
Unigene_030003	3.27342	0.764485	4.28186	1.85335e-05	0.000177293	#N/A	retrovirus-related Pol poly from transposon TNT 1-94, partial
Unigene_032432	3.27299	0.560675	5.83759	5.29627e-09	1.34862e-07	AT4G20520	ribonuclease H At1g65750
Unigene_030952	3.26713	0.823576	3.967	7.27828e-05	0.000572294	AT4G26070	MAP kinase kinase (Pbs2)
Unigene_009952	3.26697	0.826153	3.95443	7.67166e-05	0.000599855	AT4G03230	G-type lectin S-receptor-like serine threonine- kinase At4g03230 isoform X1
Unigene_022819	3.26678	0.705539	4.63019	3.65337e-06	4.36137e-05	AT5G24030	S-type anion channel SLAH2-like
Unigene_011086	3.26493	0.752368	4.33954	1.42779e-05	0.000141797	#N/A	ankyrin repeat-containing At3g12360-like isoform X2
Unigene_070840	3.24957	0.712355	4.56172	5.07352e-06	5.80245e-05	#N/A	heme-dependent catalase
Unigene_084255	3.24522	0.690397	4.7005	2.5952e-06	3.24612e-05	AT4G37970	alcohol dehydrogenase
Unigene_083694	3.23632	0.693729	4.66511	3.08454e-06	3.77217e-05	#N/A	dihydrodipicolinate synthase family
Unigene_084546	3.23496	0.759324	4.26032	2.04137e-05	0.000192736	AT1G74030	phosphopyruvate hydratase
Unigene_012883	3.23073	0.433535	7.45205	9.19008e-14	7.18721e-12	AT3G01680	uncharacterized LOC103453287
Unigene_070191	3.22193	0.572447	5.62834	1.81954e-08	4.08706e-07	AT4G34555	40S ribosomal s25
Unigene_083931	3.2176	0.621379	5.17816	2.24086e-07	3.73989e-06	#N/A	hypothetical protein M436DRAFT_57912
Unigene_024738	3.20211	0.815974	3.92428	8.6988e-05	0.000667945	AT5G40200	Protease Do-like 9
Unigene_082526	3.19207	0.313025	10.1975	2.03514e-24	1.96677e-21	AT1G80120	LURP-one-related 5-like
Unigene_078107	3.18879	0.592584	5.38116	7.40088e-08	1.407e-06	#N/A	senescence-associated
Unigene_031380	3.18604	0.6156	5.1755	2.27297e-07	3.79038e-06	AT1G60710	Aldo keto reductase
Unigene_045735	3.16674	0.815074	3.88522	0.000102236	0.000763648	#N/A	ribonuclease H At1g65750 [Prunus mume]
Unigene_073553	3.15303	0.740447	4.25828	2.06007e-05	0.00019432	#N/A	allantoate permease
Unigene_085128	3.14453	0.619764	5.07375	3.90042e-07	6.09839e-06	AT4G26530	fructose-bisphosphate aldolase-like
Unigene_015124	3.13199	0.420931	7.44063	1.00205e-13	7.7619e-12	AT5G05070	probable S-acyltransferase 1
Unigene_024914	3.12633	0.591337	5.28688	1.24419e-07	2.23651e-06	AT1G11910	candidapepsin-4 precursor
Unigene_022593	3.1121	0.812224	3.83158	0.000127325	0.000919081	AT4G38510	V-type proton ATPase subunit B
Unigene_029872	3.10838	0.579813	5.36101	8.2759e-08	1.55586e-06	AT5G10050	NAD(P)-binding Rossmann-fold containing
Unigene_033880	3.10383	0.846255	3.66772	0.000244721	0.00161198	#N/A	general substrate transporter
Unigene_083158	3.09377	0.672091	4.6032	4.16045e-06	4.87919e-05	AT1G63180	UDP-glucose 4-epimerase
Unigene_025640	3.09242	0.464446	6.65829	2.77024e-11	1.24108e-09	AT4G35290	glutamate receptor -like
Unigene_060606	3.0855	0.829918	3.71784	0.00020093	0.00136381	#N/A	retrovirus-related Pol poly from transposon
Unigene_033399	3.08522	0.532707	5.7916	6.97191e-09	1.72445e-07	AT3G59010	probable pectinesterase pectinesterase inhibitor 35
Unigene_009413	3.0807	0.519761	5.92715	3.0824e-09	8.46492e-08	AT5G16840	actin cytoskeleton
Unigene_020689	3.07899	0.527122	5.84113	5.18479e-09	1.32439e-07	AT5G04770	cationic amino acid transporter 6, chloroplastic-like
Unigene_018593	3.07678	0.862657	3.56663	NA	NA	AT3G07810	heterogeneous nuclear ribonucleo A1 isoform X1
Unigene_083849	3.07567	0.793013	3.87846	0.00010512	0.000781165	AT5G47760	phosphoglycolate phosphatase-like
Unigene_081918	3.07495	0.642474	4.78611	1.70043e-06	2.24597e-05	AT2G31570	probable glutathione peroxidase 2
Unigene_021748	3.07362	0.71246	4.31409	1.60261e-05	0.000156857	#N/A	hypothetical protein SS1G_10194 [Sclerotinia sclerotiorum 1980]
Unigene_085530	3.07082	0.739341	4.15346	3.2748e-05	0.000287646	AT1G16350	inosine-5 -monophosphate dehydrogenase
Unigene_069843	3.06929	0.854376	3.59244	NA	NA	AT3G52300	ATP synthase subunit d, mitochondrial
Unigene_077643	3.06597	0.752805	4.07272	4.64674e-05	0.000391299	AT3G10740	alpha-l-arabinofuranosidase a
Unigene_015141	3.06157	0.654173	4.68006	2.8679e-06	3.5403e-05	AT5G41770	crooked neck 1
Unigene_080920	3.05061	0.373246	8.17319	3.00333e-16	4.4328e-14	AT5G51260	acid phosphatase 1-like
Unigene_020418	3.0484	0.271361	11.2338	2.78373e-29	5.94679e-26	AT3G49720	hypothetical protein L484_012979
Unigene_036031	3.04056	0.528811	5.7498	8.93514e-09	2.16518e-07	#N/A	acetyl-coenzyme A synthetase, chloroplastic glyoxysomal isoform X1 [Cucumis sativus]
Unigene_085073	3.03659	0.606837	5.00396	5.61656e-07	8.3782e-06	AT2G17920	Zinc finger, CCHC-type
Unigene_008002	3.03494	0.701452	4.32666	1.51389e-05	0.000149252	AT5G67090	subtilisin-like protease
Unigene_033204	3.02885	0.549209	5.51493	3.48924e-08	7.21472e-07	#N/A	ribonuclease H At1g65750
Unigene_049148	3.02788	0.841441	3.59845	0.000320125	0.002031	AT2G02010	glutamate decarboxylase
Unigene_032637	3.02718	0.526904	5.74523	9.17978e-09	2.21917e-07	AT4G18910	glycerol uptake facilitator,
Unigene_005952	3.02671	0.831546	3.63985	0.000272792	0.00177186	AT3G55230	dirigent 9-like
Unigene_021807	3.02476	0.72278	4.1849	2.85295e-05	0.0002554	AT1G61950	Ca2+ calmodulin-dependent kinase
Unigene_032150	3.02216	0.682956	4.42512	9.63904e-06	0.000101148	AT5G65205	short-chain dehydrogenase
Unigene_070089	3.02134	0.791109	3.81912	0.000133929	0.000960435	AT4G15233	ABC drug exporter
Unigene_016023	3.01952	0.541545	5.57575	2.46464e-08	5.33533e-07	#N/A	retrovirus-related Pol poly from transposon TNT 1-94
Unigene_051078	3.01326	0.66161	4.55443	5.25274e-06	5.98382e-05	AT2G21050	auxin transporter 2
Unigene_021453	3.0128	0.722059	4.17252	3.01249e-05	0.000267207	AT4G36670	sugar transporter
Unigene_061785	3.0114	0.695227	4.33154	1.48068e-05	0.000146455	#N/A	heme-dependent catalase
Unigene_076543	3.00043	0.822706	3.64703	0.000265287	0.00172809	AT4G13010	alcohol dehydrogenase
Unigene_061453	2.99926	0.800122	3.74851	0.000177889	0.00122649	AT3G19640	magnesium transporter MRS2-F-like
Unigene_027818	2.99727	0.511713	5.85733	4.7038e-09	1.21375e-07	AT3G19940	sugar transporter
Unigene_085802	2.99645	0.442742	6.76793	1.30642e-11	6.38103e-10	AT4G18050	ABC transporter B family member 9
Unigene_027705	2.99468	0.438979	6.82191	8.98373e-12	4.57328e-10	AT5G40020	thaumatin
Unigene_033271	2.99452	0.453932	6.59683	4.20028e-11	1.78893e-09	AT5G63620	S-(hydroxymethyl)glutathione dehydrogenase
Unigene_082099	2.99379	0.814772	3.67439	0.000238421	0.00157661	AT4G38180	FAR1-RELATED SEQUENCE 5-like
Unigene_083201	2.99026	0.580084	5.15488	2.53799e-07	4.17908e-06	AT1G54870	short-chain dehydrogenase reductase family oxidoreductase
Unigene_082847	2.98846	0.596585	5.00928	5.46333e-07	8.18874e-06	AT2G38600	acid phosphatase 1-like [Malus domestica]
Unigene_030071	2.98464	0.506426	5.89354	3.78016e-09	1.01076e-07	AT3G56930	probable S-acyltransferase 1
Unigene_006590	2.98017	0.818112	3.64274	0.000269749	0.00175434	AT4G23520	cathepsin K
Unigene_031874	2.97711	0.758994	3.92245	8.76544e-05	0.000672299	#N/A	beta-lactamase family
Unigene_064133	2.97433	0.767266	3.87653	0.000105957	0.0007862	AT1G43760	PREDICTED: uncharacterized protein LOC104908941
Unigene_029185	2.97241	0.263011	11.3015	1.29036e-29	3.08084e-26	#N/A	PREDICTED: uncharacterized protein LOC103833812
Unigene_084297	2.97074	0.566737	5.24183	1.58992e-07	2.77205e-06	AT1G43760	PREDICTED: uncharacterized protein LOC105967373
Unigene_047459	2.96319	0.3101	9.55561	1.22859e-21	6.15645e-19	#N/A	methylthioalkylmalate synthase 1, chloroplastic-like
Unigene_029719	2.96293	0.461439	6.42107	1.35321e-10	5.08758e-09	AT4G12560	F-box At3g16210
Unigene_062269	2.95837	0.511272	5.7863	7.19544e-09	1.77111e-07	#N/A	pectinesterase
Unigene_081910	2.95828	0.543359	5.44443	5.19715e-08	1.02892e-06	AT2G21890	NADPH-dependent medium chain alcohol dehydrogenase
Unigene_053411	2.94501	0.864967	3.40476	NA	NA	AT4G26230	60S ribosomal L31 isoform X1
Unigene_033457	2.94258	0.317448	9.26949	1.8703e-20	6.83905e-18	AT4G32510	probable boron transporter 7
Unigene_079263	2.93687	0.581991	5.04625	4.50557e-07	6.9219e-06	AT5G23270	plastidic glucose transporter 4
Unigene_080727	2.93543	0.654639	4.48404	7.32417e-06	7.96573e-05	AT2G21730	NADPH-dependent medium chain alcohol dehydrogenase
Unigene_013377	2.92566	0.61954	4.72232	2.33171e-06	2.95387e-05	AT3G13290	enhancer of mRNA-decapping 4-like isoform X1 [Gossypium raimondii]
Unigene_061373	2.90761	0.726161	4.00409	6.22574e-05	0.000501183	AT1G05670	pentatricopeptide repeat-containing At1g05670, mitochondrial [Vitis vinifera]
Unigene_032241	2.89758	0.722781	4.00892	6.09958e-05	0.000492297	AT3G51490	sugar transporter
Unigene_069550	2.8953	0.730991	3.96078	7.47039e-05	0.000584907	#N/A	MULTISPECIES: stress-induced
Unigene_039565	2.8901	0.511128	5.65436	1.5643e-08	3.57306e-07	#N/A	RNA-directed DNA polymerase from mobile element jockey-like
Unigene_007810	2.889	0.561	5.14974	2.60849e-07	4.28475e-06	AT1G73040	jacalin-related lectin 3-like isoform X1
Unigene_021735	2.88837	0.81471	3.54527	0.000392207	0.00240964	#N/A	PREDICTED: uncharacterized protein LOC102623105
Unigene_085184	2.8881	0.723553	3.99156	6.56408e-05	0.000524777	AT2G24200	cytosol aminopeptidase
Unigene_043100	2.88026	0.732468	3.93226	8.41499e-05	0.000649593	AT1G02130	ras and EF-hand domain-containing homolog
Unigene_081101	2.87847	0.576339	4.9944	5.90175e-07	8.74894e-06	AT4G29090	ribonuclease H At1g65750-like
Unigene_018074	2.87371	0.515307	5.5767	2.45127e-08	5.31204e-07	AT4G06599	ubiquitin-like domain-containing CTD phosphatase
Unigene_085743	2.87301	0.492813	5.82982	5.54888e-09	1.40414e-07	AT3G51480	glutamate receptor -like
Unigene_079044	2.86512	0.711363	4.02764	5.63387e-05	0.000460294	AT2G36450	ethylene-responsive transcription factor ERF024-like
Unigene_085047	2.8632	0.810845	3.53113	0.000413793	0.00251542	AT1G20630	catalase
Unigene_085307	2.85808	0.825742	3.46122	0.000537728	0.00314856	AT3G48000	retinal dehydrogenase 1-like
Unigene_040564	2.85202	0.821832	3.47032	0.000519834	0.00306323	AT1G48100	glycoside hydrolase family 28
Unigene_028953	2.8509	0.521198	5.4699	4.50296e-08	9.07951e-07	AT4G00380	INVOLVED IN DE NOVO 2 [Vitis vinifera]
Unigene_012994	2.84811	0.721014	3.95015	7.81036e-05	0.000609252	AT1G76150	peroxisomal dehydratase
Unigene_011671	2.84795	0.673391	4.22927	2.34453e-05	0.000216672	AT4G05160	phenylacetyl- ligase
Unigene_061269	2.84368	0.83117	3.42129	0.000623241	0.00357147	AT2G35635	an1-type zinc finger
Unigene_076198	2.83293	0.713225	3.972	7.12706e-05	0.000562037	AT1G24360	gluconate 5-dehydrogenase
Unigene_082930	2.83219	0.604185	4.68763	2.76387e-06	3.43171e-05	AT2G29150	short chain dehydrogenase reductase family
Unigene_032932	2.82857	0.474207	5.96484	2.44873e-09	6.89739e-08	AT3G19940	hexose transporter
Unigene_027317	2.82817	0.558679	5.06224	4.1437e-07	6.42923e-06	AT1G12570	alcohol oxidase
Unigene_024319	2.82596	0.710306	3.97852	6.93462e-05	0.000549423	AT5G04885	beta-glucosidase g
Unigene_082535	2.82287	0.572897	4.92737	8.33459e-07	1.18616e-05	AT5G17330	glutamate decarboxylase
Unigene_084461	2.82154	0.720758	3.91469	9.05223e-05	0.000690345	#N/A	uridine 5 -monophosphate synthase-like
Unigene_058783	2.81584	0.704015	3.99968	6.34272e-05	0.000509489	#N/A	DNA starvation stationary phase protection
Unigene_085827	2.80444	0.28936	9.69188	3.26471e-22	1.84043e-19	ArthMp075	DNA RNA polymerases superfamily
Unigene_078148	2.80339	0.463977	6.0421	1.5212e-09	4.51676e-08	AT2G45220	pectinesterase
Unigene_055232	2.80161	0.61014	4.59175	4.3954e-06	5.11022e-05	#N/A	Receptor kinase FERONIA
Unigene_056763	2.8014	0.860137	3.25692	NA	NA	#N/A	carbonic anhydrase
Unigene_010967	2.79891	0.804046	3.48103	0.00049949	0.00295925	AT5G36250	probable phosphatase 2C 74
Unigene_082108	2.79814	0.619051	4.52005	6.18255e-06	6.91495e-05	AT1G08110	lactoylglutathione lyase
Unigene_002528	2.79566	0.4083	6.84709	7.5369e-12	3.93207e-10	AT5G49720	endoglucanase 25-like
Unigene_006292	2.79159	0.782347	3.56822	0.000359414	0.00224365	AT3G56470	F-box kelch-repeat At1g57790-like
Unigene_032533	2.78986	0.433583	6.43444	1.23932e-10	4.73214e-09	AT4G06634	c2h2 conidiation transcription factor
Unigene_085484	2.78083	0.571022	4.86992	1.11645e-06	1.5424e-05	AT2G36190	glycoside hydrolase family 32
Unigene_084187	2.77975	0.522141	5.32376	1.01644e-07	1.86511e-06	AT2G37760	alcohol dehydrogenase (NADP+)
Unigene_077877	2.77962	0.62174	4.47071	7.79598e-06	8.40008e-05	AT1G14930	MLP 329
Unigene_022006	2.77679	0.413678	6.71244	1.91395e-11	8.90889e-10	AT3G27690	chlorophyll a-b binding 5, chloroplastic-like [Brassica napus]
Unigene_059527	2.76576	0.570036	4.8519	1.22284e-06	1.67117e-05	AT5G60020	laccase-17-like
Unigene_084758	2.76245	0.603074	4.58062	4.63591e-06	5.35021e-05	#N/A	PREDICTED: uncharacterized protein LOC102621629
Unigene_016489	2.76186	0.537444	5.13889	2.76373e-07	4.5051e-06	AT2G02380	glutathione S-transferase
Unigene_015326	2.7586	0.774069	3.56376	0.000365578	0.002272	AT1G43760	PREDICTED: uncharacterized protein LOC102619424
Unigene_029692	2.75785	0.572782	4.81483	1.47327e-06	1.97485e-05	AT3G14040	glycoside hydrolase family 28
Unigene_022235	2.75449	0.684862	4.02197	5.77135e-05	0.000469822	#N/A	major royal jelly
Unigene_056148	2.75172	0.459898	5.98332	2.18639e-09	6.25836e-08	AT3G25400	dCTP pyrophosphatase 1-like
Unigene_032502	2.74514	0.396931	6.9159	4.64886e-12	2.52601e-10	AT1G23200	pectinesterase pectinesterase inhibitor 6
Unigene_000709	2.74325	0.274239	10.0032	1.4761e-23	1.01548e-20	AT1G78120	TPR repeat-containing thioredoxin TTL1-like
Unigene_023228	2.73569	0.78498	3.48504	0.000492066	0.00292081	#N/A	hypothetical protein L484_024909
Unigene_008021	2.73156	0.496984	5.49628	3.87877e-08	7.92327e-07	AT4G25970	phosphatidylserine decarboxylase family
Unigene_070572	2.73091	0.686308	3.97913	6.91667e-05	0.000548215	#N/A	hypothetical protein PRUPE_ppb020678mg
Unigene_021101	2.7306	0.798135	3.42123	0.000623388	0.00357181	#N/A	glutathione S-transferase
Unigene_082483	2.73053	0.694622	3.93096	8.46086e-05	0.000652762	AT3G19930	sugar transporter
Unigene_008198	2.72169	0.596597	4.56203	5.06624e-06	5.79576e-05	AT5G11100	synaptotagmin-5 isoform X2
Unigene_031570	2.72089	0.625609	4.34919	1.3664e-05	0.000136409	#N/A	nucleoside-diphosphate-sugar epimerase
Unigene_084349	2.7198	0.492455	5.52294	3.33379e-08	6.91795e-07	AT4G39830	multicopper oxidase
Unigene_001756	2.71855	0.840252	3.2354	0.00121473	0.00625216	AT2G36780	UDP-glycosyltransferase 73C3-like
Unigene_080719	2.71819	0.71879	3.78162	0.000155808	0.00109546	AT5G04240	regulatory SWI5
Unigene_032103	2.7085	0.48501	5.58443	2.34469e-08	5.11383e-07	AT3G08040	MATE efflux family FRD3-like
Unigene_069719	2.70749	0.538403	5.02874	4.93712e-07	7.51097e-06	AT1G24360	L-xylulose reductase
Unigene_019965	2.70509	0.748832	3.61242	0.000303355	0.00194179	#N/A	muscle-specific 20
Unigene_009974	2.70308	0.631209	4.28237	1.84909e-05	0.00017697	AT2G48020	sugar porter family MFS transporter, partial
Unigene_070110	2.70279	0.78764	3.4315	0.000600249	0.00346106	AT3G05630	phospholipase ,
Unigene_076602	2.70123	0.600766	4.49631	6.91427e-06	7.59316e-05	AT3G05540	translationally-controlled tumor
Unigene_006377	2.69987	0.303615	8.89239	5.98096e-19	1.65144e-16	AT5G49360	beta-D-xylosidase
Unigene_032219	2.69445	0.418815	6.4335	1.24696e-10	4.75686e-09	AT2G04350	acetyl- synthetase
Unigene_034185	2.69285	0.852668	3.15815	0.00158774	0.00778576	#N/A	flagellar motor
Unigene_075717	2.6922	0.864095	3.11563	NA	NA	AT5G67270	microtubule-associated RP EB family member 1
Unigene_054643	2.6861	0.628995	4.27046	NA	NA	AT3G54690	probable arabinose 5-phosphate isomerase
Unigene_062711	2.68408	0.825306	3.25223	0.00114504	0.00594446	AT4G23160	uncharacterized mitochondrial g00810-like
Unigene_080395	2.68248	0.531805	5.04411	4.55628e-07	6.99716e-06	AT4G28850	probable xyloglucan endotransglucosylase hydrolase 26
Unigene_053689	2.68209	0.752857	3.56255	0.000367265	0.00227935	#N/A	cation calcium exchanger 4-like
Unigene_031333	2.68184	0.535382	5.0092	5.46575e-07	8.18934e-06	#N/A	S-locus lectin kinase family ,
Unigene_078667	2.67583	0.63075	4.2423	2.21237e-05	0.000206251	#N/A	gamma interferon inducible lysosomal thiol reductase
Unigene_084539	2.67435	0.340157	7.86211	3.7773e-15	4.12143e-13	ArthMp098	ATP synthase subunit 6 (mitochondrion)
Unigene_074152	2.6626	0.813675	3.27231	NA	NA	AT1G57860	60S ribosomal L21
Unigene_082899	2.66128	0.47181	5.64058	1.69478e-08	3.84085e-07	ArthMp051	NADH dehydrogenase subunit 4 (mitochondrion)
Unigene_026060	2.65333	0.589359	4.50206	6.7299e-06	7.42686e-05	AT2G36130	peptidyl-prolyl cis-trans isomerase-like 1
Unigene_063814	2.645	0.711375	3.71815	0.000200689	0.0013624	AT4G33200	myosin-15-like isoform X1
Unigene_082162	2.64116	0.629314	4.19688	2.70614e-05	0.000244251	AT1G74060	60S ribosomal L6
Unigene_056742	2.64101	0.838238	3.15067	0.00162897	0.00794405	#N/A	lactose permease
Unigene_032140	2.6374	0.479532	5.49994	3.79913e-08	7.78803e-07	AT3G16370	GDSL esterase lipase APG-like
Unigene_073711	2.63645	0.682801	3.86123	0.000112819	0.000829269	#N/A	60S ribosomal L37
Unigene_083374	2.6356	0.628793	4.19153	2.77083e-05	0.000249092	AT4G22140	polybromo-1-like [Camelina sativa]
Unigene_066842	2.63489	0.581174	4.53374	5.7948e-06	6.54533e-05	AT3G05880	plasma membrane proteolipid Pmp3
Unigene_084963	2.63461	0.402015	6.55351	5.61986e-11	2.33236e-09	AT3G50180	UPF0481 At3g47200-like
Unigene_007443	2.63366	0.699147	3.76697	0.000165244	0.00115242	AT3G51490	sugar transporter,
Unigene_000292	2.63353	0.36086	7.29794	2.92215e-13	2.05558e-11	#N/A	probable GPI-anchored adhesin PGA55
Unigene_038724	2.63042	0.850005	3.0946	0.00197081	0.00930477	#N/A	histidine kinase hhk2p
Unigene_012303	2.6289	0.821262	3.20105	0.00136928	0.0069015	AT1G47128	cathepsin L
Unigene_013728	2.62692	0.739539	3.5521	0.000382165	0.00235848	#N/A	hypothetical protein POPTR_0008s21830g
Unigene_077697	2.62654	0.688561	3.81453	0.000136441	0.000975689	AT3G02570	phosphomannose isomerase type I
Unigene_033243	2.62186	0.555054	4.72361	2.3169e-06	2.93877e-05	#N/A	mfs transporter
Unigene_053191	2.61871	0.785094	3.33554	0.000851328	0.00463508	AT1G48130	peroxiredoxin-6
Unigene_084831	2.61797	0.425803	6.1483	7.83161e-10	2.48148e-08	AT1G80460	glycerol kinase
Unigene_049695	2.61681	0.327622	7.9873	1.37923e-15	1.67453e-13	AT3G48070	anti-virus transcriptional factor,
Unigene_083476	2.61206	0.456684	5.71963	1.06755e-08	2.55038e-07	AT1G20630	heme-dependent catalase
Unigene_012463	2.61176	0.735169	3.5526	0.000381447	0.00235547	AT5G26120	glycoside hydrolase family 51
Unigene_006616	2.6106	0.341359	7.64767	2.04653e-14	1.88359e-12	AT3G21720	isocitrate lyase
Unigene_082128	2.60743	0.468254	5.56842	2.57054e-08	5.52453e-07	AT5G40270	deoxynucleoside triphosphate triphosphohydrolase SAMHD1 homolog
Unigene_071624	2.6003	0.635395	4.09241	4.26911e-05	0.000363344	AT1G69410	eukaryotic translation initiation factor 5A-2
Unigene_085004	2.59997	0.729289	3.56508	0.000363743	0.00226441	ArthMp097	RNA-dependent RNA polymerase
Unigene_060070	2.59958	0.854595	3.04189	0.00235099	0.0107775	AT3G62760	glutathione S-transferase F13-like
Unigene_053624	2.59954	0.709934	3.66166	0.000250589	0.00164289	AT1G79440	succinate semialdehyde dehydrogenase
Unigene_077853	2.59706	0.843963	3.07722	NA	NA	AT4G22380	NHP2 1
Unigene_027146	2.59319	0.618334	4.19383	2.7428e-05	0.000247065	AT1G54870	tropinone reductase 1
Unigene_029606	2.59301	0.742197	3.49369	0.000476395	0.00284317	#N/A	MORC family CW-type zinc finger 3-like [Populus euphratica]
Unigene_071396	2.59068	0.412341	6.28285	3.32425e-10	1.15422e-08	AT1G48330	hypothetical protein L484_025129
Unigene_001168	2.58593	0.842964	3.06767	0.00215738	0.0100165	#N/A	galacturan 1,4-alpha-galacturonidase C
Unigene_061058	2.58377	0.851542	3.03423	0.00241151	0.0109991	AT1G50940	electron transfer flavo subunit alpha, mitochondrial
Unigene_018077	2.58257	0.771012	3.34958	0.000809344	0.00444586	AT4G06599	ubiquitin-like domain-containing CTD phosphatase
Unigene_078686	2.57924	0.76148	3.38715	0.000706232	0.00396696	#N/A	alpha-N-arabinofuranosidase A
Unigene_039459	2.57457	0.490843	5.24519	1.5612e-07	2.72776e-06	#N/A	hypothetical protein L484_026364
Unigene_083924	2.57376	0.434337	5.92571	3.10943e-09	8.51609e-08	AT1G04690	Aldo keto reductase
Unigene_008898	2.56889	0.54725	4.69419	2.67661e-06	3.33357e-05	AT1G48450	hypothetical protein L484_019353
Unigene_081606	2.56488	0.7122	3.60134	0.000316583	0.00201281	AT3G20130	cytochrome P450 705A5-like
Unigene_026360	2.56353	0.434805	5.89581	3.72837e-09	9.98884e-08	#N/A	PREDICTED: uncharacterized protein LOC101488260, partial
Unigene_000911	2.56308	0.451656	5.67485	1.3881e-08	3.20852e-07	AT1G03150	N-alpha-acetyltransferase 20
Unigene_031116	2.5629	0.713002	3.59452	0.000324993	0.00205598	#N/A	peroxisomal biogenesis factor 11
Unigene_078501	2.56248	0.773035	3.31483	0.000917002	0.00493048	AT2G28630	3-ketoacyl- synthase 12
Unigene_004777	2.55736	0.337864	7.5692	3.75537e-14	3.24098e-12	AT3G51630	probable serine threonine- kinase WNK5
Unigene_065617	2.55578	0.853151	2.9957	0.00273818	0.0122065	AT2G47470	disulfide-isomerase A3
Unigene_014344	2.55526	0.632456	4.04021	5.34025e-05	0.000440023	AT1G78140	uncharacterized methyltransferase At1g78140, chloroplastic
Unigene_082696	2.55382	0.483003	5.28738	1.24083e-07	2.23145e-06	#N/A	retrograde regulation 2
Unigene_069451	2.55337	0.844863	3.02223	0.00250921	0.0113682	AT5G67560	ADP-ribosylation factor 8A
Unigene_017433	2.54785	0.630862	4.03867	5.37549e-05	0.000442388	AT3G24240	probable LRR receptor-like serine threonine- kinase At1g53440 isoform X3
Unigene_032905	2.54685	0.316502	8.04685	8.49497e-16	1.08088e-13	AT1G17260	plasma membrane h+-atpase pma1
Unigene_009023	2.54643	0.85663	2.97262	NA	NA	AT1G47250	proteasome subunit alpha type-1
Unigene_009112	2.54463	0.828777	3.07035	0.00213808	0.00993733	AT1G77780	glucan endo-1,3-beta-glucosidase GVI
Unigene_020567	2.54174	0.505572	5.02745	4.97033e-07	7.54259e-06	#N/A	disease resistance RGA2-like
Unigene_032739	2.54	0.425678	5.96696	2.4172e-09	6.82278e-08	AT3G62710	glycoside hydrolase family 3
Unigene_081757	2.53946	0.661805	3.83718	0.000124456	0.000900774	AT5G01600	soma ferritin-like
Unigene_027855	2.53751	0.4758	5.33313	9.65334e-08	1.78262e-06	AT4G06634	zinc finger OZF
Unigene_003065	2.53394	0.284316	8.91243	4.99265e-19	1.42709e-16	AT4G23690	disease resistance response 206-like
Unigene_084138	2.53157	0.296303	8.54386	1.29813e-17	2.55776e-15	AT5G36228	PREDICTED: uncharacterized protein LOC102626150
Unigene_032251	2.52872	0.575074	4.39721	1.09652e-05	0.00011266	AT3G51850	MAP kinase-interacting serine threonine- kinase 1 isoform X2
Unigene_078381	2.52842	0.861875	2.93363	0.00335024	0.0143684	#N/A	poly [ADP-ribose] polymerase 3
Unigene_083018	2.52621	0.74218	3.40377	0.000664634	0.0037751	AT1G24360	acetoin reductase
Unigene_036805	2.5241	0.814212	3.10005	0.00193489	0.00916076	AT1G48130	peroxidase
Unigene_084719	2.52328	0.392972	6.42101	1.35371e-10	5.08758e-09	AT5G43420	RING-H2 finger ATL16-like
Unigene_073260	2.52193	0.847957	2.97412	0.00293828	0.0129225	AT5G54080	homogentisate 1,2-dioxygenase
Unigene_069783	2.52061	0.844419	2.98503	0.00283555	0.0125523	AT5G53460	glutamate synthase [NADH], amyloplastic isoform X2
Unigene_058784	2.51671	0.840845	2.99307	0.00276184	0.0122944	#N/A	carboxylesterase type B
Unigene_031734	2.51342	0.654131	3.84238	0.000121846	0.000884725	AT3G54450	NRT1 PTR FAMILY -like
Unigene_027772	2.51306	0.589538	4.26277	2.01908e-05	0.000190897	AT5G24910	cytochrome P450 714C2-like
Unigene_079863	2.50711	0.798766	3.13873	0.0016968	0.0082166	#N/A	2-oxoglutarate dehydrogenase,
Unigene_030146	2.50703	0.620872	4.03792	5.39267e-05	0.000443262	AT1G22670	hypothetical protein AUEXF2481DRAFT_27803
Unigene_079966	2.5031	0.399306	6.26861	3.64274e-10	1.25279e-08	AT4G00165	lipid-binding At4g00165
Unigene_059438	2.50004	0.859759	2.90784	0.0036393	0.0154143	#N/A	PREDICTED: uncharacterized protein LOC105915158
Unigene_032825	2.49977	0.711818	3.51181	0.00044506	0.00267385	#N/A	motile sperm domain-containing 2
Unigene_027012	2.49488	0.542892	4.59553	4.31658e-06	5.0332e-05	AT1G43580	Sphingomyelin synthetase family isoform 1 [Theobroma cacao]
Unigene_080910	2.49487	0.750603	3.32382	0.000887933	0.00480281	#N/A	arsenate reductase (Arc2)
Unigene_052338	2.49446	0.826499	3.01811	0.0025436	0.0114829	AT5G61510	quinone oxidoreductase
Unigene_005761	2.49336	0.483199	5.1601	2.46813e-07	4.07562e-06	AT4G26780	pentatricopeptide repeat-containing At2g42920, chloroplastic-like
Unigene_076517	2.48818	0.793528	3.13559	0.0017151	0.00829335	AT3G11910	ubiquitin C-terminal hydrolase (HAUSP),
Unigene_082509	2.48435	0.675368	3.67852	0.000234595	0.00155664	AT4G13010	zinc-binding oxidoreductase ,
Unigene_081739	2.47944	0.683045	3.62997	0.00028345	0.00183025	ArthMp044	NADH dehydrogenase subunit 1 (mitochondrion)
Unigene_070539	2.47891	0.857824	2.88977	0.0038553	0.0161289	#N/A	IFRD domain
Unigene_007970	2.47136	0.587108	4.20938	2.56068e-05	0.000233721	AT2G17360	40S ribosomal S4-like
Unigene_021208	2.46997	0.577261	4.27878	1.87922e-05	0.00017943	AT3G22960	pyruvate kinase isozyme A, chloroplastic
Unigene_069709	2.46655	0.629388	3.91897	8.8929e-05	0.000680344	AT5G48880	acetyl- acyltransferase
Unigene_082001	2.46511	0.542379	4.54499	5.49366e-06	6.239e-05	AT4G26330	Subtilisin-like protease
Unigene_080138	2.46218	0.750958	3.27872	0.00104281	0.00549053	AT3G56800	myosin regulatory light polypeptide 9-like
Unigene_020174	2.46111	0.660975	3.72346	0.000196512	0.0013374	AT1G14570	UBX domain containing
Unigene_033039	2.45853	0.596392	4.12234	3.75035e-05	0.000323879	AT2G26690	NRT1 PTR FAMILY
Unigene_083272	2.45836	0.337011	7.29459	2.9958e-13	2.09649e-11	AT2G28960	LRR receptor-like serine threonine- kinase
Unigene_083029	2.45808	0.837293	2.93575	0.00332741	0.0142856	AT2G14255	probable S-acyltransferase 23
Unigene_067037	2.45107	0.851974	2.87693	0.00401562	0.0166844	AT1G12050	fumarylacetoacetase
Unigene_085601	2.44838	0.666978	3.67086	0.000241733	0.00159618	ArthMp109	cytochrome c oxidase subunit I
Unigene_081924	2.43921	0.773847	3.15205	0.00162127	0.00791601	AT3G44550	fatty acyl- reductase CG5065 [Wasmannia auropunctata]
Unigene_008020	2.43732	0.417538	5.83737	5.30306e-09	1.3495e-07	ArthMp026	NADH dehydrogenase subunit 2 (mitochondrion)
Unigene_084453	2.43456	0.554157	4.39327	1.11659e-05	0.000114522	AT1G23460	glycoside hydrolase family 28
Unigene_016385	2.43256	0.324957	7.4858	7.11141e-14	5.70445e-12	AT3G60740	tubulin-folding cofactor D
Unigene_008747	2.42727	0.611407	3.96997	7.18831e-05	0.000566316	AT1G80490	topless-related 1-like isoform X1 [Nelumbo nucifera]
Unigene_028326	2.42247	0.488769	4.95626	7.18615e-07	1.03874e-05	AT4G02050	MFS transporter, SP family, sugar:H+ symporter
Unigene_068057	2.42245	0.798301	3.0345	0.00240934	0.0109917	AT1G04420	norsolorinic acid reductase
Unigene_030518	2.42205	0.677869	3.57304	0.00035286	0.00220886	AT2G01170	amino acid permease
Unigene_084485	2.41988	0.645506	3.7488	0.00017768	0.00122546	#N/A	reticulon-1-A isoform X3 [Polistes canadensis]
Unigene_047696	2.41934	0.632456	3.82531	0.000130606	0.00093959	#N/A	PREDICTED: uncharacterized protein LOC103442523
Unigene_084432	2.41776	0.448941	5.38548	7.22528e-08	1.38138e-06	AT1G09400	NADH oxidase
Unigene_069476	2.41533	0.589237	4.09908	4.14788e-05	0.00035429	AT3G60245	60s ribosomal l43
Unigene_031255	2.4148	0.568987	4.24403	2.1954e-05	0.000205037	AT3G19940	MFS maltose transporter
Unigene_070239	2.41352	0.849682	2.8405	0.00450429	0.0183264	AT3G13900	phospholipid-translocating ATPase
Unigene_008667	2.41327	0.366551	6.58374	4.58761e-11	1.93361e-09	ArthMp102	hypothetical protein PRUPE_ppa022115mg
Unigene_007432	2.41327	0.572815	4.213	2.52004e-05	0.000230477	AT3G09300	oxysterol binding
Unigene_084303	2.4105	0.552954	4.35931	1.30471e-05	0.000130822	AT4G38540	FAD NAD(P)-binding domain-containing
Unigene_062646	2.40818	0.781737	3.08055	0.00206619	0.00967794	AT3G22910	calcium-transporting ATPase 12, plasma membrane-type-like
Unigene_009649	2.40792	0.255983	9.40656	5.12633e-21	2.10174e-18	AT5G53130	cyclic nucleotide-gated ion channel 1-like
Unigene_035487	2.40226	0.76056	3.15854	0.00158559	0.00777829	#N/A	PREDICTED: uncharacterized protein LOC102629889
Unigene_077804	2.40121	0.820788	2.92549	0.00343915	0.01468	AT1G65930	isocitrate dehydrogenase [NADP] cytoplasmic
Unigene_050544	2.39958	0.806494	2.97532	0.0029268	0.0128832	#N/A	hypothetical protein PRUPE_ppa023135mg
Unigene_085387	2.39788	0.705247	3.40005	0.000673729	0.00381848	AT2G25240	serpin B3-like
Unigene_003672	2.39709	0.674328	3.55478	0.000378291	0.00233777	AT5G62420	aldehyde reductase
Unigene_073284	2.39272	0.763372	3.13442	0.00172197	0.00832356	AT2G45080	G1 S-specific cyclin Pcl5
Unigene_029413	2.39207	0.618979	3.86455	0.000111295	0.000819253	#N/A	PREDICTED: uncharacterized protein LOC102626228
Unigene_000985	2.38783	0.467059	5.11248	3.17953e-07	5.08951e-06	AT1G50310	glucose transporter rco-3
Unigene_033277	2.38777	0.604824	3.94788	7.88477e-05	0.000613564	AT1G55730	membrane bound cation transporter
Unigene_007709	2.38512	0.74935	3.18291	0.00145801	0.00726216	AT5G13890	PREDICTED: uncharacterized protein LOC103948673 isoform X2
Unigene_079277	2.38341	0.255881	9.31452	1.22504e-20	4.73554e-18	AT3G57390	agamous-like MADS-box AGL18
Unigene_078027	2.38179	0.748346	3.18273	0.00145892	0.00726487	AT4G39650	gamma-glutamyltranspeptidase
Unigene_041583	2.38171	0.852982	2.79221	0.00523486	0.0208026	#N/A	PREDICTED: uncharacterized protein LOC104454748
Unigene_022963	2.37835	0.56457	4.21268	2.52353e-05	0.000230745	#N/A	PREDICTED: uncharacterized protein LOC104416911
Unigene_050516	2.37745	0.854127	2.78348	0.00537789	0.0212773	AT1G24470	estradiol 17-beta-dehydrogenase 12
Unigene_027827	2.3769	0.621277	3.82583	0.000130332	0.000938114	AT4G37850	transcription factor bHLH18-like
Unigene_012182	2.37625	0.62791	3.78438	0.000154091	0.00108489	#N/A	ribonuclease H At1g65750
Unigene_075918	2.37536	0.795704	2.98523	0.00283368	0.0125468	AT4G22310	upf0041 domain
Unigene_036067	2.37522	0.856258	2.77395	0.00553796	0.0217958	AT3G10330	transcription initiation factor iib
Unigene_058306	2.36932	0.618279	3.83212	0.000127045	0.00091739	AT3G01680	SIEVE ELEMENT OCCLUSION B-like
Unigene_007245	2.36814	0.484109	4.89175	9.99437e-07	1.39546e-05	#N/A	nucleolar complex 4 homolog
Unigene_068448	2.36588	0.572267	4.13422	3.56156e-05	0.000309402	AT4G14940	Primary amine oxidase
Unigene_004785	2.36487	0.653328	3.61973	0.000294911	0.00189436	AT1G46264	heat stress transcription factor B-4b-like
Unigene_081071	2.3638	0.699187	3.38079	0.000722775	0.00404143	AT5G17310	UTP-glucose-1-phosphate uridylyltransferase
Unigene_083500	2.35891	0.280238	8.41753	3.84495e-17	6.99832e-15	AT4G30420	WAT1-related At4g30420-like
Unigene_066294	2.35559	0.33071	7.12285	1.05718e-12	6.46618e-11	#N/A	---NA---
Unigene_006747	2.35177	0.570981	4.11882	3.80816e-05	0.000328242	AT5G16910	Cellulose synthase D3
Unigene_020100	2.35175	0.563442	4.1739	2.99425e-05	0.000265822	AT4G24690	zz type zinc finger domain
Unigene_085082	2.35175	0.385443	6.10142	1.05129e-09	3.24739e-08	AT2G15480	abscisate beta-glucosyltransferase-like
Unigene_082970	2.35112	0.807372	2.91207	0.00359046	0.0152265	AT5G41080	glycerophosphocholine phosphodiesterase GPCPD1-like isoform X2
Unigene_069076	2.3499	0.832718	2.82197	0.00477295	0.0192459	AT4G05160	4-coumarate- ligase
Unigene_023653	2.3473	0.775437	3.02707	NA	NA	AT1G16300	glyceraldehyde-3-phosphate dehydrogenase
Unigene_068737	2.34728	0.725147	3.23697	0.00120805	0.00622094	AT4G24050	retinol dehydrogenase 12
Unigene_077172	2.34351	0.530231	4.41979	9.87989e-06	0.000103248	AT5G50760	indole-3-acetic acid-induced ARG7-like [Malus domestica]
Unigene_028989	2.34327	0.70166	3.33961	0.000838957	0.00458002	#N/A	dimeric dihydrodiol dehydrogenase
Unigene_077848	2.34088	0.682179	3.43148	0.000600307	0.00346106	#N/A	PREDICTED: uncharacterized protein LOC101304253 isoform X2
Unigene_079207	2.34005	0.74677	3.13356	0.00172702	0.00834499	AT3G01410	PREDICTED: uncharacterized protein LOC103328435
Unigene_031321	2.33999	0.606317	3.85935	0.000113688	0.000834144	#N/A	PREDICTED: uncharacterized protein LOC105973899
Unigene_030405	2.3391	0.46978	4.97913	6.38701e-07	9.38944e-06	AT3G09370	MYB DNA-binding domain-containing
Unigene_065985	2.3371	0.840942	2.77914	0.00545023	0.0215069	AT2G35040	bifunctional purine biosynthesis PURH
Unigene_032565	2.33694	0.67964	3.43849	0.000584966	0.00338222	#N/A	fatty acid synthase
Unigene_085223	2.33659	0.618001	3.78088	0.000156275	0.00109856	AT3G19940	quinate permease
Unigene_060301	2.33636	0.616481	3.78984	0.000150745	0.00106466	AT5G55410	lipid-transfer DIR1
Unigene_016324	2.33501	0.398547	5.85879	4.6624e-09	1.2046e-07	AT4G32300	G-type lectin S-receptor-like serine threonine- kinase At1g34300
Unigene_029395	2.33253	0.406314	5.74072	9.42771e-09	2.27234e-07	AT1G02640	probable beta-D-xylosidase 2
Unigene_067085	2.32939	0.841432	2.76836	0.00563393	0.0221092	AT4G08290	WAT1-related At4g08290
Unigene_005411	2.32726	0.589652	3.94684	7.91903e-05	0.000615286	AT2G40435	transcription factor SCREAM2-like isoform X1
Unigene_029694	2.32408	0.512786	4.53225	5.83579e-06	6.58335e-05	AT5G11720	glycoside hydrolase family 31
Unigene_064481	2.32306	0.699296	3.322	0.000893762	0.00482919	AT3G48460	GDSL esterase lipase At3g48460-like
Unigene_008350	2.32131	0.75358	3.08037	0.00206744	0.00967882	#N/A	transporter
Unigene_080505	2.32039	0.447327	5.18723	2.13445e-07	3.58293e-06	AT1G07940	elongation factor 1-alpha
Unigene_013962	2.31857	0.323412	7.1691	7.54926e-13	4.75545e-11	AT5G07010	cytosolic sulfotransferase 15-like
Unigene_028600	2.31837	0.573093	4.04537	5.22408e-05	0.000432206	#N/A	PREDICTED: uncharacterized protein LOC103452024
Unigene_084606	2.31732	0.622315	3.72372	0.00019631	0.00133624	#N/A	hypothetical protein
Unigene_082275	2.31676	0.514609	4.50199	6.73215e-06	7.42733e-05	#N/A	RNA-directed DNA polymerase homolog
Unigene_019026	2.31574	0.769389	3.00984	0.00261384	0.0117457	AT3G23200	CASP 5B3 isoform X1
Unigene_062981	2.31464	0.698983	3.31144	0.000928185	0.00497808	AT1G31812	acyl binding
Unigene_008657	2.31203	0.647752	3.56931	0.000357918	0.00223569	AT1G21250	wall-associated receptor kinase 2-like
Unigene_019300	2.31109	0.323716	7.13924	9.38474e-13	5.79783e-11	AT2G38080	laccase-4-like
Unigene_074934	2.31056	0.772415	2.99134	0.00277754	0.0123502	#N/A	Transducin WD40 repeat-like superfamily
Unigene_083779	2.30931	0.384115	6.01205	1.83195e-09	5.34174e-08	AT3G05170	phosphoglycerate mutase AT74
Unigene_005812	2.30868	0.485226	4.75795	1.95567e-06	2.53525e-05	AT5G19150	domain containing
Unigene_067015	2.3059	0.429954	5.36312	8.1795e-08	1.53916e-06	AT1G14520	inositol oxygenase 1-like
Unigene_053522	2.3041	0.849876	2.7111	0.006706	0.0255361	AT2G34770	fatty acid hydroxylase
Unigene_074909	2.3039	0.863758	2.6673	NA	NA	AT1G11920	polysaccharide lyase family 1
Unigene_033135	2.30123	0.702513	3.27571	0.00105397	0.00554138	AT2G33530	serine carboxypeptidase
Unigene_081466	2.30109	0.311844	7.37899	1.59494e-13	1.17918e-11	AT1G07900	LOB domain-containing 1-like
Unigene_076542	2.30048	0.802588	2.86632	0.0041527	0.0171556	ArthMp020	apocytochrome b (mitochondrion)
Unigene_083464	2.30029	0.536249	4.28959	1.79002e-05	0.000172005	AT3G18830	sugar transporter
Unigene_007417	2.29521	0.628609	3.65126	0.000260956	0.00170508	AT5G28060	40s ribosomal s24
Unigene_036371	2.28919	0.850962	2.69012	0.00714257	0.0269208	AT1G65440	transcription elongation factor SPT6
Unigene_011825	2.28909	0.260719	8.77991	1.63601e-18	4.04901e-16	AT1G09540	transcription factor MYB86-like
Unigene_005477	2.28801	0.497756	4.59666	4.29318e-06	5.0088e-05	AT1G19630	abscisic acid 8 -hydroxylase 3-like
Unigene_081153	2.28687	0.657325	3.47905	0.000503188	0.00297811	#N/A	PREDICTED: uncharacterized protein LOC106383557
Unigene_083513	2.28436	0.5724	3.99085	6.58373e-05	0.0005261	ArthMp020	cytochrome b (mitochondrion)
Unigene_063803	2.28273	0.841413	2.71297	0.00666834	0.0254094	AT1G16570	glycosyltransferase family 33
Unigene_014398	2.28247	0.529301	4.31223	1.61614e-05	0.000157952	AT1G02460	glycoside hydrolase family 28
Unigene_082123	2.28204	0.60692	3.76004	0.000169889	0.00117958	AT5G61350	probable receptor kinase At5g61350
Unigene_031929	2.27958	0.716545	3.18135	0.00146591	0.00729431	#N/A	PREDICTED: uncharacterized protein LOC104882445
Unigene_079252	2.27948	0.547613	4.16257	3.14679e-05	0.000277543	AT1G56070	elongation factor 2
Unigene_050856	2.27756	0.558406	4.07869	4.52902e-05	0.000382896	AT1G32950	subtilisin-like protease
Unigene_081500	2.27754	0.539059	4.22502	2.38915e-05	0.000220094	AT4G26010	Peroxidase 44
Unigene_062810	2.27431	0.861756	2.63916	0.00831112	0.0304871	AT1G43620	glycosyltransferase family 1
Unigene_078376	2.27361	0.45156	5.03501	4.77825e-07	7.29389e-06	AT3G48990	oxalate-- ligase
Unigene_031115	2.27301	0.440617	5.1587	2.48672e-07	4.10299e-06	AT5G26340	glucose transporter rco-3
Unigene_060109	2.27201	0.844567	2.69015	0.00714209	0.0269208	AT4G33650	dynamin GTPase
Unigene_006190	2.27038	0.448266	5.06482	4.08794e-07	6.35242e-06	AT3G16240	aquaporin-like protein
Unigene_048325	2.26948	0.854924	2.65459	0.00794038	0.0293607	AT5G63890	histidinol dehydrogenase
Unigene_050454	2.26932	0.837896	2.70835	0.00676183	0.0257222	AT1G55460	zinc finger RTS2
Unigene_063784	2.26928	0.79727	2.84632	0.00442281	0.0180619	AT5G18080	auxin-induced 15A-like
Unigene_085350	2.26832	0.29283	7.7462	9.46849e-15	9.30549e-13	AT4G36380	3-epi-6-deoxocathasterone 23-monooxygenase
Unigene_030542	2.26674	0.284042	7.98027	1.46013e-15	1.74824e-13	AT4G23160	Os05g0235100, partial
Unigene_085414	2.26604	0.432336	5.2414	1.59366e-07	2.77618e-06	AT5G19640	NRT1 PTR FAMILY -like
Unigene_019072	2.26351	0.405844	5.57729	2.44291e-08	5.29675e-07	#N/A	hypothetical protein L484_027269
Unigene_028554	2.26289	0.718826	3.14803	0.00164376	0.00800019	AT4G36670	hexose carrier
Unigene_026170	2.2612	0.829685	2.72537	0.00642297	0.024634	AT1G22730	programmed cell death 4-like
Unigene_071356	2.25867	0.60063	3.7605	0.000169574	0.00117837	AT4G22030	probable F-box At4g22030
Unigene_030659	2.2586	0.605031	3.73303	0.000189191	0.0012943	AT2G01170	choline transporter
Unigene_010484	2.25791	0.386412	5.84326	5.11883e-09	1.31001e-07	ArthMp020	cytochrome b (mitochondrion)
Unigene_020881	2.25767	0.56272	4.01206	6.01905e-05	0.000486861	AT1G20480	Long-chain-fatty-acid--AMP ligase 28
Unigene_064886	2.25431	0.845486	2.66629	0.00766942	0.0285408	#N/A	general stress
Unigene_052462	2.25426	0.85885	2.62474	0.00867159	0.0315387	AT4G38600	E3 ubiquitin- ligase TRIP12 isoform X2
Unigene_077988	2.25367	0.751165	3.00023	0.00269777	0.0120595	AT3G51840	glutaryl- dehydrogenase
Unigene_033308	2.25346	0.652264	3.45482	0.000550657	0.00321038	AT5G07990	cytochrome P450 monooxygenase
Unigene_032566	2.25145	0.671237	3.35418	0.000796012	0.00438509	AT3G47800	aldose 1-epimerase
Unigene_084376	2.25068	0.603002	3.73245	0.000189624	0.00129682	AT5G60360	cathepsin S isoform X1
Unigene_061619	2.24994	0.658816	3.41514	0.000637501	0.00363931	#N/A	hypothetical protein SORBIDRAFT_05g016450
Unigene_032393	2.24956	0.437445	5.14251	2.71098e-07	4.43336e-06	AT3G22060	cysteine-rich repeat secretory 38-like
Unigene_075162	2.24949	0.482306	4.66402	3.10086e-06	3.78756e-05	AT1G21140	vacuolar iron transporter homolog 4-like
Unigene_079768	2.24928	0.657393	3.42151	0.000622741	0.00357012	AT4G36670	hexose carrier
Unigene_076603	2.2489	0.806494	2.78849	0.0052954	0.0210062	AT3G48000	cytosolic 10-formyltetrahydrofolate dehydrogenase
Unigene_083632	2.24859	0.827392	2.71769	0.00657398	0.025123	AT1G74960	fatty acid synthase
Unigene_083305	2.24766	0.43255	5.19629	2.033e-07	3.43393e-06	#N/A	PREDICTED: uncharacterized protein LOC104879398
Unigene_021408	2.24669	0.566808	3.96376	7.37787e-05	0.000578891	AT5G59240	40s ribosomal s8
Unigene_058928	2.24651	0.812727	2.76417	0.00570686	0.0223457	AT2G20420	succinyl- ligase subunit beta
Unigene_001432	2.24531	0.528609	4.24758	2.16091e-05	0.000202454	AT1G06410	probable alpha,alpha-trehalose-phosphate synthase [UDP-forming] 7
Unigene_061078	2.24477	0.807017	2.78157	0.0054097	0.0213781	#N/A	flagellar motor
Unigene_029162	2.24461	0.416557	5.38849	7.10523e-08	1.35996e-06	AT4G20050	polygalacturonase QRT3
Unigene_022961	2.24238	0.677085	3.31182	0.000926916	0.0049739	AT5G06290	thiol peroxiredoxin isoform X3 [Bombyx mori]
Unigene_013477	2.23994	0.333413	6.71821	1.83976e-11	8.59312e-10	AT4G13710	probable pectate lyase 8
Unigene_039304	2.23878	0.850361	2.63274	0.00846984	0.0309658	AT2G03690	Ubiquinone biosynthesis coq4
Unigene_078670	2.2336	0.440376	5.07203	3.93598e-07	6.15162e-06	AT2G19590	1-aminocyclopropane-1-carboxylate oxidase 1
Unigene_079944	2.23314	0.706963	3.15878	0.00158429	0.00777659	AT1G16570	glycosyltransferase family 33
Unigene_027811	2.23227	0.533861	4.18138	2.89745e-05	0.000258586	AT4G04460	lysosomal aspartic protease
Unigene_041445	2.23225	0.705017	3.16623	0.00154427	0.00761329	#N/A	ATP synthase subunit alpha
Unigene_008271	2.23095	0.602208	3.70462	0.000211711	0.00142381	AT1G08820	msp domain containing
Unigene_002237	2.23039	0.281844	7.91354	2.50179e-15	2.85239e-13	AT1G57590	pectin acetylesterase 3-like [Brassica napus]
Unigene_072840	2.22889	0.82312	2.70786	0.00677192	0.0257557	AT5G53460	glutamate synthase [NADPH] isoform X3
Unigene_025971	2.22837	0.508017	4.38642	1.15232e-05	0.000117487	ArthMp065	cytochrome oxidase subunit 3
Unigene_050635	2.2278	0.377764	5.89733	3.69424e-09	9.91703e-08	#N/A	PREDICTED: uncharacterized protein LOC103442301
Unigene_023626	2.22576	0.697276	3.19208	0.0014125	0.00707103	AT1G36160	acetyl- carboxylase
Unigene_071730	2.22375	0.739246	3.00813	0.00262862	0.0117983	AT1G67070	phosphomannose isomerase type I
Unigene_051867	2.22295	0.748981	2.96797	0.00299778	0.0131202	AT2G21730	alcohol dehydrogenase (NADP+)
Unigene_028566	2.22271	0.496112	4.48025	7.45541e-06	8.08247e-05	AT2G28970	probable LRR receptor-like serine threonine- kinase At1g05700
Unigene_040486	2.22182	0.849695	2.61484	0.00892688	0.0322676	AT3G48670	INVOLVED IN DE NOVO 2
Unigene_084307	2.22142	0.506501	4.38582	1.1555e-05	0.000117781	#N/A	amino acid permease
Unigene_064257	2.21881	0.852759	2.60192	0.00927024	0.0333071	AT1G37130	Sulfite oxidase
Unigene_084849	2.2188	0.505538	4.38898	1.13881e-05	0.000116432	AT3G51800	curved DNA-binding
Unigene_066429	2.2167	0.855286	2.59176	0.00954862	0.034108	AT4G13420	potassium transporter 5-like
Unigene_064129	2.21553	0.810503	2.73353	0.00626602	0.0241508	AT1G07320	50S ribosomal L4
Unigene_014119	2.21152	0.661874	3.34129	0.000833895	0.00455483	AT5G66380	mitochondrial carrier
Unigene_077290	2.21071	0.393394	5.61957	1.91429e-08	4.26683e-07	AT5G65380	TRANSPARENT TESTA 12-like
Unigene_004557	2.21031	0.483259	4.57376	4.79059e-06	5.5131e-05	#N/A	polyphenol oxidase, chloroplastic-like
Unigene_084484	2.20594	0.568006	3.88366	0.000102895	0.000767297	#N/A	MFS transporter
Unigene_080898	2.20574	0.687771	3.20708	0.0013409	0.00678626	#N/A	mannitol-1-phosphate dehydrogenase MPDH1
Unigene_068216	2.20539	0.820926	2.68646	0.00722133	0.0271773	AT1G12270	hsc70 cochaperone (SGT)
Unigene_002749	2.20444	0.709886	3.10534	0.00190057	0.0090204	AT5G04870	calcium-dependent kinase 1-like [Pyrus x bretschneideri]
Unigene_061540	2.2029	0.862872	2.55298	NA	NA	AT4G16143	importin subunit alpha-1
Unigene_070661	2.20088	0.738397	2.98062	0.00287665	0.0127024	AT5G13030	hypothetical protein AUEXF2481DRAFT_1709
Unigene_056439	2.19916	0.820127	2.68149	0.00732957	0.0275335	#N/A	flagellar motor
Unigene_074756	2.19845	0.651315	3.37541	0.000737062	0.00410999	AT1G10630	ADP-ribosylation factor
Unigene_085812	2.19788	0.257007	8.55185	1.2113e-17	2.42194e-15	AT5G28780	PREDICTED: uncharacterized protein LOC104210641
Unigene_003686	2.19684	0.362414	6.06168	1.34707e-09	4.0441e-08	AT4G35350	xylem cysteine ase 1-like
Unigene_084323	2.19655	0.526466	4.17226	3.01597e-05	0.000267399	AT2G35690	acyl- oxidase
Unigene_028036	2.1962	0.681576	3.22224	0.00127195	0.00649805	AT2G23770	wall-associated receptor kinase-like 16
Unigene_083863	2.19571	0.511152	4.29561	1.74216e-05	0.000168243	AT3G14415	lactate 2-monooxygenase
Unigene_081942	2.19501	0.400909	5.47507	4.37332e-08	8.84008e-07	ArthMp015	cytochrome c oxidase subunit 2 (mitochondrion)
Unigene_052282	2.19478	0.835312	2.62749	0.00860162	0.0313375	AT5G20090	small nuclear ribonucleo B and B
Unigene_078668	2.19403	0.51712	4.2428	2.2075e-05	0.000205947	#N/A	PREDICTED: uncharacterized protein LOC106453815
Unigene_011890	2.19332	0.765567	2.86496	0.00417067	0.0172106	AT5G41210	glutathione S-transferase 1-1-like
Unigene_031683	2.19192	0.208674	10.504	8.27642e-26	9.88034e-23	AT5G61350	probable receptor kinase At5g61350
Unigene_081554	2.19083	0.617272	3.54921	0.000386384	0.00237981	AT2G20450	60S ribosomal L14
Unigene_078484	2.18999	0.350746	6.24382	4.27021e-10	1.44196e-08	AT4G13010	alcohol dehydrogenase
Unigene_081307	2.18733	0.734766	2.97691	0.00291169	0.0128292	AT5G57240	oxysterol binding
Unigene_072789	2.18627	0.851834	2.56654	0.0102718	0.0361944	#N/A	E3 ubiquitin- ligase HUWE1-like
Unigene_004958	2.18497	0.316042	6.91355	4.72677e-12	2.56148e-10	AT1G64260	FAR1-RELATED SEQUENCE 4, partial
Unigene_068176	2.18463	0.410268	5.32489	1.01017e-07	1.85696e-06	AT1G06330	copper transport ATX1-like
Unigene_041848	2.18387	0.863531	2.529	0.0114389	0.0394943	#N/A	PREDICTED: uncharacterized protein LOC104434852
Unigene_071283	2.18383	0.742829	2.93988	0.00328339	0.0141361	AT1G48750	non-specific lipid-transfer 2-like
Unigene_048021	2.18323	0.858455	2.54321	0.010984	0.0382228	#N/A	mediator-associated 1-like
Unigene_083424	2.18265	0.866634	2.51853	NA	NA	#N/A	glycoside hydrolase family 5
Unigene_075933	2.18153	0.211777	10.3011	6.96844e-25	7.25236e-22	AT5G56870	beta-galactosidase 4-like
Unigene_072433	2.18016	0.844432	2.58181	0.00982838	0.0349198	AT3G45300	very long-chain specific acyl- dehydrogenase, mitochondrial
Unigene_004256	2.18	0.668137	3.2628	0.00110317	0.00575589	AT5G13760	CTL DDB_G0274487
Unigene_059185	2.17907	0.537038	4.05757	4.95851e-05	0.000413607	AT4G31985	60S ribosomal L39
Unigene_013566	2.17822	0.761008	2.86228	NA	NA	AT2G19680	Mitochondrial ATP synthase subunit G
Unigene_076323	2.1781	0.316523	6.88134	5.92927e-12	3.14593e-10	AT5G55950	uncharacterized membrane At1g06890
Unigene_080585	2.17786	0.715695	3.043	0.00234231	0.0107414	AT3G29750	transposon Tf2-1 poly isoform X1
Unigene_015757	2.17785	0.28755	7.57382	3.62404e-14	3.16837e-12	AT5G41315	transcription factor EGL1
Unigene_074504	2.17684	0.743663	2.92718	0.00342052	0.0146204	AT1G20630	catalase 1
Unigene_069036	2.17517	0.830901	2.61785	0.00884861	0.0320523	AT2G32730	26S proteasome regulatory subunit rpn2
Unigene_066889	2.17496	0.858697	2.53286	0.0113136	0.0391415	AT1G14610	valyl-tRNA synthetase
Unigene_079991	2.16847	0.331355	6.54426	5.97913e-11	2.45635e-09	AT5G46230	hypothetical protein L484_021667
Unigene_082865	2.1666	0.535952	4.04253	5.28769e-05	0.00043649	AT3G52720	alpha carbonic anhydrase 1, chloroplastic-like
Unigene_018270	2.16592	0.750892	2.88446	0.00392083	0.0163492	ArthMp109	cytochrome c oxidase subunit 1 (mitochondrion)
Unigene_030284	2.16589	0.554804	3.90388	9.46633e-05	0.000716444	AT3G58480	Calmodulin-binding family
Unigene_013879	2.16529	0.446245	4.85223	1.22079e-06	1.66893e-05	AT5G11420	PREDICTED: uncharacterized protein LOC101294330
Unigene_084022	2.16453	0.766865	2.82257	0.00476411	0.019216	AT5G56350	pyruvate kinase PKM isoform X2
Unigene_060437	2.16451	0.79938	2.70774	0.00677441	0.0257628	#N/A	MULTISPECIES: hypothetical protein
Unigene_082419	2.16314	0.417193	5.18498	2.16041e-07	3.62355e-06	AT2G36690	probable 2-oxoglutarate Fe(II)-dependent dioxygenase
Unigene_028817	2.16104	0.590593	3.6591	0.000253105	0.00165805	AT3G01280	outer mitochondrial membrane porin
Unigene_058147	2.16084	0.764565	2.82623	0.00470994	0.0190221	#N/A	transcriptional regulator
Unigene_062499	2.16068	0.833209	2.5932	0.00950873	0.0340074	AT3G02190	60S ribosomal L39
Unigene_073952	2.15751	0.694294	3.10748	0.00188687	0.00896584	AT3G59920	secretory pathway gdp dissociation inhibitor
Unigene_015000	2.15718	0.300322	7.18289	6.82505e-13	4.35569e-11	AT1G70710	Endoglucanase 8
Unigene_083408	2.15679	0.468071	4.60784	4.0688e-06	4.77999e-05	AT5G52020	ethylene-responsive transcription factor ERF027-like
Unigene_015182	2.15636	0.359441	5.99918	1.9831e-09	5.72898e-08	AT1G27440	probable beta-1,4-xylosyltransferase IRX10
Unigene_058503	2.15241	0.430517	4.99958	5.74552e-07	8.53918e-06	AT5G04870	calcium-dependent kinase 26-like
Unigene_082870	2.15063	0.488733	4.40041	1.08048e-05	0.000111337	AT5G62360	21 kDa -like
Unigene_003746	2.15022	0.784713	2.74014	0.00614129	0.0237308	AT5G64700	WAT1-related At1g43650-like
Unigene_076019	2.14859	0.850899	2.52509	0.011567	0.0398518	AT3G06810	Phosphotransferase enzyme family domain
Unigene_024661	2.14653	0.34582	6.20708	5.39796e-10	1.78564e-08	AT5G58350	probable serine threonine- kinase WNK5
Unigene_042093	2.14632	0.84725	2.53328	0.0113002	0.0391083	AT1G63440	copper-translocating P-type ATPase
Unigene_077051	2.14595	0.608602	3.52603	0.000421841	0.0025563	AT3G45740	phosphatidyl synthase
Unigene_078078	2.14423	0.769806	2.78542	0.0053459	0.0211734	AT4G39080	vacuolar ATP synthase 98 kDa subunit
Unigene_077418	2.1432	0.854951	2.50681	0.0121826	0.0415843	AT5G08570	pyruvate kinase PKM isoform X1
Unigene_083398	2.14261	0.608903	3.51881	0.000433483	0.00261514	AT4G35020	GTP-binding rhoA
Unigene_046392	2.14162	0.398232	5.37782	7.53924e-08	1.4306e-06	AT5G20830	sucrose synthase
Unigene_081638	2.14122	0.492095	4.35125	1.35366e-05	0.000135363	AT2G46150	PREDICTED: uncharacterized protein LOC101296206
Unigene_055677	2.14089	0.852228	2.51211	0.0120012	0.0410724	AT1G20510	4-coumarate- ligase
Unigene_008983	2.14067	0.532016	4.0237	5.7291e-05	0.000466757	ArthMp102	ribonuclease H At1g65750
Unigene_076748	2.13904	0.761692	2.80827	0.00498083	0.0199533	AT4G35800	DNA-directed RNA polymerase II largest subunit
Unigene_080945	2.13691	0.817203	2.61491	0.00892516	0.0322676	AT2G18360	valacyclovir hydrolase-like
Unigene_015001	2.13665	0.373814	5.71582	1.09174e-08	2.59746e-07	AT1G70710	Endoglucanase 8
Unigene_085742	2.1338	0.536966	3.9738	7.07335e-05	0.000558619	AT5G11720	lysosomal alpha-glucosidase-like
Unigene_007881	2.13339	0.623026	3.42423	0.000616536	0.00353954	AT2G20780	sugar transporter
Unigene_062762	2.13287	0.858518	2.48436	0.0129784	0.0437926	AT4G00100	40S ribosomal S13
Unigene_029649	2.13255	0.48972	4.35463	1.33291e-05	0.000133427	AT1G12230	transaldolase
Unigene_009377	2.13225	0.756272	2.81942	0.00481102	0.0193763	AT3G11910	ubiquitin thiolesterase
Unigene_081504	2.1319	0.595211	3.58176	0.000341282	0.00214365	AT2G40300	soma ferritin-like
Unigene_046630	2.13182	0.857582	2.48586	0.012924	0.0436453	#N/A	aminopeptidase 2
Unigene_003742	2.12994	0.583892	3.64783	0.000264464	0.00172384	AT5G64620	cell wall vacuolar inhibitor of fructosidase 2
Unigene_014997	2.12856	0.25411	8.3765	5.45256e-17	9.41761e-15	AT5G58300	probable inactive receptor kinase At5g58300 [Jatropha curcas]
Unigene_085553	2.1275	0.272614	7.80405	5.99511e-15	6.20754e-13	AT1G64260	hypothetical protein PRUPE_ppa017508mg, partial
Unigene_058720	2.12476	0.847997	2.50562	0.0122235	0.0416996	AT1G75210	cytosolic purine 5 -nucleotidase isoform X6 [Athalia rosae]
Unigene_013807	2.12455	0.85225	2.49287	0.0126714	0.0429522	AT3G04240	UDP-N-acetylglucosamine--peptide N-acetylglucosaminyltransferase 110 kDa subunit
Unigene_043907	2.12332	0.858946	2.472	0.0134359	0.0450887	#N/A	PREDICTED: uncharacterized protein LOC102612045
Unigene_010336	2.12304	0.285071	7.44742	9.51852e-14	7.42976e-12	AT3G14290	proteasome subunit alpha type-5
Unigene_073689	2.12082	0.749862	2.82829	0.00467978	0.0189097	#N/A	probable LRR receptor-like serine threonine- kinase At3g47570-like
Unigene_079591	2.1202	0.762649	2.78005	0.00543501	0.0214572	#N/A	FAF-like, chloroplastic
Unigene_049895	2.11878	0.78971	2.68299	0.00729667	0.0274277	#N/A	disease resistance RGA2-like
Unigene_082400	2.11821	0.747002	2.83561	0.00457377	0.0185589	ArthMp075	gag polymerase env poly ,
Unigene_032359	2.11699	0.573127	3.69374	0.000220977	0.00147763	AT5G12380	Annexin
Unigene_064565	2.11685	0.745896	2.838	0.00453973	0.0184466	#N/A	transporter
Unigene_016563	2.11553	0.815531	2.59405	0.00948517	0.0339441	AT3G19930	Maltose permease
Unigene_074873	2.11548	0.495295	4.27116	1.94463e-05	0.000184849	AT1G64260	FAR1-RELATED SEQUENCE 4-like, partial
Unigene_005760	2.11505	0.646666	3.27071	0.00107279	0.00562506	AT4G26780	grpE homolog, mitochondrial-like
Unigene_029257	2.11463	0.346475	6.10328	1.03914e-09	3.21474e-08	#N/A	PREDICTED: uncharacterized protein LOC104882222
Unigene_029243	2.11309	0.674425	3.13318	0.00172925	0.00835479	AT4G02580	nadh-ubiquinone oxidoreductase subunit
Unigene_018103	2.11237	0.176487	11.969	5.16407e-33	2.09604e-29	AT4G26140	beta-galactosidase-like
Unigene_010483	2.11232	0.562513	3.75515	0.00017324	0.00119953	AT4G27270	minor allergen Alt a 7
Unigene_019484	2.11147	0.534534	3.95012	7.81135e-05	0.000609252	AT3G13790	beta-fructofuranosidase, insoluble isoenzyme CWINV1-like
Unigene_063393	2.11021	0.701722	3.00719	0.00263673	0.0118256	AT1G67030	zinc finger 6-like
Unigene_070347	2.10987	0.824882	2.55778	0.0105342	0.0369585	#N/A	arsenic resistance
Unigene_063992	2.10954	0.341761	6.17257	6.71878e-10	2.17645e-08	AT5G20630	auxin-binding ABP19a
Unigene_026492	2.1094	0.320363	6.58442	4.56676e-11	1.92682e-09	AT5G48050	cation H(+) antiporter 15-like
Unigene_085775	2.10789	0.42683	4.93848	7.8733e-07	1.12604e-05	AT4G11610	multiple C2 and transmembrane domain-containing 1 [Prunus mume]
Unigene_019478	2.10553	0.645865	3.26002	0.00111404	0.00580086	AT4G25640	TRANSPARENT TESTA 12-like
Unigene_066252	2.10374	0.859594	2.44737	0.0143904	0.0476655	#N/A	PREDICTED: uncharacterized protein LOC105172779
Unigene_055598	2.10363	0.237792	8.84654	9.02765e-19	2.34887e-16	AT4G23160	uncharacterized mitochondrial g00240-like
Unigene_073592	2.10346	0.850881	2.4721	0.0134323	0.0450804	AT5G54080	homogentisate 1,2-dioxygenase
Unigene_003949	2.10337	0.760766	2.76481	0.00569554	0.0223079	AT3G11480	salicylate carboxymethyltransferase-like
Unigene_030328	2.10311	0.396903	5.2988	1.16564e-07	2.1112e-06	AT1G66810	Zinc finger CCCH domain-containing 14
Unigene_076073	2.10187	0.469358	4.47818	7.52826e-06	8.14786e-05	AT4G00905	lecithin retinol acyltransferase-like
Unigene_076556	2.10071	0.320142	6.56182	5.31564e-11	2.21062e-09	AT5G35740	glucan endo-1,3-beta-glucosidase 4-like [Nelumbo nucifera]
Unigene_077491	2.0976	0.571314	3.67154	0.000241097	0.0015925	AT5G66550	maf DDB_G0281937 isoform X1
Unigene_071220	2.09735	0.391883	5.35198	8.69971e-08	1.625e-06	AT1G77330	1-aminocyclopropane-1-carboxylate oxidase 5
Unigene_047058	2.09501	0.853818	2.4537	0.0141395	0.0469878	#N/A	ankyrin-3-like isoform X2
Unigene_080644	2.09388	0.557555	3.75546	0.00017302	0.00119821	#N/A	major royal jelly
Unigene_084134	2.09328	0.649194	3.22442	0.00126227	0.00645386	AT2G37770	glycerol dehydrogenase
Unigene_018698	2.09302	0.57212	3.65835	0.000253847	0.00166184	AT1G79440	succinate-semialdehyde dehydrogenase
Unigene_064564	2.09275	0.8583	2.43825	0.0147586	0.0486665	AT4G23160	Retrovirus-related Pol poly from transposon TNT 1-94
Unigene_001445	2.09222	0.691475	3.02574	0.00248028	0.0112646	AT2G46150	Late embryogenesis abundant hydroxyproline-rich glycofamily ,
Unigene_032483	2.09179	0.282967	7.39235	1.44257e-13	1.07633e-11	AT5G26670	pectin acetylesterase 12-like
Unigene_022660	2.09155	0.749779	2.78956	0.00527795	0.0209513	AT2G44350	probable citrate synthase 2, mitochondrial
Unigene_006417	2.08872	0.816524	2.55807	0.0105256	0.0369346	AT3G51980	Hsp70 nucleotide exchange factor (Fes1),
Unigene_040110	2.08826	0.85378	2.4459	0.0144489	0.0478241	AT3G45770	mitochondrial enoyl
Unigene_081166	2.08702	0.673541	3.09859	0.00194446	0.00919963	#N/A	PREDICTED: uncharacterized protein LOC105350023
Unigene_076875	2.08684	0.258339	8.0779	6.58921e-16	8.79768e-14	AT5G58300	probable inactive receptor kinase At5g58300 [Jatropha curcas]
Unigene_021881	2.08682	0.493865	4.22548	2.38434e-05	0.000219846	AT4G30110	inactive cadmium zinc-transporting ATPase HMA3
Unigene_034701	2.08448	0.500795	4.16234	3.15008e-05	0.000277772	#N/A	---NA---
Unigene_051726	2.08358	0.495478	4.2052	2.60857e-05	0.000237105	#N/A	probable receptor kinase At1g67000
Unigene_082528	2.0825	0.613863	3.39244	0.000692722	0.00390621	AT1G43760	PREDICTED: uncharacterized protein LOC102621413
Unigene_027269	2.08207	0.810497	2.56888	0.0102028	0.0360073	AT1G62430	phosphatidate cytidylyltransferase, photoreceptor-specific [Bombus terrestris]
Unigene_010132	2.08175	0.461457	4.51124	6.44495e-06	7.1552e-05	AT2G34570	rRNA-processing UTP23 homolog [Glycine max]
Unigene_024544	2.08139	0.733378	2.83808	0.00453852	0.0184435	AT5G45540	hypothetical protein L484_004684
Unigene_066280	2.08102	0.841484	2.47304	0.0133971	0.0449921	AT1G79210	proteasome subunit alpha type-2
Unigene_049713	2.08067	0.857451	2.42658	0.0152418	0.0499773	AT4G02620	V-type proton ATPase subunit F 1
Unigene_008584	2.0735	0.46954	4.41602	1.00536e-05	0.000104874	AT2G18969	transcription factor transcription regulator
Unigene_013133	2.07103	0.568551	3.64265	0.000269847	0.0017547	AT2G30110	ubiquitin-activating enzyme E1 1-like
Unigene_005617	2.06901	0.536499	3.8565	0.000115021	0.000842858	AT3G26300	cytochrome P450 CYP736A12-like
Unigene_058703	2.06251	0.792758	2.60169	0.00927647	0.0333206	AT5G53460	glutamate synthase
Unigene_005150	2.06165	0.418485	4.92646	8.37344e-07	1.19085e-05	AT1G78580	alpha,alpha-trehalose-phosphate synthase [UDP-forming] 1-like [Brassica napus]
Unigene_048926	2.06113	0.851188	2.42147	0.0154578	0.0505737	AT2G27020	proteasome core particle subunit alpha 7
Unigene_047999	2.0601	0.855798	2.40723	0.0160739	0.0522066	AT1G07110	6-phosphofructo-2-kinase 1
Unigene_084180	2.05998	0.39211	5.25358	1.49168e-07	2.62445e-06	AT1G60690	aryl-alcohol dehydrogenase Aad14
Unigene_023441	2.05753	0.489876	4.2001	2.668e-05	0.000241076	#N/A	craniofacial development 2-like
Unigene_074102	2.05746	0.744351	2.7641	0.00570796	0.0223457	#N/A	retrovirus-related Pol poly from transposon TNT 1-94
Unigene_072259	2.05628	0.595744	3.45162	0.000557234	0.00324187	AT5G45775	60S ribosomal L11
Unigene_077309	2.05575	0.643565	3.19431	0.00140164	0.00702696	AT1G41880	60S ribosomal L33
Unigene_082686	2.05421	0.470353	4.36739	1.25742e-05	0.000126738	AT3G28340	probable galacturonosyltransferase-like 10
Unigene_026105	2.05405	0.647148	3.17401	0.00150349	0.00745298	AT5G39580	peroxidase N1-like
Unigene_011862	2.05356	0.613462	3.3475	0.000815432	0.00447446	AT3G52770	LITTLE ZIPPER 4 [Vigna radiata radiata]
Unigene_028535	2.0529	0.375926	5.46092	4.73672e-08	9.48957e-07	AT2G27110	FAR1-RELATED SEQUENCE 3-like isoform X1 [Sesamum indicum]
Unigene_011070	2.05224	0.264656	7.75437	8.87829e-15	8.78138e-13	AT4G19410	notum homolog isoform X2
Unigene_025714	2.05065	0.318248	6.44357	1.16699e-10	4.494e-09	AT4G25240	monocopper oxidase SKS1
Unigene_083288	2.05052	0.654607	3.13244	0.00173359	0.00837178	AT3G16480	MPP-like metallohydrolase
Unigene_059345	2.04924	0.83205	2.46288	0.0137826	0.0460543	#N/A	ubiquitin thiolesterase
Unigene_030447	2.04654	0.331295	6.17738	6.51721e-10	2.11961e-08	AT1G50310	MFS monosaccharide transporter,
Unigene_057290	2.04652	0.854775	2.39422	0.0166557	0.0536794	AT4G16800	probable enoyl- hydratase, mitochondrial
Unigene_004069	2.04273	0.765767	2.66756	0.00764032	0.0284664	#N/A	PREDICTED: uncharacterized protein LOC104606938
Unigene_000253	2.04049	0.272484	7.48847	6.96789e-14	5.6115e-12	AT5G59700	receptor kinase HERK 1
Unigene_031733	2.04006	0.326965	6.23939	4.39285e-10	1.47495e-08	AT3G18670	ankyrin repeat-containing At3g12360-like
Unigene_003810	2.03966	0.644273	3.16583	0.0015464	0.00762013	#N/A	neurofilament heavy polypeptide-like [Malus domestica]
Unigene_065014	2.03917	0.805874	2.53039	0.0113936	0.0393547	AT4G17140	vacuolar sorting-associated vps13
Unigene_009235	2.03556	0.498734	4.08146	4.47531e-05	0.000378749	#N/A	zinc finger BED domain-containing RICESLEEPER 2-like
Unigene_035209	2.03533	0.473347	4.29988	1.70894e-05	0.000165586	AT4G34770	auxin-induced 15A
Unigene_055227	2.03492	0.857678	2.37259	0.0176639	0.056263	#N/A	disease resistance RPM1-like
Unigene_021882	2.03429	0.460018	4.42221	9.76977e-06	0.000102281	AT2G19110	inactive cadmium zinc-transporting ATPase HMA3 [Cicer arietinum]
Unigene_032903	2.03403	0.632763	3.21452	0.00130663	0.00664428	AT3G45740	phosphatidyl synthase
Unigene_059696	2.03241	0.859622	2.3643	0.0180641	0.057277	#N/A	glucosylceramidase-like [Polistes canadensis]
Unigene_025661	2.03227	0.546939	3.71571	0.000202633	0.00137261	AT2G30490	cytochrome P450 CYP73A100-like
Unigene_053923	2.03201	0.765978	2.65283	0.0079821	0.02948	AT1G06690	aldo-keto reductase
Unigene_085071	2.03078	0.730171	2.78124	0.00541519	0.0213956	#N/A	gag poly , partial
Unigene_028591	2.02941	0.852193	2.3814	0.017247	0.0551994	AT3G02090	mitochondrial-processing peptidase subunit beta
Unigene_058031	2.02856	0.563392	3.60061	0.000317469	0.00201718	AT4G21980	autophagy-related 8 [Neofusicoccum parvum UCRNP2]
Unigene_042430	2.02845	0.757038	2.67945	0.00737422	0.0276705	ArthMp075	hypothetical protein PRUPE_ppa017790mg
Unigene_084866	2.02816	0.453733	4.46994	7.82419e-06	8.42376e-05	AT3G13320	calcium proton exchanger
Unigene_055788	2.02643	0.575505	3.52114	0.00042969	0.00259534	#N/A	serine threonine- kinase sepA-like
Unigene_033620	2.02559	0.396029	5.11476	3.14135e-07	5.03969e-06	AT4G26870	aspartyl-tRNA synthetase
Unigene_022647	2.02528	0.563194	3.59605	0.000323084	0.00204613	#N/A	notchless homolog
Unigene_026786	2.0247	0.764284	2.64915	0.00806945	0.0297323	AT3G09020	lactosylceramide 4-alpha-galactosyltransferase-like
Unigene_079154	2.02381	0.621127	3.25829	0.00112087	0.00583418	#N/A	PREDICTED: uncharacterized protein LOC105435674
Unigene_071020	2.02339	0.679453	2.97798	0.00290158	0.0127916	AT3G43430	probable E3 ubiquitin- ligase RHA2B
Unigene_085502	2.02339	0.405927	4.98462	6.20846e-07	9.17791e-06	AT3G43190	Sucrose synthase
Unigene_080389	2.02315	0.283299	7.14138	9.23963e-13	5.71688e-11	#N/A	mitochondrial-processing peptidase subunit alpha-like
Unigene_080145	2.02268	0.522463	3.87144	0.000108195	0.000800342	#N/A	ATPase WRNIP1
Unigene_081832	2.02221	0.413679	4.88836	1.01679e-06	1.41677e-05	AT1G73140	trichome birefringence-like 3
Unigene_076363	2.02174	0.56377	3.58611	0.000335652	0.00211451	AT1G64160	dirigent 5-like
Unigene_039428	2.02052	0.322164	6.27171	3.57095e-10	1.22936e-08	AT4G03965	nuclear factor 7, brain-like isoform X1
Unigene_032590	2.01946	0.529722	3.81229	0.000137684	0.000983881	ArthMp075	transposon Ty3-G Gag-Pol poly
Unigene_055912	2.01941	0.854249	2.36396	0.0180808	0.0573079	AT5G67270	microtubule-associated RP EB family member 1C
Unigene_048682	2.01838	0.793922	2.54229	0.011013	0.038294	AT2G42270	pre-mRNA splicing helicase,
Unigene_009472	2.018	0.520122	3.87985	0.000104522	0.00077745	AT1G26910	60S ribosomal L10-A
Unigene_077158	2.01717	0.675978	2.98408	0.00284433	0.012587	AT1G60060	transcription factor EMB1444-like [Malus domestica]
Unigene_041069	2.01603	0.815335	2.47264	0.013412	0.0450236	AT5G26780	serine hydroxymethyltransferase
Unigene_004472	2.01496	0.611912	3.2929	0.000991605	0.00526396	#N/A	hydroxymethylglutaryl- synthase-like
Unigene_001254	2.01462	0.466863	4.31522	1.59442e-05	0.000156174	AT5G03760	glucomannan 4-beta-mannosyltransferase 9
Unigene_063010	2.01338	0.575519	3.49836	0.00046812	0.00279914	AT5G25220	homeobox knotted-1-like 3 isoform X1
Unigene_044149	2.01159	0.764468	2.63136	0.00850434	0.0310695	AT5G45775	60S ribosomal L11
Unigene_085198	2.01114	0.747563	2.69025	0.00713974	0.0269151	AT3G25420	lysosomal protective
Unigene_009462	2.00909	0.333814	6.01858	1.75952e-09	5.13792e-08	AT4G23160	Retrovirus-related Pol poly from transposon TNT 1-94
Unigene_069576	2.00825	0.612306	3.27982	0.00103875	0.00547272	AT2G14170	methylmalonate-semialdehyde dehydrogenase
Unigene_084641	2.0082	0.331964	6.04943	1.45358e-09	4.33499e-08	AT1G11910	vacuolar protease A
Unigene_063555	2.00726	0.720274	2.7868	0.00532309	0.0210969	AT1G22690	gibberellin-regulated 9
Unigene_011850	2.00521	0.473862	4.23163	2.32003e-05	0.000214799	#N/A	hypothetical protein L484_022220
Unigene_005875	2.00435	0.484822	4.13419	3.56214e-05	0.000309402	AT3G19170	presequence protease 2, chloroplastic mitochondrial-like
Unigene_026842	2.00428	0.391678	5.11718	3.10141e-07	4.98547e-06	AT3G45400	probable arabinosyltransferase ARAD1
Unigene_033332	2.00397	0.24818	8.07467	6.76616e-16	8.94566e-14	AT5G48940	LRR receptor-like serine threonine- kinase RCH1
Unigene_022070	2.00214	0.810099	2.47148	0.0134557	0.0451478	AT5G35930	acyl-activating enzyme 19 isoform X3
Unigene_085203	2.00064	0.556245	3.59669	0.000322296	0.00204178	AT5G41980	nuclease HARBI1
Unigene_033295	2.00034	0.670018	2.9855	0.00283111	0.0125408	AT5G17540	methanol O-anthraniloyltransferase-like
Unigene_084788	2.00014	0.657382	3.04258	0.00234562	0.0107554	AT5G28237	tryptophan synthase beta chain 1-like
Unigene_078620	2.00004	0.819108	2.44173	0.014617	0.0482793	AT1G20140	S-phase kinase-associated 1
Unigene_030429	1.99934	0.51153	3.90854	9.28544e-05	0.000704856	AT1G65680	expansin-B15-like
Unigene_004412	1.99844	0.576943	3.46384	0.00053252	0.00312347	AT2G26800	Hydroxymethylglutaryl- lyase
Unigene_053623	1.99834	0.82311	2.42779	0.015191	0.0498332	AT3G16785	phospholipase d p1
Unigene_007380	1.99779	0.394106	5.06917	3.9955e-07	6.23504e-06	#N/A	PREDICTED: uncharacterized protein LOC103487435
Unigene_081218	1.99756	0.312998	6.38203	1.74752e-10	6.39011e-09	#N/A	regulator of nonsense transcripts 1 homolog
Unigene_034844	1.99627	0.846758	2.35755	0.0183962	0.0580511	#N/A	transporter
Unigene_002775	1.99622	0.810853	2.46188	0.013821	0.0461448	AT2G18040	peptidyl-prolyl cis trans isomerase
Unigene_082793	1.99605	0.622003	3.20907	0.00133164	0.00674777	#N/A	endonuclease exonuclease phosphatase family
Unigene_009064	1.99517	0.338873	5.88767	3.91684e-09	1.04108e-07	AT3G57040	two-component response regulator ARR8-like
Unigene_048795	1.9946	0.463547	4.3029	1.68574e-05	0.000163739	#N/A	cyclic nucleotide-gated ion channel 1-like [Fragaria vesca vesca]
Unigene_079645	1.993	0.659594	3.02155	0.00251484	0.011391	AT5G04830	hypothetical protein M436DRAFT_59987
Unigene_000646	1.99075	0.862933	2.30696	0.0210569	0.0644844	AT1G23010	Bilirubin oxidase
Unigene_018442	1.98985	0.530729	3.74927	0.00017735	0.00122381	AT5G40290	deoxynucleoside triphosphate triphosphohydrolase SAMHD1 homolog
Unigene_084009	1.98742	0.621196	3.19935	0.00137738	0.00693114	AT3G12160	ras-related RABA4d
Unigene_003745	1.98662	0.527458	3.76641	0.000165611	0.00115459	AT5G64700	WAT1-related At1g43650-like
Unigene_052396	1.98657	0.751934	2.64195	0.00824302	0.0302811	AT5G64740	cellulose synthase A catalytic subunit 3 [UDP-forming] [Gossypium raimondii]
Unigene_065141	1.98635	0.48643	4.08354	4.43554e-05	0.000375697	#N/A	AMP-dependent synthetase and ligase family
Unigene_021817	1.98532	0.414859	4.78554	1.70528e-06	2.25092e-05	AT2G46150	Late embryogenesis abundant hydroxyproline-rich glyco family,
Unigene_033426	1.98373	0.541554	3.66303	0.000249253	0.00163525	AT3G27820	rubredoxin-NAD(+) reductase
Unigene_025435	1.98342	0.259651	7.63881	2.19241e-14	2.00875e-12	AT5G42180	peroxidase 64-like
Unigene_039872	1.98127	0.836307	2.36907	0.017833	0.0567169	AT1G63440	copper-translocating P-type ATPase
Unigene_009387	1.98125	0.669504	2.95928	NA	NA	AT5G03760	glucomannan 4-beta-mannosyltransferase 9-like
Unigene_031087	1.98117	0.261742	7.56915	3.75675e-14	3.24098e-12	AT1G49920	PREDICTED: uncharacterized protein LOC102621629
Unigene_029089	1.98115	0.511024	3.87682	0.000105832	0.000785446	AT5G24760	alcohol dehydrogenase
Unigene_062635	1.97912	0.856818	2.30985	0.0208963	0.0640992	AT3G02360	6-phosphogluconate dehydrogenase
Unigene_060462	1.97889	0.856098	2.31153	0.0208038	0.0639072	#N/A	oxysterol-binding -related 9 isoform X1
Unigene_000499	1.97833	0.412282	4.79849	1.59863e-06	2.12646e-05	AT1G38065	O-fucosyltransferase family isoform 2
Unigene_021704	1.97828	0.539688	3.66559	0.000246765	0.00162304	AT3G55770	muscle LIM 1-like
Unigene_009816	1.9774	0.839782	2.35466	0.0185396	0.058397	AT5G10070	rli and duf367 domain
Unigene_070812	1.97707	0.85757	2.30544	0.0211422	0.0647019	AT1G60810	ATP-citrate synthase [Trichogramma pretiosum]
Unigene_056488	1.977	0.489427	4.03942	5.35825e-05	0.00044118	AT5G14780	formate dehydrogenase
Unigene_028284	1.97663	0.409417	4.82792	1.37967e-06	1.85675e-05	AT5G61520	hexose carrier HEX6-like
Unigene_081970	1.97594	0.214169	9.22607	2.80749e-20	1.00844e-17	AT5G15350	Lamin
Unigene_025293	1.97545	0.416856	4.73892	2.14858e-06	2.75367e-05	AT4G19230	abscisic acid 8 -hydroxylase 1-like
Unigene_082809	1.97419	0.666572	2.96171	0.00305936	0.013348	AT4G37970	alcohol dehydrogenase
Unigene_058910	1.97394	0.70128	2.81476	0.0048813	0.019617	AT4G23160	Retrovirus-related Pol poly from transposon TNT 1-94
Unigene_000522	1.9706	0.325534	6.05344	1.41783e-09	4.2471e-08	#N/A	leucine-rich repeat extensin 3 isoform X1 [Malus domestica]
Unigene_059996	1.97024	0.837703	2.35196	0.0186747	0.0587177	AT2G20290	myosin-1
Unigene_068187	1.96797	0.866812	2.27035	0.0231861	0.0696545	AT1G50300	RNA-binding EWS isoform X1
Unigene_014149	1.96702	0.527804	3.7268	0.000193925	0.00132267	AT5G17540	benzyl alcohol O-benzoyltransferase
Unigene_042940	1.96605	0.859338	2.28787	0.0221451	0.0671533	AT2G03430	kinase D-interacting substrate of 220 kDa-like [Crassostrea gigas]
Unigene_042790	1.96569	0.510856	3.84783	0.000119168	0.000868383	#N/A	---NA---
Unigene_080460	1.96562	0.728699	2.69744	0.00698756	0.026447	AT2G33040	atp synthase gamma chain
Unigene_028864	1.96497	0.483664	4.06267	4.85141e-05	0.000405757	AT3G48990	oxalate-- ligase
Unigene_082286	1.96458	0.582264	3.37403	0.000740755	0.00412775	AT3G62560	small COPII coat GTPase sar1
Unigene_014228	1.96371	0.699223	2.80841	0.00497862	0.0199504	ArthCp084	50S ribosomal L23
Unigene_081376	1.9635	0.772798	2.54077	0.0110608	0.038447	#N/A	PREDICTED: uncharacterized protein LOC105954689
Unigene_032161	1.96281	0.357658	5.48794	4.06648e-08	8.2734e-07	#N/A	probable sodium metabolite cotransporter BASS5, chloroplastic isoform X1
Unigene_060377	1.96204	0.697232	2.81405	0.00489221	0.0196526	AT2G41530	s-formylglutathione hydrolase
Unigene_046170	1.96145	0.39084	5.01855	5.20634e-07	7.85284e-06	AT2G05100	chlorophyll a b-binding
Unigene_024905	1.96088	0.469746	4.17434	2.98853e-05	0.00026543	#N/A	phosphoserine aminotransferase 2, chloroplastic-like
Unigene_066893	1.95856	0.588277	3.32931	0.00087061	0.00472175	ArthMp071	cyanohydrin beta-glucosyltransferase-like
Unigene_084012	1.95823	0.783856	2.4982	0.0124828	0.0424021	AT3G15290	lambda-crystallin homolog
Unigene_014150	1.95717	0.504684	3.87802	0.000105311	0.000782441	AT5G17540	benzyl alcohol O-benzoyltransferase
Unigene_059762	1.95713	0.823545	2.37647	0.0174792	0.0557973	AT3G56340	40S ribosomal S26
Unigene_061608	1.95685	0.32236	6.07039	1.27599e-09	3.84777e-08	#N/A	hypothetical protein PHAVU_007G160800g
Unigene_029771	1.95602	0.746029	2.62191	0.00874391	0.0317277	AT1G12230	probable transaldolase
Unigene_071408	1.95553	0.773452	2.52832	0.0114611	0.039544	AT2G20580	26s proteasome regulatory subunit rpn-1
Unigene_034336	1.95538	0.835487	2.3404	0.0192629	0.0601572	#N/A	transmembrane ,
Unigene_075503	1.95509	0.772914	2.52951	0.0114223	0.0394435	AT2G37770	aldose reductase-like
Unigene_084330	1.95358	0.561919	3.47663	0.000507766	0.00300214	AT1G22490	transcription factor bHLH94-like
Unigene_032962	1.9533	0.700139	2.78988	0.00527277	0.0209368	ArthMp065	cytochrome c oxidase subunit III
Unigene_051471	1.95324	0.289507	6.74677	1.51176e-11	7.25303e-10	AT5G39000	receptor kinase FERONIA
Unigene_073800	1.95224	0.703049	2.77682	0.00548933	0.0216422	AT5G49000	F-box kelch-repeat SKIP6-like
Unigene_026001	1.95223	0.674473	2.89446	0.00379813	0.0159433	AT5G62930	GDSL esterase lipase At5g62930
Unigene_023493	1.95174	0.349378	5.58632	2.31925e-08	5.06108e-07	AT2G40320	trichome birefringence-like 33
Unigene_032074	1.95095	0.390211	4.99974	5.74074e-07	8.5352e-06	AT2G13610	ABC transporter G family member 5
Unigene_042072	1.94918	0.862306	2.26043	0.0237945	0.0710927	AT2G03500	two-component response regulator ARR14-like
Unigene_036983	1.94877	0.856721	2.27469	0.0229247	0.0690214	AT5G65760	lysosomal Pro-X carboxypeptidase
Unigene_082533	1.94461	0.823382	2.36173	0.0181897	0.0575853	#N/A	glucosylceramidase-like isoform X2 [Dinoponera quadriceps]
Unigene_006668	1.94374	0.733494	2.64998	0.00804976	0.0296698	AT3G21240	acetyl- synthetase
Unigene_066558	1.943	0.410812	4.72965	2.24906e-06	2.86436e-05	AT2G45220	pectinesterase
Unigene_026208	1.94162	0.223907	8.67154	4.26307e-18	9.88764e-16	#N/A	PREDICTED: uncharacterized protein LOC101213947
Unigene_041992	1.94152	0.852182	2.27829	0.0227093	0.0685214	AT5G53480	importin beta-1 subunit
Unigene_048577	1.94134	0.815893	2.3794	0.0173408	0.0554603	AT1G04170	eukaryotic translation initiation factor 2 gamma subunit
Unigene_059782	1.94049	0.775056	2.50368	0.0122909	0.041866	AT4G15090	FAR1-RELATED SEQUENCE 5-like
Unigene_041757	1.94002	0.841654	2.30501	0.021166	0.0647551	AT2G29080	mitochondrial inner membrane aaa protease yta12
Unigene_038689	1.93795	0.828819	2.33821	0.0193765	0.060433	#N/A	membrane
Unigene_018500	1.93619	0.418493	4.62657	3.7177e-06	4.42775e-05	#N/A	hypothetical protein L484_016065
Unigene_033552	1.93559	0.473504	4.08781	4.35473e-05	0.000369572	AT4G16730	probable terpene synthase 11
Unigene_025120	1.93487	0.74672	2.59116	0.00956526	0.0341524	AT4G08300	WAT1-related At4g08300-like
Unigene_031888	1.93483	0.307602	6.29004	3.17385e-10	1.10768e-08	AT3G50310	mitogen-activated kinase kinase kinase 3-like
Unigene_077874	1.93313	0.520525	3.7138	0.000204168	0.00138163	#N/A	inactive kinase SELMODRAFT_444075-like
Unigene_027552	1.93162	0.635028	3.04179	0.00235179	0.0107788	AT5G15490	UDP-glucose 6-dehydrogenase 1
Unigene_013256	1.92954	0.710591	2.7154	0.00661951	0.0252542	AT3G02540	UV excision repair Rad23
Unigene_031051	1.92933	0.377909	5.10529	3.30287e-07	5.25727e-06	AT5G07990	pisatin demethylase
Unigene_024308	1.92766	0.613889	3.14008	0.00168903	0.00818483	AT5G44635	DNA replication licensing factor MCM6
Unigene_079211	1.92741	0.754233	2.55546	0.0106048	0.0371548	ArthMp100	ATP synthase subunit alpha, mitochondrial
Unigene_039952	1.92582	0.856611	2.24818	0.0245648	0.0730125	#N/A	transposon Tf2-1 poly isoform X1
Unigene_082549	1.92498	0.40174	4.79159	1.65461e-06	2.18973e-05	AT3G62820	21 kDa -like
Unigene_085068	1.92412	0.518609	3.71017	0.000207123	0.00139812	ArthMp029	ribonuclease H At1g65750
Unigene_002836	1.92303	0.735929	2.61307	0.00897342	0.0323955	AT5G39430	ENHANCED DISEASE RESISTANCE 2 [Fragaria vesca vesca]
Unigene_031750	1.92268	0.3813	5.04243	4.59669e-07	7.05121e-06	AT4G19230	abscisic acid 8 -hydroxylase 1-like
Unigene_085464	1.92205	0.445711	4.31233	1.61545e-05	0.000157923	AT1G67750	probable pectate lyase 5
Unigene_004710	1.92123	0.822993	2.33444	0.0195725	0.0609272	AT5G20980	5-methyltetrahydropteroyltriglutamate-homocysteine methyltransferase
Unigene_060897	1.92065	0.669565	2.8685	0.00412419	0.0170569	AT1G22630	SSUH2 homolog
Unigene_076902	1.92023	0.566407	3.39019	0.000698437	0.00393461	#N/A	uncharacterized acetyltransferase At3g50280-like
Unigene_074685	1.91921	0.759766	2.52605	0.0115353	0.0397494	AT2G21950	F-box kelch-repeat SKIP6-like
Unigene_006613	1.91891	0.699308	2.74402	0.00606926	0.0235072	AT2G24130	leucine-rich repeat receptor-like serine threonine- kinase At2g24130
Unigene_017935	1.91867	0.804448	2.38508	NA	NA	#N/A	glucomannan 4-beta-mannosyltransferase 9-like
Unigene_060251	1.91806	0.837013	2.29156	0.0219313	0.0666544	AT4G05160	acetyl- synthetase
Unigene_082383	1.91755	0.572252	3.35088	0.000805545	0.00443036	AT5G55400	fimbrin, variant 2
Unigene_000273	1.91727	0.328164	5.84241	5.14519e-09	1.31593e-07	AT3G53480	pleiotropic drug resistance 3-like
Unigene_025187	1.91616	0.641627	2.98641	0.00282276	0.012515	AT3G52990	probable pyruvate kinase, cytosolic isozyme
Unigene_077399	1.91282	0.639499	2.99112	0.00277958	0.0123544	AT3G52960	tsa family
Unigene_063452	1.91254	0.767839	2.49081	0.0127453	0.0431568	AT4G04930	dihydroceramide delta(4)-desaturase
Unigene_068509	1.91172	0.855559	2.23447	NA	NA	AT5G22060	dnaJ homolog subfamily A member 1
Unigene_021168	1.90952	0.34332	5.56192	2.66821e-08	5.70602e-07	AT4G38840	auxin-induced 15A-like
Unigene_060807	1.90786	0.742645	2.56901	0.0101989	0.0359967	AT3G16080	60S ribosomal L37
Unigene_052235	1.90763	0.856916	2.22615	0.0260038	0.076372	AT3G29090	pectinesterase family
Unigene_025567	1.90762	0.520603	3.66426	0.000248059	0.00162894	AT5G41315	transcription factor EGL1-like
Unigene_079742	1.90684	0.447413	4.26193	2.02672e-05	0.000191531	AT5G62360	21 kDa -like
Unigene_062285	1.90648	0.439682	4.33603	1.45077e-05	0.000143693	AT3G26360	Ribosomal S21 family isoform 1 [Theobroma cacao]
Unigene_039045	1.90637	0.585567	3.2556	0.00113153	0.00588513	#N/A	PREDICTED: uncharacterized protein LOC104903380
Unigene_031154	1.90606	0.627269	3.03867	0.00237627	0.010875	AT5G67130	PLC-like phosphodiesterase
Unigene_031819	1.90583	0.832802	2.28845	0.0221113	0.0670761	AT3G14610	cytochrome P450 6a2-like [Harpegnathos saltator]
Unigene_067979	1.90444	0.630047	3.0227	0.00250528	0.011354	#N/A	PREDICTED: uncharacterized protein LOC104879778
Unigene_009565	1.90396	0.422805	4.50318	6.69453e-06	7.39588e-05	AT4G10310	sodium transporter HKT1-like
Unigene_083752	1.90302	0.549777	3.46145	0.000537273	0.00314681	AT5G19440	nadph-dependent methylglyoxal reductase gre2
Unigene_000071	1.90273	0.363941	5.22813	1.71232e-07	2.96129e-06	AT3G53480	pleiotropic drug resistance 3-like
Unigene_029436	1.89959	0.669962	2.83537	0.00457728	0.0185676	AT4G29090	ribonuclease H At1g65750
Unigene_083206	1.89909	0.867043	2.19031	NA	NA	#N/A	Trypsin-like serine protease
Unigene_080888	1.89901	0.818541	2.32	NA	NA	#N/A	glycoside hydrolase family 5
Unigene_070552	1.89684	0.608175	3.11891	0.00181524	0.00869364	#N/A	uncharacterized mitochondrial g00820-like
Unigene_003690	1.89658	0.705657	2.68768	0.00719505	0.0270859	AT3G56460	zinc-binding alcohol dehydrogenase
Unigene_026709	1.89614	0.41112	4.61213	3.98566e-06	4.7e-05	AT5G01600	ferritin-4, chloroplastic-like
Unigene_030431	1.89524	0.283536	6.68429	2.32053e-11	1.06427e-09	AT5G21222	pentatricopeptide repeat-containing At5g21222-like
Unigene_068801	1.89374	0.781329	2.42374	0.0153617	0.0502877	AT3G27870	phospholipid-translocating ATPase
Unigene_082310	1.89229	0.732232	2.58427	0.00975846	0.0347139	AT1G65930	isocitrate dehydrogenase [NADP] cytoplasmic
Unigene_064282	1.892	0.749341	2.52488	0.0115737	0.0398714	AT1G71960	ABC drug exporter
Unigene_075682	1.88886	0.348467	5.42048	5.94407e-08	1.15925e-06	AT4G10550	subtilisin-like protease
Unigene_053284	1.88831	0.857159	2.20298	0.0275959	0.080058	AT3G08943	importin beta-1 subunit
Unigene_011955	1.88826	0.636191	2.96807	0.00299675	0.0131171	AT4G12010	TMV resistance N-like
Unigene_033541	1.88779	0.368248	5.12639	2.95343e-07	4.77406e-06	AT2G29130	laccase-2-like
Unigene_024142	1.88777	0.381367	4.95001	7.42105e-07	1.06889e-05	AT4G13920	receptor 12
Unigene_082527	1.88739	0.659015	2.86396	0.00418378	0.0172594	AT5G51970	D-xylulose reductase A
Unigene_082485	1.8873	0.526665	3.58349	0.000339033	0.00213217	AT1G59720	pentatricopeptide repeat-containing At2g02980-like
Unigene_083890	1.88686	0.589889	3.19867	0.00138061	0.0069448	AT3G47940	dnaJ homolog 1-like
Unigene_084191	1.88659	0.648439	2.90944	0.0036208	0.0153408	AT1G80600	4-aminobutyrate aminotransferase, mitochondrial
Unigene_075754	1.88617	0.859371	2.19483	0.028176	0.0813801	AT1G23800	aldehyde dehydrogenase, mitochondrial
Unigene_044689	1.88436	0.232197	8.11532	4.84516e-16	6.71196e-14	AT5G05390	laccase-12-like [Populus euphratica]
Unigene_078925	1.88354	0.531026	3.54699	0.000389662	0.00239709	AT3G01960	PREDICTED: uncharacterized protein LOC103936785
Unigene_051715	1.88258	0.845639	2.22623	0.025999	0.0763696	#N/A	PREDICTED: uncharacterized protein LOC104906342
Unigene_030907	1.88212	0.513258	3.66701	0.000245402	0.00161522	#N/A	ribonuclease H At1g65750-like
Unigene_085172	1.88157	0.430726	4.36838	1.2517e-05	0.000126255	AT5G38450	cytokinin hydroxylase-like
Unigene_082418	1.88099	0.404552	4.64956	3.32649e-06	4.02561e-05	AT1G09610	glucuronoxylan 4-O-methyltransferase 1
Unigene_041591	1.87996	0.855316	2.19797	0.0279511	0.0808608	AT1G23800	betaine aldehyde dehydrogenase
Unigene_032314	1.87822	0.521712	3.60011	0.000318079	0.00202011	AT5G60490	fasciclin-like arabinogalactan 12
Unigene_024834	1.87819	0.270277	6.94911	3.6761e-12	2.0356e-10	AT1G78130	spinster homolog 2-like [Citrus sinensis]
Unigene_075028	1.87771	0.426893	4.39855	1.08978e-05	0.000112125	AT1G49000	hypothetical protein PRUPE_ppa022665mg
Unigene_069414	1.87752	0.604014	3.10841	0.00188096	0.00894615	AT4G04080	iron sulfur cluster assembly 1
Unigene_025811	1.87672	0.604969	3.10218	0.00192103	0.0091047	AT3G50120	UPF0481 At3g47200-like
Unigene_083986	1.87621	0.476894	3.93423	8.34648e-05	0.000645163	#N/A	PREDICTED: uncharacterized protein LOC100853727
Unigene_005466	1.8754	0.286215	6.55243	5.66081e-11	2.34456e-09	AT5G15490	UDP-glucose 6-dehydrogenase 3
Unigene_007857	1.87502	0.746149	2.51293	0.0119733	0.0410077	AT3G29320	glycosyltransferase family 35
Unigene_057177	1.87313	0.812205	2.30622	0.0210981	0.0645865	#N/A	hypothetical protein
Unigene_037472	1.872	0.854207	2.1915	0.0284156	0.0818916	AT2G29410	cation diffusion facilitator family metal ion
Unigene_016537	1.8715	0.38977	4.80156	1.57437e-06	2.09859e-05	AT5G11790	pollen-specific SF21-like
Unigene_028663	1.87065	0.353252	5.29551	1.18686e-07	2.14772e-06	AT4G04960	L-type lectin-domain containing receptor kinase
Unigene_040965	1.87014	0.831918	2.24799	0.024577	0.0730268	#N/A	kinase
Unigene_072386	1.87004	0.848789	2.20319	0.0275814	0.0800331	AT5G60870	Ran exchange factor Prp20 Pim1
Unigene_051494	1.86969	0.839968	2.22591	0.0260204	0.076394	#N/A	mitochondrial carrier
Unigene_044789	1.86949	0.862008	2.16876	0.030101	0.0857261	AT2G41630	transcription initiation factor IIB
Unigene_085312	1.86939	0.275132	6.79453	1.08664e-11	5.3985e-10	AT1G04170	eukaryotic translation initiation factor 2 subunit 3-like
Unigene_083202	1.86933	0.462334	4.04324	5.27176e-05	0.000435352	AT5G41980	nuclease HARBI1
Unigene_038553	1.86927	0.374442	4.99216	5.97072e-07	8.83506e-06	AT5G39000	receptor kinase FERONIA
Unigene_081626	1.86894	0.679345	2.75109	0.00593976	0.0230818	#N/A	PREDICTED: uncharacterized protein LOC106315092 [Brassica oleracea var. oleracea]
Unigene_007420	1.8688	0.683614	2.73371	0.00626245	0.0241393	AT4G23730	galactose mutarotase
Unigene_017381	1.86865	0.550103	3.39691	0.000681501	0.0038525	AT3G62190	dnaJ homolog subfamily B member 3 isoform X2 [Nelumbo nucifera]
Unigene_059711	1.86801	0.845429	2.20954	NA	NA	#N/A	Bilirubin oxidase
Unigene_055839	1.86659	0.782283	2.38608	0.0170289	0.0546436	AT2G45290	transketolase
Unigene_054353	1.86652	0.850637	2.19426	0.0282167	0.0814472	AT5G06060	short-chain dehydrogenase
Unigene_023068	1.86616	0.65895	2.83202	0.00462552	0.0187221	AT5G05800	hypothetical protein PRUPE_ppa017281mg
Unigene_081652	1.86583	0.49228	3.79017	0.000150541	0.0010634	AT2G33980	nudix hydrolase 22, chloroplastic [Brassica oleracea oleracea]
Unigene_082240	1.86556	0.439216	4.24747	2.16199e-05	0.000202476	AT1G53240	malate dehydrogenase
Unigene_029928	1.8643	0.345879	5.39003	7.04459e-08	1.35001e-06	AT5G56040	probable LRR receptor-like serine threonine- kinase At4g26540
Unigene_048061	1.8642	0.855249	2.17971	0.0292787	0.0838609	AT3G16100	ras-related Rab-7a [Copidosoma floridanum]
Unigene_046268	1.86214	0.859573	2.16636	0.0302839	0.0861273	AT5G17770	NADH-cytochrome b5 reductase 1
Unigene_003783	1.86173	0.723981	2.57152	0.0101253	0.0357868	AT5G15740	O-fucosyltransferase family
Unigene_002293	1.86116	0.851934	2.18463	0.0289163	0.0830456	AT5G26340	MFS quinate transporter,
Unigene_077569	1.86087	0.696194	2.67292	0.00751936	0.0281068	#N/A	smp-30 gluconolaconase lre-like region
Unigene_073551	1.86078	0.471424	3.94714	7.90907e-05	0.000614747	#N/A	S-adenosyl-L-methionine-dependent methyltransferase
Unigene_051104	1.86069	0.843155	2.20682	0.0273265	0.0794695	#N/A	LRR receptor-like serine threonine- kinase GSO1
Unigene_080347	1.86068	0.712464	2.61161	0.00901178	0.0325079	AT4G30210	FAD binding domain-containing
Unigene_003131	1.85979	0.369927	5.02747	4.97005e-07	7.54259e-06	AT4G32520	serine hydroxymethyltransferase 3, chloroplastic-like [Nicotiana tomentosiformis]
Unigene_032638	1.85946	0.402272	4.62239	3.79348e-06	4.49952e-05	AT2G16750	receptor-like cytosolic serine threonine- kinase RBK1 isoform X1
Unigene_052829	1.8583	0.69954	2.65646	0.00789649	0.0292223	#N/A
Unigene_035135	1.85745	0.857696	2.16562	0.03034	0.0862494	AT5G13550	family sulfate permease
Unigene_078698	1.85732	0.73509	2.52666	0.0115154	0.039694	#N/A	PREDICTED: uncharacterized protein LOC105966930
Unigene_084469	1.85679	0.36834	5.04096	4.63204e-07	7.09618e-06	AT4G27250	dihydroflavonol-4-reductase isoform X1 [Gossypium raimondii]
Unigene_032178	1.85537	0.49288	3.76435	0.000166983	0.00116262	AT4G24660	zinc-finger homeodomain 1-like
Unigene_014495	1.85506	0.268771	6.90198	5.12814e-12	2.75325e-10	AT2G33990	IQ-DOMAIN 1 [Cucumis melo]
Unigene_052467	1.85393	0.36147	5.12887	2.91485e-07	4.7211e-06	AT3G12560	telomere repeat-binding 3-like isoform X1 [Glycine max]
Unigene_077360	1.85373	0.629538	2.94459	0.00323379	0.0139664	AT4G24220	NAD dependent epimerase dehydratase family
Unigene_012137	1.8521	0.37972	4.87755	1.07412e-06	1.48847e-05	AT1G69120	truncated transcription factor CAULIFLOWER A-like [Nicotiana tomentosiformis]
Unigene_068465	1.85191	0.59586	3.10796	0.00188381	0.0089555	AT5G08690	ATP synthase subunit beta, mitochondrial
Unigene_004098	1.85165	0.759878	2.43677	0.014819	0.0488259	#N/A	suppressor SRP40-like
Unigene_053555	1.85074	0.839778	2.20385	0.0275352	0.079939	AT4G03440	ankyrin repeat-containing At5g02620-like
Unigene_053480	1.85039	0.85412	2.16643	0.0302786	0.0861273	AT4G25130	Peptide methionine sulfoxide reductase
Unigene_080796	1.85035	0.49455	3.74148	0.000182939	0.00125683	AT1G06690	Aldo keto reductase
Unigene_004021	1.8479	0.273026	6.7682	1.30396e-11	6.37668e-10	AT5G13180	NAC domain-containing 68
Unigene_032004	1.84705	0.483543	3.81983	0.000133545	0.000958358	AT2G37900	NRT1 PTR FAMILY -like
Unigene_083893	1.8465	0.40947	4.50949	6.49823e-06	7.21041e-05	AT3G25230	70 kDa peptidyl-prolyl isomerase-like isoform X1
Unigene_006196	1.84562	0.558052	3.30726	0.000942126	0.0050402	AT1G66950	pleiotropic drug resistance 2-like
Unigene_032791	1.84526	0.396231	4.65705	3.20778e-06	3.89843e-05	AT5G42180	peroxidase 64-like
Unigene_075546	1.84405	0.649556	2.83895	0.00452628	0.0184067	AT1G36160	acetyl- carboxylase
Unigene_080092	1.84389	0.687557	2.6818	0.00732267	0.0275102	AT1G34070	PREDICTED: uncharacterized protein LOC105976825
Unigene_085432	1.84338	0.476845	3.86578	0.000110734	0.000815578	AT5G53550	oligopeptide transporter
Unigene_082963	1.84323	0.569201	3.23827	0.00120257	0.00619433	AT2G36750	UDP-glycosyltransferase 73C1-like
Unigene_063762	1.84246	0.812019	2.26899	0.0232688	0.0698696	AT2G43360	biotin synthase
Unigene_068294	1.84243	0.721823	2.55247	0.0106963	0.0374011	#N/A	retrovirus-related Pol poly from transposon TNT 1-94
Unigene_033609	1.84108	0.660126	2.78899	0.00528727	0.020978	AT1G68560	glycoside hydrolase family 31
Unigene_002434	1.83928	0.857071	2.146	0.0318729	0.089572	AT1G44790	cation transport regulator 2
Unigene_069610	1.83905	0.862568	2.13206	0.033002	0.092	#N/A	prostaglandin E synthase 3 isoform X1
Unigene_020748	1.83898	0.435191	4.22568	2.38221e-05	0.000219704	AT1G06410	probable alpha,alpha-trehalose-phosphate synthase [UDP-forming] 7
Unigene_076912	1.83863	0.616783	2.981	0.00287313	0.0126919	AT3G61110	40s ribosomal s27
Unigene_029163	1.83763	0.257564	7.13463	9.70493e-13	5.97744e-11	AT4G20050	polygalacturonase QRT3
Unigene_044101	1.8373	0.838321	2.19164	0.0284054	0.0818854	AT1G07810	Na(+) Li(+)-exporting P-type ATPase
Unigene_016965	1.83637	0.837141	2.19362	0.0282627	0.0815377	AT5G04700	ankyrin repeat-containing ,
Unigene_001813	1.83609	0.464066	3.95653	7.60454e-05	0.000594836	AT1G78260	RNA-binding 38-like
Unigene_064013	1.83529	0.384291	4.7758	1.78998e-06	2.3482e-05	AT5G04730	ankyrin repeat-containing At3g12360-like
Unigene_041840	1.83486	0.842568	2.17769	0.0294289	0.0842019	AT5G65730	glycoside hydrolase family 16
Unigene_082889	1.83372	0.706722	2.59469	0.00946763	0.0338903	#N/A	hypothetical protein AUEXF2481DRAFT_2494
Unigene_032835	1.83364	0.503981	3.63831	0.000274428	0.00178049	AT5G52640	heat shock 83
Unigene_007082	1.83312	0.24397	7.51372	5.74706e-14	4.69351e-12	AT4G02320	pectinesterase-like
Unigene_049959	1.83216	0.830203	2.20687	0.0273228	0.0794644	AT3G62700	ABC multidrug transporter
Unigene_083091	1.83195	0.588567	3.11256	0.00185475	0.00884635	AT4G13180	tetrahydroxynaphthalene reductase
Unigene_032997	1.83061	0.394719	4.63777	3.52186e-06	4.22176e-05	AT3G14470	disease resistance RGA2-like
Unigene_031761	1.8282	0.506781	3.60747	0.0003092	0.00197205	AT5G06570	probable carboxylesterase 15
Unigene_045419	1.82639	0.234065	7.80295	6.04771e-15	6.24607e-13	AT5G56750	pollen-specific SF21-like
Unigene_055371	1.82608	0.848578	2.15193	0.0314025	0.0885567	AT1G13700	6-phosphogluconolactonase
Unigene_085481	1.82313	0.315326	5.78173	7.39353e-09	1.81546e-07	AT4G13430	3-isopropylmalate dehydratase
Unigene_000307	1.82206	0.444299	4.10098	4.11411e-05	0.000351701	AT2G28315	uncharacterized membrane At1g06890
Unigene_071944	1.82138	0.79497	2.29113	0.021956	0.0667046	AT4G16760	acyl- oxidase
Unigene_003839	1.81931	0.771957	2.35675	0.0184357	0.0581509	AT1G07380	neutral ceramidase-like
Unigene_029079	1.81872	0.305413	5.95495	2.6015e-09	7.27722e-08	AT5G54380	receptor kinase THESEUS 1
Unigene_056436	1.81593	0.696613	2.6068	0.0091392	0.0329061	AT5G48545	hit family 1
Unigene_063453	1.81573	0.802985	2.26122	NA	NA	AT1G27400	60S ribosomal L17 [Pan troglodytes]
Unigene_051162	1.81442	0.829058	2.18853	0.0286312	0.0823784	AT4G29990	probable LRR receptor-like serine threonine- kinase At1g05700
Unigene_020603	1.8144	0.805536	2.25241	NA	NA	#N/A	Ankyrin repeat-containing ,
Unigene_016746	1.81397	0.146739	12.3619	4.2016e-35	1.89487e-31	AT3G14470	disease resistance RPP13 1
Unigene_082760	1.81359	0.800575	2.26536	0.0234908	0.0703718	AT3G43810	calmodulin-A-like isoform X2
Unigene_078639	1.81321	0.797618	2.27328	NA	NA	#N/A	hypothetical protein AUEXF2481DRAFT_2494
Unigene_055973	1.81315	0.803039	2.25786	0.0239544	0.0714917	AT1G37130	nitrate reductase
Unigene_077303	1.81266	0.774042	2.34182	0.0191901	0.0599864	AT5G43140	vacuolar membrane
Unigene_034526	1.80859	0.854126	2.11748	0.0342193	0.0947232	AT5G35360	pyruvate carboxylase, mitochondrial
Unigene_080635	1.80846	0.552676	3.2722	0.00106716	0.00559984	AT3G02080	40s ribosomal s19
Unigene_050422	1.80767	0.860455	2.10083	0.035656	0.0978528	AT1G12050	fumarylacetoacetase isoform X1 [Chlorocebus sabaeus]
Unigene_082146	1.80716	0.561894	3.21619	0.00129903	0.0066156	AT3G55440	Triosephosphate isomerase
Unigene_047661	1.80698	0.857272	2.10783	0.0350457	0.0964974	AT3G08530	clathrin heavy chain
Unigene_023185	1.80682	0.452779	3.9905	6.59331e-05	0.000526389	AT2G24370	U-box domain-containing 51
Unigene_084902	1.80422	0.610936	2.95321	0.00314487	0.0136477	AT3G48560	acetolactate synthase, large subunit, biosynthetic type
Unigene_082167	1.80308	0.719908	2.5046	0.0122589	0.0417884	AT2G32730	26s proteasome regulatory subunit rpn2
Unigene_069640	1.80305	0.650714	2.77088	0.00559057	0.0219645	#N/A	PREDICTED: uncharacterized protein LOC105972583
Unigene_071845	1.80161	0.743063	2.42457	0.0153266	0.050189	AT3G11130	clathrin heavy chain
Unigene_010403	1.80155	0.535824	3.36221	0.000773207	0.00427629	AT5G14650	polygalacturonase At1g48100
Unigene_007684	1.80057	0.794575	2.26608	0.0234463	0.0702697	ArthMp109	cytochrome c oxidase subunit 1 (mitochondrion)
Unigene_008154	1.80057	0.467582	3.8508	0.000117732	0.000859688	AT5G50400	probable inactive purple acid phosphatase 27
Unigene_022155	1.8005	0.442335	4.07044	4.69248e-05	0.000394579	AT1G05170	probable beta-1,3-galactosyltransferase 2 isoform X1
Unigene_047004	1.80027	0.847884	2.12325	0.0337325	0.0936313	AT4G38350	NCR1, Niemann-pick type C
Unigene_022991	1.79999	0.44336	4.05988	4.9098e-05	0.000410254	#N/A	inactive cadmium zinc-transporting ATPase HMA3
Unigene_013354	1.79972	0.454584	3.95905	7.5248e-05	0.000588826	AT3G21240	4-coumarate-- ligase 1-like
Unigene_057165	1.79967	0.856413	2.10141	0.0356051	0.0977726	AT5G40870	probable uridine-cytidine kinase isoform X1
Unigene_041925	1.79922	0.841979	2.13689	0.0326069	0.0911488	AT5G42540	5 -3 exoribonuclease
Unigene_033242	1.79901	0.434448	4.1409	3.45946e-05	0.000301905	AT1G77680	cell wall biogenesis phosphatase Ssd1
Unigene_034501	1.79886	0.712744	2.52386	0.0116075	0.0399642	#N/A	PREDICTED: uncharacterized protein LOC104877560
Unigene_051975	1.79879	0.855467	2.1027	0.0354916	0.0975136	#N/A	gamma-glutamyltranspeptidase
Unigene_020617	1.79821	0.413882	4.34473	1.39448e-05	0.000138932	ArthMp109	cytochrome c oxidase subunit 1 (mitochondrion)
Unigene_013532	1.7979	0.370858	4.84794	1.2475e-06	1.70087e-05	AT5G15680	furry homolog-like
Unigene_032506	1.79595	0.463149	3.87768	0.000105456	0.000783309	AT2G31180	myb-related Myb4-like
Unigene_063291	1.79538	0.641065	2.80062	0.00510045	0.0203582	AT3G03180	vesicle transport GOT1B-like
Unigene_040307	1.79521	0.844858	2.12487	0.0335974	0.0933456	AT4G36400	D-lactate dehydrogenase 2
Unigene_026059	1.7949	0.75855	2.36623	0.0179703	0.0570627	#N/A	Os01g0116166
Unigene_044048	1.79407	0.589904	3.04129	0.00235565	0.0107928	AT3G04200	germin subfamily 1 member 13
Unigene_047803	1.79256	0.561439	3.19279	0.00140905	0.00705639	AT1G74670	GAST1-like
Unigene_078361	1.79245	0.398364	4.49953	6.81026e-06	7.49517e-05	AT1G50010	tubulin alpha chain, partial
Unigene_018440	1.79134	0.437601	4.09354	4.2484e-05	0.000361885	#N/A	hypothetical protein L484_015797
Unigene_040301	1.79085	0.77834	2.30086	0.0213995	0.0653121	ArthMp094	ATP synthase F0 subunit 9
Unigene_082548	1.78981	0.539176	3.31953	0.000901704	0.00486499	AT5G16010	very-long-chain enoyl- reductase-like
Unigene_082486	1.7893	0.617497	2.89767	0.00375949	0.0158259	AT4G14305	integral membrane
Unigene_066398	1.78848	0.799937	2.23577	0.0253668	0.07493	#N/A	Mn-containing catalase
Unigene_083647	1.78811	0.714534	2.50248	0.0123325	0.0419796	AT1G04410	malate dehydrogenase, cytoplasmic
Unigene_010051	1.78576	0.78605	2.27181	0.0230977	0.0694352	AT3G48950	probable polygalacturonase
Unigene_027830	1.78561	0.549856	3.2474	0.00116463	0.00603102	AT4G13010	zinc-binding oxidoreductase
Unigene_082825	1.78342	0.43029	4.1447	3.40265e-05	0.000297715	AT5G57380	VIN3 2
Unigene_021169	1.78277	0.486491	3.66455	0.000247775	0.00162734	AT5G32470	probable aminopyrimidine aminohydrolase, mitochondrial isoform X2
Unigene_009104	1.78229	0.685033	2.60175	0.00927487	0.0333206	AT1G35190	1-aminocyclopropane-1-carboxylate oxidase-like
Unigene_016596	1.78004	0.740144	2.40499	0.0161728	0.0524373	AT4G10480	nascent polypeptide-associated complex subunit alpha
Unigene_029569	1.7795	0.509343	3.49371	0.00047636	0.00284317	AT2G47750	indole-3-acetic acid-amido synthetase
Unigene_080873	1.77939	0.845874	2.10361	0.0354128	0.0973234	AT5G66160	E3 ubiquitin- ligase RNF13-like [Cerapachys biroi]
Unigene_030295	1.77888	0.571394	3.11322	0.00185057	0.00882746	AT2G10940	kDa proline-rich -like
Unigene_026581	1.77801	0.835262	2.12869	0.0332798	0.0926091	AT1G04690	voltage-gated potassium channel subunit beta-1 channel subunit beta-1
Unigene_032460	1.77692	0.438935	4.04825	5.16029e-05	0.000427713	AT5G11890	chaperonin CPN60
Unigene_013277	1.77622	0.600046	2.96015	0.00307494	0.0134044	AT5G35695	nuclease HARBI1
Unigene_073451	1.77534	0.777202	2.28428	0.0223553	0.0676693	AT5G12010	nuclease HARBI1
Unigene_076206	1.7752	0.415571	4.27172	1.93973e-05	0.000184427	AT5G01360	trichome birefringence-like 3
Unigene_075487	1.77416	0.534907	3.31677	0.000910661	0.00490288	#N/A	endonuclease exonuclease phosphatase family
Unigene_074579	1.77316	0.624176	2.8408	0.00450008	0.0183112	AT2G21250	D-xylose reductase (Xyl1),
Unigene_084360	1.77264	0.379039	4.67668	2.91557e-06	3.58933e-05	AT5G33340	aspartic ase CDR1-like
Unigene_030545	1.77247	0.704193	2.51702	0.0118351	0.0406375	AT1G08730	myosin-11 isoform X2
Unigene_083560	1.77213	0.617176	2.87135	0.00408724	0.0169352	#N/A	lipoma-preferred partner homolog
Unigene_001249	1.77199	0.486864	3.6396	0.000273057	0.00177302	#N/A	PREDICTED: uncharacterized protein LOC100853955
Unigene_019722	1.77164	0.677038	2.61675	0.00887714	0.0321193	#N/A	PREDICTED: uncharacterized protein LOC100798851
Unigene_028321	1.77158	0.620983	2.85286	0.00433271	0.0177637	AT1G55730	Calcium proton exchanger
Unigene_007568	1.77034	0.829453	2.13435	0.0328144	0.0916137	AT1G54115	sodium potassium calcium exchanger 3-like
Unigene_078746	1.76987	0.693673	2.55144	0.0107278	0.037492	#N/A	filamin-C isoform X1
Unigene_081196	1.76949	0.574779	3.07856	0.00208005	0.00972215	AT2G15230	lysosomal acid lipase cholesteryl ester hydrolase isoform X1
Unigene_081737	1.76884	0.710667	2.48898	0.012811	0.0433522	AT5G50700	short-chain dehydrogenase oxidoreductase
Unigene_072884	1.76793	0.779251	2.26876	0.0232831	0.0698992	AT2G35040	bifunctional purine biosynthesis ADE17
Unigene_085287	1.76743	0.688096	2.56858	0.0102118	0.0360328	#N/A	TMV resistance N
Unigene_037477	1.76584	0.361518	4.88451	1.03687e-06	1.4403e-05	AT4G37520	peroxidase 73
Unigene_033173	1.76574	0.312839	5.64423	1.65917e-08	3.77279e-07	AT5G51330	DYAD
Unigene_080954	1.76502	0.728217	2.42376	0.0153607	0.0502877	AT1G24360	3-oxoacyl-(acyl-carrier- ) reductase
Unigene_074514	1.76377	0.78885	2.23588	0.0253599	0.074915	#N/A	gag-pol poly
Unigene_032653	1.76334	0.674709	2.61349	0.00896239	0.0323694	AT1G79370	cytochrome P450
Unigene_015240	1.76263	0.775759	2.27213	0.0230786	0.069388	AT2G21610	carbohydrate esterase family 8
Unigene_040354	1.7624	0.73574	2.39541	0.0166018	0.0535482	AT2G24710	glutamate receptor -like
Unigene_010183	1.76233	0.307416	5.73271	9.88382e-09	2.37381e-07	#N/A	rhomboid-like protease 2 isoform X1 [Pyrus x bretschneideri]
Unigene_040130	1.76138	0.80203	2.19615	0.0280815	0.0811651	AT4G34555	40S ribosomal S25
Unigene_014557	1.76077	0.791236	2.22534	0.0260583	0.0764826	AT5G66120	3-dehydroquinate synthase
Unigene_033291	1.76073	0.440971	3.99284	6.5286e-05	0.000522155	AT4G36250	aldehyde dehydrogenase family 3 member F1-like
Unigene_032256	1.76054	0.368958	4.77165	1.82723e-06	2.39089e-05	AT2G27690	cytochrome P450 94C1-like
Unigene_020239	1.76021	0.38382	4.58603	4.51743e-06	5.22835e-05	ArthMp006	NADH dehydrogenase subunit 5 (mitochondrion)
Unigene_035061	1.76013	0.356083	4.94305	7.69099e-07	1.10308e-05	AT2G23690	HTH-type transcriptional regulator ptxE
Unigene_000740	1.75837	0.25845	6.80352	1.02092e-11	5.11579e-10	#N/A	hypothetical protein L484_025726
Unigene_068528	1.75809	0.846977	2.07572	0.0379196	0.102724	AT4G25970	phosphatidylserine decarboxylase
Unigene_013726	1.75757	0.361015	4.86841	1.12499e-06	1.55156e-05	AT5G17920	5-methyltetrahydropteroyltriglutamate--homocysteine methyltransferase
Unigene_031262	1.75743	0.496727	3.53801	0.000403159	0.0024648	AT5G23270	high affinity glucose transporter RGT2
Unigene_044792	1.75572	0.853281	2.05761	0.0396279	0.106141	#N/A	PHYTOCHROME KINASE SUBSTRATE 4
Unigene_009306	1.75533	0.405541	4.32836	1.50225e-05	0.000148358	AT5G01580	gamma-interferon-inducible lysosomal thiol reductase
Unigene_082805	1.75519	0.15269	11.4951	1.39571e-30	4.04646e-27	AT5G55960	disease resistance RPP13 1
Unigene_030083	1.75509	0.60548	2.89868	0.00374741	0.0157866	AT2G19860	glucokinase glk1
Unigene_059454	1.75503	0.553327	3.17178	0.00151508	0.00750037	AT3G01680	SIEVE ELEMENT OCCLUSION B-like
Unigene_053758	1.75467	0.749403	2.34142	0.0192104	0.0600301	AT3G54070	serine threonine- phosphatase 6 regulatory ankyrin repeat subunit B-like
Unigene_028796	1.7542	0.618206	2.83756	0.00454595	0.0184626	AT4G16760	acyl- oxidase
Unigene_061189	1.75346	0.737866	2.37639	0.0174829	0.0557973	AT3G23660	transport SEC23-like
Unigene_027509	1.75339	0.546964	3.20568	0.00134742	0.00681332	AT4G17140	vacuolar sorting-associated vps13
Unigene_083000	1.7531	0.676513	2.59138	0.00955915	0.0341396	AT2G18110	elongation factor 1-beta
Unigene_084094	1.75272	0.617705	2.83747	0.00454725	0.0184661	AT1G42470	patched sphingolipid transporter
Unigene_019384	1.75234	0.368581	4.75428	1.99152e-06	2.57761e-05	#N/A	PREDICTED: uncharacterized protein LOC103935670
Unigene_050114	1.75208	0.853141	2.05368	0.0400063	0.10683	AT4G34110	single-stranded DNA-binding mssp-1
Unigene_022842	1.75053	0.811602	2.15689	0.0310146	0.0877126	AT3G62910	peptide chain release factor 1-like, mitochondrial
Unigene_062655	1.75014	0.862122	2.03004	0.0423523	0.111865	AT3G29250	short chain dehydrogenase
Unigene_061675	1.74993	0.513449	3.40819	0.000653949	0.00372222	AT3G45780	phototropin-1 isoform X2
Unigene_013365	1.74716	0.315076	5.5452	2.93624e-08	6.18201e-07	AT3G26618	eukaryotic peptide chain release factor subunit 1
Unigene_007218	1.74601	0.529202	3.29932	0.000969198	0.00515721	AT1G19940	endoglucanase 2-like
Unigene_031308	1.7452	0.490681	3.55669	0.000375554	0.00232262	AT3G24420	probable strigolactone esterase D14 homolog
Unigene_033081	1.74473	0.282976	6.16564	7.01989e-10	2.26495e-08	AT3G03050	cellulose synthase D3 [Nicotiana tomentosiformis]
Unigene_027781	1.74448	0.545599	3.19736	0.00138693	0.00696708	AT1G01580	ferric reduction oxidase 2-like
Unigene_082197	1.74437	0.579797	3.00858	0.00262471	0.0117835	AT1G53920	GDSL esterase lipase 5
Unigene_000963	1.74416	0.857416	2.03421	0.0419306	0.110976	AT2G40140	zinc finger CCCH domain-containing 29
Unigene_030558	1.74378	0.598033	2.91586	0.00354705	0.0150739	#N/A	PREDICTED: uncharacterized protein LOC103452024
Unigene_036608	1.74254	0.837643	2.08029	0.0374991	0.101769	AT2G17930	histone acetylase complex subunit Paf400
Unigene_029492	1.73982	0.544956	3.1926	0.00140999	0.00706021	AT5G23530	alpha beta hydrolase fold-3 domain-containing
Unigene_015572	1.73947	0.528283	3.29269	0.000992343	0.0052665	AT1G12740	cytochrome P450 87A3-like
Unigene_024078	1.73889	0.461325	3.76933	0.000163685	0.00114312	#N/A	PREDICTED: uncharacterized protein LOC106794837
Unigene_066070	1.73719	0.711202	2.44262	0.0145812	0.0481834	AT5G03650	glycoside hydrolase family 13
Unigene_031164	1.73715	0.311399	5.57854	2.42544e-08	5.2617e-07	AT5G10840	transmembrane 9 superfamily member 4-like
Unigene_040654	1.73712	0.745055	2.33154	0.0197251	0.061322	#N/A	pyruvate dehydrogenase E1 component subunit beta
Unigene_006870	1.73686	0.396692	4.37835	1.19583e-05	0.000121223	AT5G06120	exportin-7 isoform X1 [Vitis vinifera]
Unigene_065693	1.73627	0.177749	9.76808	1.54346e-22	8.94962e-20	AT5G05390	laccase-12-like
Unigene_080097	1.73609	0.802666	2.1629	0.0305487	0.0866789	AT5G08680	ATP synthase subunit beta, mitochondrial
Unigene_039374	1.73577	0.832221	2.08571	0.0370049	0.100737	#N/A	TIGR00266 family
Unigene_006150	1.73545	0.369602	4.69544	2.66036e-06	3.31536e-05	AT4G37370	cytochrome P450 81D11-like
Unigene_041649	1.73432	0.704361	2.46226	0.0138064	0.0461188	AT3G03900	adenylyl-sulfate kinase
Unigene_049867	1.73286	0.539289	3.21324	0.00131247	0.00666734	AT1G09530	transcription factor PIF3-like
Unigene_079588	1.73101	0.667318	2.59397	0.00948735	0.0339489	#N/A	DNA RNA polymerases superfamily
Unigene_082845	1.73088	0.358253	4.83145	1.35543e-06	1.82654e-05	#N/A	hypothetical protein L484_022679
Unigene_082439	1.73051	0.539216	3.2093	0.0013306	0.00674339	AT5G19260	FANTASTIC FOUR 3-like
Unigene_080129	1.72986	0.790374	2.18866	0.0286214	0.0823559	AT4G23160	uncharacterized mitochondrial g00810-like
Unigene_044914	1.72966	0.847035	2.04202	0.0411493	0.109285	AT2G27600	vacuolar sorting-associated 4A
Unigene_075120	1.7296	0.779249	2.21957	0.0264477	0.0773961	AT3G56800	troponin C-like
Unigene_040252	1.72927	0.827478	2.08981	0.036635	0.099965	AT4G13210	polysaccharide lyase family 1
Unigene_074118	1.72895	0.346904	4.98395	6.23002e-07	9.20198e-06	AT5G16910	cellulose synthase D3 [Nicotiana tomentosiformis]
Unigene_057661	1.72796	0.643517	2.68518	0.00724909	0.0272741	#N/A	PREDICTED: uncharacterized protein LOC100824944
Unigene_081871	1.72726	0.581192	2.97192	0.0029594	0.0129929	AT2G30360	RAN kinase
Unigene_055413	1.72589	0.844542	2.04358	0.0409946	0.108946	#N/A	hydroquinone glucosyltransferase-like
Unigene_033441	1.72571	0.347494	4.96616	6.82906e-07	9.92821e-06	#N/A	S-locus lectin kinase family ,
Unigene_023454	1.72565	0.384587	4.48703	7.22233e-06	7.86973e-05	#N/A	hypothetical protein L484_015797
Unigene_011231	1.72422	0.254358	6.77871	1.21254e-11	5.97281e-10	#N/A	dentin sialophospho -like
Unigene_007479	1.72404	0.64353	2.67903	0.00738364	0.0277008	AT2G01510	pentatricopeptide repeat-containing At3g16610-like
Unigene_033430	1.72332	0.227579	7.57239	3.66414e-14	3.18466e-12	AT1G43780	serine carboxypeptidase-like 45
Unigene_033103	1.72322	0.489009	3.5239	0.000425251	0.00257178	AT5G40810	cytochrome c1, heme , mitochondrial
Unigene_024352	1.72312	0.204578	8.4228	3.67584e-17	6.78177e-15	AT2G29050	inactive rhomboid 1
Unigene_036947	1.72278	0.857957	2.00801	0.0446426	0.116602	AT5G57330	galactose mutarotase
Unigene_031910	1.72267	0.537567	3.20457	0.00135264	0.00683237	#N/A	DNA RNA polymerases superfamily
Unigene_070947	1.72265	0.772956	2.22866	0.0258367	0.0760033	AT4G12400	heat shock STI1
Unigene_032185	1.72184	0.368906	4.66743	3.04994e-06	3.73098e-05	AT5G57340	hypothetical protein L484_016736
Unigene_048115	1.72162	0.469691	3.66543	0.00024692	0.00162304	AT2G36380	pleiotropic drug resistance 2-like
Unigene_030617	1.72084	0.564094	3.05063	0.00228364	0.0105056	AT4G21580	alcohol dehydrogenase
Unigene_081284	1.72042	0.782614	2.1983	0.0279278	0.0808359	AT5G38710	proline dehydrogenase 1, mitochondrial-like
Unigene_067414	1.72025	0.530326	3.24375	0.00117965	0.0060987	AT3G15353	metallothionein type 3
Unigene_004768	1.71873	0.277844	6.18594	6.17316e-10	2.02066e-08	#N/A	PREDICTED: protein E6
Unigene_071577	1.71748	0.429018	4.00328	6.24695e-05	0.000502592	#N/A	probable LRR receptor-like serine threonine- kinase MRH1 [Vitis vinifera]
Unigene_073670	1.71734	0.658889	2.60642	0.00914934	0.0329289	#N/A	PREDICTED: uncharacterized protein LOC107005921
Unigene_030032	1.71706	0.764643	2.24557	0.0247317	0.0734066	AT5G08180	ribosome biogenesis Nhp2
Unigene_030138	1.71589	0.480983	3.56746	0.000360463	0.00224848	AT5G67385	BTB POZ domain-containing At5g67385-like
Unigene_068079	1.7158	0.685697	2.50227	0.0123399	0.0419976	AT4G04930	dihydroceramide delta(4)-desaturase
Unigene_074723	1.71526	0.549975	3.11879	0.00181596	0.0086961	AT2G37600	60s ribosomal l36
Unigene_009676	1.71521	0.294927	5.81569	6.03836e-09	1.51947e-07	AT3G55990	ESKIMO 1-like
Unigene_082833	1.71515	0.307251	5.58224	2.37441e-08	5.17034e-07	AT4G34760	auxin-induced 15A-like
Unigene_043824	1.71454	0.853013	2.00998	0.044433	0.116234	#N/A	glycerophosphocholine phosphodiesterase GPCPD1-like isoform X1 [Copidosoma floridanum]
Unigene_013727	1.71453	0.363462	4.71723	2.39077e-06	3.02113e-05	AT5G17920	5-methyltetrahydropteroyltriglutamate--homocysteine methyltransferase
Unigene_026544	1.71321	0.32662	5.24527	1.56054e-07	2.72776e-06	AT4G04340	DUF221 domain-containing
Unigene_078289	1.71317	0.468719	3.65499	0.000257187	0.00168235	AT5G41980	nuclease HARBI1
Unigene_017902	1.71108	0.498758	3.43068	0.000602074	0.00346879	AT5G35695	nuclease HARBI1
Unigene_012978	1.71106	0.810726	2.11053	0.0348123	0.0959982	AT4G13350	probable ADP-ribosylation factor GTPase-activating AGD14
Unigene_009822	1.71095	0.836122	2.0463	0.0407271	0.10837	#N/A	AGC kinase
Unigene_057134	1.7109	0.85785	1.9944	0.0461082	0.119523	AT4G36080	histone acetylase complex subunit paf400
Unigene_037898	1.70865	0.4681	3.65019	0.000262048	0.00171001	AT3G12590	PREDICTED: uncharacterized protein LOC103500216
Unigene_085751	1.70602	0.543194	3.14073	0.00168529	0.00817062	AT5G20710	glycoside hydrolase family 35
Unigene_063312	1.70599	0.509855	3.34602	0.000819806	0.00449359	AT1G60630	probable leucine-rich repeat receptor kinase At1g68400
Unigene_033601	1.70597	0.272576	6.2587	3.8819e-10	1.32628e-08	ArthMp075	transposon Tf2-1 poly isoform X1
Unigene_023842	1.7051	0.71894	2.37169	0.0177069	0.056378	#N/A	digestive cysteine ase 1-like
Unigene_045285	1.70488	0.84655	2.01391	0.0440188	0.115389	AT4G25480	dehydration-responsive element-binding 1F-like
Unigene_068740	1.70447	0.674092	2.52855	0.0114536	0.0395247	AT1G80600	4-aminobutyrate aminotransferase
Unigene_082964	1.70436	0.580252	2.93728	0.00331105	0.0142244	AT3G62870	60s ribosomal l8
Unigene_025437	1.70385	0.288314	5.90971	3.42711e-09	9.29211e-08	AT1G27460	tetratricopeptide repeat 7B [Cucumis melo]
Unigene_004062	1.70373	0.326175	5.22336	1.75701e-07	3.02311e-06	AT1G80840	probable WRKY transcription factor 40
Unigene_083897	1.7033	0.230973	7.37446	1.65007e-13	1.21331e-11	#N/A	Two-component response regulator
Unigene_060354	1.7011	0.816767	2.08272	0.0372763	0.101313	AT2G30110	ubiquitin-activating enzyme E1 1
Unigene_036267	1.69991	0.75682	2.24613	0.0246959	0.0733143	#N/A	MFS nicotinic acid transporter Tna1
Unigene_067982	1.69952	0.548204	3.10017	0.00193413	0.00915822	ArthMp006	NADH dehydrogenase subunit 5 (mitochondrion)
Unigene_017886	1.69949	0.488813	3.47676	0.000507509	0.00300106	#N/A	PREDICTED: uncharacterized protein LOC103322424
Unigene_018269	1.69799	0.376893	4.50523	6.6302e-06	7.33678e-05	AT5G06740	probable L-type lectin-domain containing receptor kinase
Unigene_079518	1.69787	0.390293	4.35023	1.35992e-05	0.000135888	AT5G13460	IQ-DOMAIN 14
Unigene_080181	1.69721	0.606977	2.79617	0.00517129	0.0205842	AT3G09540	polysaccharide lyase family 1
Unigene_012400	1.6968	0.284602	5.96202	2.49143e-09	7.0128e-08	AT1G17440	transcription initiation factor TFIID subunit 12b-like isoform X1 [Populus euphratica]
Unigene_070157	1.6949	0.748357	2.26483	0.0235233	0.0704431	AT3G04580	histidine kinase HHK2p
Unigene_069671	1.69479	0.674159	2.51393	0.0119395	0.0409198	AT4G34880	amidase isoform X1
Unigene_067303	1.69464	0.356159	4.75809	1.95432e-06	2.53431e-05	AT1G29200	O-fucosyltransferase family isoform 1
Unigene_049805	1.69449	0.826118	2.05115	NA	NA	AT1G20630	peroxisomal catalase
Unigene_075286	1.69446	0.598884	2.82936	0.00466418	0.018856	AT3G49910	60S ribosomal L26
Unigene_006808	1.69297	0.45266	3.74005	0.000183986	0.00126295	AT1G30135	TIFY 5A-like
Unigene_070719	1.69289	0.721001	2.34798	0.0188758	0.0591895	AT1G16350	inosine-5 -monophosphate dehydrogenase
Unigene_028144	1.69238	0.325976	5.19172	2.08361e-07	3.51066e-06	AT1G48880	trichome berefringence-like 7
Unigene_055902	1.69223	0.614159	2.75536	0.00586271	0.0228414	AT2G24090	50S ribosomal L35
Unigene_023686	1.68991	0.339286	4.98079	6.33256e-07	9.32628e-06	AT1G45332	elongation factor G-2, mitochondrial
Unigene_059187	1.6898	0.469022	3.60282	0.000314788	0.00200266	AT3G49900	BTB POZ domain-containing At3g49900
Unigene_082859	1.68939	0.208683	8.09548	5.70406e-16	7.74322e-14	AT3G46440	UDP-glucuronic acid decarboxylase 6-like [Vigna radiata radiata]
Unigene_083014	1.6893	0.438984	3.84821	0.000118983	0.000867196	AT5G57380	VIN3 2
Unigene_084068	1.68881	0.636452	2.65347	0.0079668	0.0294315	AT1G30580	GTP-binding
Unigene_079947	1.68806	0.782867	2.15626	0.0310636	0.0878206	AT3G54050	fructose-1,6-bisphosphatase 1-like
Unigene_055379	1.68788	0.844958	1.99759	0.0457614	0.118859	AT5G53130	cyclic nucleotide-gated ion channel 1-like
Unigene_082925	1.68718	0.564672	2.9879	0.00280906	0.0124651	AT5G06060	short chain dehydrogenase reductase family
Unigene_067489	1.68704	0.803197	2.1004	0.0356936	0.0979269	AT1G34065	calcium-binding mitochondrial carrier Aralar1
Unigene_051923	1.68534	0.239486	7.03732	1.95974e-12	1.14089e-10	AT4G23160	uncharacterized mitochondrial g00820-like
Unigene_031148	1.68442	0.318222	5.29323	1.20176e-07	2.171e-06	AT2G18660	EG45-like domain containing
Unigene_069079	1.68441	0.84918	1.98357	0.0473038	0.122005	AT4G31180	aspartyl-tRNA synthetase
Unigene_047566	1.68412	0.746247	2.25679	0.0240213	0.0716387	#N/A	retrovirus-related Pol poly from transposon opus
Unigene_074211	1.68229	0.810364	2.07597	0.0378967	0.102669	AT2G43310	ribosomal L18p L5e family
Unigene_084219	1.68229	0.554468	3.03406	0.00241288	0.0110028	AT1G09840	serine threonine kinase
Unigene_056790	1.68086	0.857985	1.95908	0.0501029	0.127596	#N/A	PREDICTED: uncharacterized protein LOC104882160
Unigene_066694	1.67884	0.352711	4.75982	1.93763e-06	2.51602e-05	AT4G18260	ferric-chelate reductase 1 [Malus domestica]
Unigene_071352	1.67835	0.381812	4.39575	1.10393e-05	0.000113322	AT4G23160	retrovirus-related Pol poly from transposon TNT 1-94
Unigene_001382	1.67805	0.587486	2.85632	0.0042859	0.0176091	AT1G22400	UDP-glycosyltransferase 85A2-like
Unigene_071428	1.67627	0.68071	2.46253	0.0137961	0.0460882	AT5G57200	clathrin assembly At5g57200
Unigene_065155	1.67528	0.669983	2.50049	0.0124023	0.0421677	AT4G16520	gamma-aminobutyric acid receptor-associated
Unigene_082033	1.67377	0.654299	2.55812	0.010524	0.0369323	AT3G08720	serine threonine kinase
Unigene_046647	1.67302	0.858845	1.94799	0.0514167	0.130231	AT1G74260	phosphoribosylformylglycinamidine synthase
Unigene_011843	1.6728	0.362883	4.60974	4.03165e-06	4.74871e-05	AT1G01430	trichome birefringence-like 25
Unigene_050165	1.67215	0.551571	3.0316	0.00243258	0.0110802	AT5G04680	ankyrin repeat-containing At3g12360-like [Vitis vinifera]
Unigene_009899	1.6714	0.681888	2.45113	0.0142407	0.0472736	AT3G60740	tubulin-folding cofactor D
Unigene_006523	1.67052	0.566873	2.94691	0.00320968	0.0138844	AT2G42010	phospholipase D beta 1
Unigene_083071	1.67031	0.347933	4.80067	1.58135e-06	2.10652e-05	AT4G20990	alpha carbonic anhydrase 7-like
Unigene_082539	1.67027	0.525559	3.17808	0.00148251	0.00736044	AT3G10850	hydroxyacylglutathione hydrolase
Unigene_023760	1.66994	0.461131	3.62139	0.000293024	0.00188398	AT4G32300	G-type lectin S-receptor-like serine threonine- kinase At1g34300
Unigene_058513	1.66953	0.758856	2.20007	0.0278021	0.0805296	AT1G16380	cation H(+) antiporter 1-like
Unigene_055074	1.6693	0.852152	1.95892	0.0501222	0.127636	#N/A	carbohydrate esterase family 12
Unigene_078486	1.66827	0.835988	1.99557	0.0459812	0.11927	AT4G13850	RNA-binding motif, single-stranded-interacting 2 isoform X3 [Rattus norvegicus]
Unigene_062426	1.66785	0.77954	2.13953	0.0323924	0.0906991	AT5G19530	thermospermine synthase ACAULIS5-like
Unigene_003653	1.66687	0.499135	3.33953	0.000839214	0.00458081	AT4G29090	ribonuclease H At1g65750
Unigene_069890	1.66464	0.580354	2.86831	0.0041267	0.0170621	AT3G10920	Fe-Mn family superoxide dismutase
Unigene_026928	1.66458	0.459093	3.6258	0.000288071	0.00185507	AT1G14440	zinc-finger homeodomain 4
Unigene_030162	1.66423	0.274062	6.07246	1.25962e-09	3.81427e-08	AT2G04780	fasciclin-like arabinogalactan 7
Unigene_048880	1.6641	0.857344	1.941	0.0522587	0.131927	AT3G05520	F-actin-capping subunit alpha
Unigene_006041	1.66327	0.411638	4.04062	5.33099e-05	0.000439438	AT4G36220	cytochrome P450 71D9-like
Unigene_075623	1.66283	0.247106	6.72924	1.70554e-11	8.04953e-10	AT3G57040	two-component response regulator ARR9-like
Unigene_076628	1.66208	0.862727	1.92654	0.0540373	0.135457	#N/A	transmembrane ,
Unigene_037377	1.66141	0.856986	1.93867	0.0525414	0.132508	#N/A	RNA-directed DNA polymerase homolog
Unigene_025336	1.6614	0.272867	6.08867	1.1385e-09	3.48497e-08	AT1G10550	probable xyloglucan endotransglucosylase hydrolase 33
Unigene_056150	1.66047	0.854066	1.94419	0.0518719	0.131171	AT4G33090	aminopeptidase N isoform X2 [Diachasma alloeum]
Unigene_041367	1.65894	0.861179	1.92635	0.0540601	0.135506	AT1G07720	3-ketoacyl- synthase 3-like
Unigene_060097	1.65885	0.863581	1.92089	0.0547453	0.136885	AT5G54080	Homogentisate 1,2-dioxygenase
Unigene_004597	1.6585	0.563625	2.94256	0.00325507	0.0140464	AT4G27180	kinesin-3-like [Glycine max]
Unigene_067357	1.65837	0.856581	1.93603	0.0528639	0.133149	#N/A	orf258 (mitochondrion)
Unigene_076116	1.65773	0.555686	2.98322	0.00285231	0.0126169	AT3G14470	disease resistance RGA2-like [Pyrus x bretschneideri]
Unigene_007691	1.65544	0.297389	5.56659	2.59773e-08	5.57398e-07	AT2G46330	arabinogalactan peptide 16-like
Unigene_070963	1.65506	0.763477	2.1678	0.0301741	0.0858811	#N/A	alcohol oxidase
Unigene_070490	1.65503	0.257124	6.43672	1.22085e-10	4.6704e-09	AT1G27460	tetratricopeptide repeat 7A isoform X1 [Tarenaya hassleriana]
Unigene_014873	1.65447	0.348474	4.74776	2.0568e-06	2.65027e-05	AT2G45470	fasciclin-like arabinogalactan 8
Unigene_039290	1.65387	0.85698	1.92989	0.0536209	0.134638	AT1G73030	vacuolar sorting
Unigene_018352	1.65356	0.815231	2.02833	0.0425269	0.112181	AT5G12200	dihydropyrimidinase-related 2 isoform X2
Unigene_033201	1.65344	0.330171	5.00784	5.50455e-07	8.2414e-06	AT1G17030	hypothetical protein L484_004603
Unigene_081422	1.65314	0.326482	5.06351	4.11617e-07	6.39384e-06	AT1G65790	G-type lectin S-receptor-like serine threonine- kinase CES101
Unigene_001115	1.65279	0.806708	2.04881	0.0404803	0.107876	AT2G13820	non-specific lipid transfer GPI-anchored 2-like
Unigene_009640	1.6511	0.634864	2.60071	0.00930301	0.0333893	AT2G37130	peroxidase 21
Unigene_007493	1.65069	0.543461	3.03737	0.00238655	0.0109141	AT5G17020	exportin-1-like isoform X1
Unigene_078972	1.65023	0.316327	5.21683	1.82011e-07	3.11453e-06	AT1G20850	xylem cysteine ase 2-like
Unigene_052900	1.64966	0.611726	2.69674	0.00700228	0.0264855	ArthCp007
Unigene_063477	1.64958	0.848736	1.94357	0.0519477	0.131305	#N/A	aminopeptidase N
Unigene_002145	1.64921	0.427759	3.85546	0.000115513	0.000845853	AT4G03100	rho GTPase-activating 2-like
Unigene_030655	1.64859	0.209516	7.86855	3.5877e-15	3.9357e-13	AT2G30520	Root phototropism 2
Unigene_057930	1.64753	0.824122	1.99914	0.0455937	0.118502	#N/A	alcohol oxidase
Unigene_000995	1.64745	0.381905	4.31376	1.60505e-05	0.000157053	AT1G04280	PREDICTED: uncharacterized protein LOC105778647
Unigene_020519	1.64708	0.430099	3.82953	0.000128388	0.000926427	AT3G18670	PREDICTED: uncharacterized protein LOC103343292
Unigene_085123	1.6463	0.446087	3.69053	0.00022379	0.00149324	AT4G22010	L-ascorbate oxidase homolog
Unigene_003505	1.64574	0.363517	4.52728	5.97479e-06	6.71403e-05	AT2G46225	ABIL1
Unigene_007747	1.64561	0.365921	4.49716	6.88681e-06	7.5671e-05	AT5G14180	Triacylglycerol lipase 2
Unigene_013898	1.64548	0.468356	3.51332	0.000442546	0.0026619	AT1G77280	probable receptor-like serine threonine- kinase At5g57670
Unigene_073448	1.64519	0.618581	2.65962	0.00782295	0.0290137	AT4G22220	iron sulfur cluster assembly 1
Unigene_011544	1.64484	0.64564	2.54762	0.0108462	0.0378241	AT5G13710	sterol 24-C-methyltransferase
Unigene_003019	1.64322	0.484818	3.38936	0.000700572	0.0039439	AT5G23670	long chain base biosynthesis 2a
Unigene_037838	1.64318	0.854021	1.92405	0.054348	0.136129	AT1G07430	phophatase 2c family
Unigene_078961	1.64313	0.271745	6.04661	1.47923e-09	4.40179e-08	AT4G20760	Uncharacterized oxidoreductase
Unigene_004899	1.6428	0.676341	2.42896	0.0151423	0.0497052	AT3G58640	serine threonine- kinase EDR1 isoform X2
Unigene_049575	1.64253	0.533844	3.0768	0.00209236	0.0097689	AT3G14470	disease resistance RGA1
Unigene_029129	1.6423	0.49524	3.31617	0.000912613	0.0049103	AT1G68620	probable carboxylesterase 6
Unigene_056313	1.64202	0.84988	1.93206	0.0533519	0.134095	AT1G45000	26S protease subunit RPT4
Unigene_073170	1.64159	0.367201	4.47054	7.8021e-06	8.40445e-05	AT5G43530	SWI SNF-related matrix-associated actin-dependent regulator of chromatin subfamily A member 3-like 3
Unigene_085239	1.64154	0.33622	4.88233	1.04839e-06	1.45431e-05	AT5G03860	malate synthase
Unigene_004005	1.64128	0.687278	2.38809	0.016936	0.0543842	#N/A	DNA RNA polymerases superfamily
Unigene_085615	1.64123	0.409377	4.00909	6.09541e-05	0.000492058	AT1G24360	peroxisomal hydratase-dehydrogenase-epimerase
Unigene_040619	1.64083	0.533732	3.07426	0.00211026	0.0098373	AT3G27000	actin 2
Unigene_042107	1.64016	0.861232	1.90443	0.056854	0.140925	#N/A	U-box domain-containing 52-like
Unigene_018580	1.63795	0.221001	7.4115	1.24882e-13	9.43918e-12	AT1G61250	secretory carrier-associated membrane 1-like
Unigene_029084	1.63791	0.504582	3.24607	0.00117009	0.00605388	AT2G31920	Elongation factor 1-delta
Unigene_075922	1.63783	0.847907	1.93161	0.0534071	0.134192	AT1G07400	heat shock 42
Unigene_049044	1.63765	0.860299	1.90359	0.0569639	0.141108	AT5G23630	p-type atpase
Unigene_008590	1.6373	0.398001	4.11382	3.8917e-05	0.000334591	AT3G56230	BTB POZ domain-containing At3g56230-like
Unigene_006386	1.63706	0.494541	3.31027	0.000932075	0.00499641	AT2G45300	3-phosphoshikimate 1-carboxyvinyltransferase 2
Unigene_030388	1.6359	0.33616	4.86643	1.13634e-06	1.56516e-05	AT5G51560	probable LRR receptor-like serine threonine- kinase At5g10290
Unigene_030153	1.6358	0.707804	2.31108	0.0208282	0.063958	AT3G03250	UTP-glucose-1-phosphate uridylyltransferase
Unigene_079388	1.63559	0.417389	3.91863	8.90554e-05	0.000680985	#N/A	PREDICTED: uncharacterized protein LOC104880403
Unigene_021572	1.63556	0.576811	2.83553	0.00457494	0.0185599	AT2G15620	ferredoxin--nitrite reductase, chloroplastic
Unigene_054515	1.63252	0.86243	1.89293	0.0583672	0.143754	AT2G24120	dna-directed rna polymerase
Unigene_021427	1.63235	0.272969	5.98	2.23144e-09	6.37381e-08	AT3G07880	rho GDP-dissociation inhibitor 1-like
Unigene_033236	1.63173	0.499147	3.26903	0.00107915	0.00565338	AT4G26330	Subtilisin-like protease
Unigene_027264	1.63172	0.209125	7.8026	6.06434e-15	6.24734e-13	AT1G54200	BIG GRAIN 1-like B
Unigene_015820	1.63135	0.467619	3.48863	0.000485507	0.00288863	ArthMp029	ribonuclease H At1g65750-like
Unigene_050370	1.63078	0.76471	2.13255	0.0329617	0.0919127	AT4G13010	alcohol dehydrogenase
Unigene_074506	1.63042	0.787918	2.06928	0.0385201	0.103893	AT2G21730	alcohol dehydrogenase
Unigene_068164	1.63042	0.458545	3.55563	0.000377075	0.00233132	AT1G06350	acyl- desaturase
Unigene_077908	1.63039	0.767456	2.12441	0.0336356	0.0934262	ArthCp084	50S ribosomal L23
Unigene_032250	1.63016	0.483006	3.37503	0.000738084	0.00411456	AT3G21720	isocitrate lyase
Unigene_018712	1.62986	0.750847	2.1707	0.0299542	0.0853979	AT1G54560	myosin-11-like isoform X2 [Pyrus x bretschneideri]
Unigene_023718	1.62947	0.325552	5.00526	5.57871e-07	8.32785e-06	AT3G54950	patatin 6
Unigene_020900	1.62897	0.311643	5.22702	1.72261e-07	2.97402e-06	AT2G28760	UDP-glucuronic acid decarboxylase 5 [Vitis vinifera]
Unigene_045313	1.62856	0.748711	2.17515	0.0296188	0.0846667	AT2G32720	cytochrome b5
Unigene_023268	1.62851	0.207777	7.83779	4.58549e-15	4.89791e-13	AT5G42810	inositol-pentakisphosphate 2-kinase-like isoform X1
Unigene_060004	1.62824	0.76312	2.13366	0.0328703	0.0917272	#N/A	transporter
Unigene_033030	1.62671	0.461834	3.52228	0.000427847	0.0025846	AT1G18270	fructose-bisphosphate aldolase
Unigene_019278	1.62667	0.839741	1.93711	0.052732	0.132899	AT4G38600	E3 ubiquitin- ligase TRIP12 isoform X1 [Haplochromis burtoni]
Unigene_028515	1.62653	0.656464	2.47771	0.0132229	0.0445064	AT3G14470	disease resistance RGA3
Unigene_063720	1.62586	0.845868	1.92212	0.0545908	0.136625	AT3G62710	glycoside hydrolase family 3
Unigene_050367	1.62537	0.820833	1.98015	0.0476871	0.122769	AT5G45020	glutathione S-transferase Gst3
Unigene_007699	1.62478	0.361407	4.49572	6.93362e-06	7.60824e-05	AT5G61140	activating signal cointegrator 1 complex subunit 3
Unigene_027577	1.6235	0.415365	3.90861	9.28297e-05	0.000704801	AT4G37490	G2 mitotic-specific cyclin S13-7-like isoform X1
Unigene_043752	1.62348	0.863338	1.88046	0.0600448	0.146905	AT5G13450	ATP synthase subunit O, mitochondrial
Unigene_079260	1.62307	0.494857	3.27987	0.00103853	0.00547228	ArthMp006	NADH dehydrogenase subunit 5 (mitochondrion)
Unigene_020747	1.62286	0.624237	2.59974	0.00932937	0.033475	AT1G06410	probable alpha,alpha-trehalose-phosphate synthase [UDP-forming] 7
Unigene_079767	1.62162	0.512081	3.16673	0.00154162	0.00760496	AT5G50720	yop1
Unigene_008591	1.62154	0.362142	4.47764	7.54711e-06	8.16444e-05	AT3G56230	BTB POZ domain-containing At3g56230
Unigene_081106	1.62151	0.401906	4.03453	5.47105e-05	0.000448706	AT5G61750	Germin subfamily 3 member 4
Unigene_050524	1.62132	0.355424	4.56165	5.07529e-06	5.80284e-05	AT4G04930	sphingolipid delta(4)-desaturase DES1-like
Unigene_047567	1.61891	0.397146	4.07635	4.57485e-05	0.000386449	AT5G23860	tubulin beta-2 chain-like
Unigene_015899	1.61828	0.681862	2.37332	0.0176291	0.056192	AT5G20635	guanine nucleotide-binding subunit gamma 3-like
Unigene_016985	1.61804	0.397493	4.0706	4.68913e-05	0.000394379	AT1G01300	ASPARTIC PROTEASE IN GUARD CELL 1-like
Unigene_083154	1.61802	0.648203	2.49616	0.0125545	0.0426088	AT2G37540	short-chain dehydrogenase TIC 32, chloroplastic-like
Unigene_025339	1.61778	0.395661	4.08881	4.33587e-05	0.000368331	AT2G38080	laccase-4-like
Unigene_068679	1.61541	0.778925	2.0739	0.0380887	0.103052	AT3G61220	short-chain dehydrogenase
Unigene_083035	1.61483	0.555535	2.9068	0.00365143	0.0154593	AT1G22870	SCY1 2
Unigene_079895	1.61444	0.464667	3.47442	0.000511968	0.00302347	AT5G09550	guanosine nucleotide diphosphate dissociation inhibitor At5g09550
Unigene_045856	1.61325	0.525895	3.06764	0.00215758	0.0100165	AT2G24130	leucine-rich repeat receptor-like serine threonine- kinase At2g24130
Unigene_067524	1.61318	0.770761	2.09297	0.036352	0.0993731	#N/A	PREDICTED: uncharacterized protein LOC105771902, partial
Unigene_065735	1.61223	0.585066	2.75565	0.00585763	0.0228282	AT5G07180	LRR receptor-like serine threonine- kinase ERL1
Unigene_025538	1.61143	0.334393	4.81897	1.44299e-06	1.93618e-05	#N/A	PREDICTED: uncharacterized protein LOC105957084
Unigene_053168	1.60953	0.40046	4.0192	5.83953e-05	0.000474611	AT4G27560	UDP-glycosyltransferase 79B6-like
Unigene_025930	1.60942	0.347061	4.63729	3.52999e-06	4.23024e-05	AT3G23830	rna recognition domain-containing
Unigene_033357	1.60901	0.528531	3.04431	0.00233218	0.0106973	AT3G10370	glycerol-3-phosphate dehydrogenase
Unigene_071585	1.60847	0.415475	3.8714	0.000108213	0.000800342	#N/A	CHUP1, chloroplastic
Unigene_020358	1.60711	0.416363	3.85988	0.000113441	0.000832783	AT1G79720	ASPARTIC PROTEASE IN GUARD CELL 2
Unigene_022368	1.60693	0.719415	2.23366	0.0255053	0.0752516	AT3G22110	proteasome subunit alpha type-4
Unigene_022390	1.60637	0.334769	4.79845	1.59895e-06	2.12646e-05	AT4G29900	calcium transporting P-type ATPase
Unigene_020230	1.60613	0.21444	7.48987	6.8944e-14	5.56335e-12	AT5G26670	notum homolog
Unigene_003268	1.60558	0.835955	1.92065	0.0547756	0.136927	AT5G56930	zinc finger CCCH domain-containing 7 isoform X1 [Vitis vinifera]
Unigene_080060	1.6054	0.359426	4.46657	7.94828e-06	8.54377e-05	AT2G37090	probable beta-1,4-xylosyltransferase IRX9
Unigene_013209	1.60529	0.625026	2.56836	0.0102182	0.0360524	AT3G21710	CTD small phosphatase 2,
Unigene_017598	1.60507	0.659318	2.43444	0.0149148	0.0490818	AT3G48000	aldehyde dehydrogenase family 2 member B4, mitochondrial-like
Unigene_084231	1.60403	0.561	2.85923	0.00424666	0.0174709	AT4G30310	FGGY-family carbohydrate kinase
Unigene_081269	1.60325	0.500962	3.20035	0.00137263	0.00691408	AT4G39830	Cupredoxin, partial
Unigene_017166	1.60211	0.283021	5.66075	1.50712e-08	3.46586e-07	AT4G34480	glucan endo-1,3-beta-glucosidase 7
Unigene_012197	1.60114	0.633516	2.52739	0.0114914	0.0396317	AT4G23160	DNA polymerase theta
Unigene_039545	1.60108	0.364554	4.39188	1.12374e-05	0.000115151	AT3G51550	receptor kinase FERONIA
Unigene_008660	1.60058	0.554248	2.88785	0.00387889	0.0162009	AT4G20970	transcription factor bHLH36
Unigene_001574	1.60004	0.84064	1.90336	0.056993	0.14114	#N/A	sugar transporter
Unigene_072203	1.59977	0.675221	2.36926	0.017824	0.0566972	AT5G06370	lecithin retinol acyltransferase-like
Unigene_080306	1.59944	0.672656	2.3778	0.0174162	0.0556445	AT3G23570	dienelactone hydrolase family
Unigene_077463	1.5983	0.80609	1.98278	0.047392	0.122172	#N/A	mitochondrial inner membrane aaa protease yta12
Unigene_013874	1.59562	0.567039	2.81396	0.00489361	0.0196563	#N/A	retrovirus-related Pol poly from transposon TNT 1-94
Unigene_030772	1.5954	0.198632	8.03197	9.59171e-16	1.20906e-13	AT1G25510	ASPARTIC PROTEASE IN GUARD CELL 1
Unigene_041232	1.59488	0.579758	2.75095	0.00594234	0.0230896	AT1G55740	probable galactinol--sucrose galactosyltransferase 1
Unigene_030381	1.59479	0.31297	5.09567	3.47504e-07	5.50325e-06	AT4G22730	somatic embryogenesis receptor kinase 4
Unigene_010367	1.59447	0.591641	2.695	0.00703885	0.026599	AT5G23010	homocitrate synthase
Unigene_003468	1.59441	0.382893	4.16413	3.12547e-05	0.000275902	#N/A	MATH domain and coiled-coil domain-containing At3g58270-like
Unigene_032135	1.59367	0.508097	3.13654	0.00170952	0.00826829	AT1G14780	MACPF domain-containing At1g14780
Unigene_007595	1.59349	0.324279	4.91395	8.92601e-07	1.25973e-05	#N/A	Nucleolar gar2-related isoform 3
Unigene_016211	1.59255	0.689085	2.31111	0.0208269	0.063958	AT5G42070	hypothetical protein PRUPE_ppa012842mg [Prunus persica]
Unigene_032630	1.59132	0.351494	4.52729	5.97439e-06	6.71403e-05	AT1G56000	FAD NAD(P)-binding oxidoreductase family isoform 1
Unigene_063334	1.59128	0.859884	1.85058	0.0642299	0.154903	AT4G33090	puromycin-sensitive aminopeptidase isoform X1
Unigene_033673	1.59086	0.856735	1.85689	0.0633271	0.153172	AT1G61120	(E,E)-geranyllinalool synthase
Unigene_020923	1.58992	0.854609	1.86041	0.0628273	0.152226	#N/A	sulfhydryl oxidase 1
Unigene_007839	1.58852	0.341083	4.65729	3.20397e-06	3.89709e-05	#N/A	PREDICTED: uncharacterized protein LOC104091117 isoform X1
Unigene_063085	1.58759	0.476552	3.3314	0.000864089	0.00469198	AT1G62500	kDa proline-rich
Unigene_035479	1.58743	0.813414	1.95156	0.05099	0.129376	AT2G43400	electron transfer flavo -ubiquinone oxidoreductase
Unigene_077936	1.58668	0.548209	2.8943	0.00380003	0.0159486	AT2G37430	zinc finger ZAT11-like
Unigene_066876	1.58658	0.777388	2.04092	0.041259	0.109527	AT1G10370	glutathione transferase omega-1
Unigene_063929	1.58621	0.773825	2.04983	0.0403811	0.107654	AT1G04810	26s proteasome regulatory subunit rpn2
Unigene_002630	1.58564	0.28562	5.55156	2.83134e-08	6.00111e-07	AT3G51420	Adipocyte plasma membrane-associated
Unigene_029652	1.58496	0.28411	5.57867	2.42369e-08	5.26119e-07	AT5G66360	probable dimethyladenosine transferase
Unigene_040616	1.58367	0.856454	1.8491	NA	NA	AT4G38920	V-type proton ATPase subunit c1 [Brassica napus]
Unigene_014027	1.58284	0.341008	4.64164	3.45662e-06	4.15337e-05	AT4G20890	tubulin beta chain
Unigene_018104	1.58255	0.461909	3.4261	0.000612324	0.00351835	AT3G13750	beta-galactosidase 1
Unigene_043452	1.58201	0.321727	4.91725	8.77699e-07	1.24129e-05	AT2G38080	laccase-4-like
Unigene_036669	1.58086	0.843541	1.87407	0.0609207	0.14857	AT3G24000	pentatricopeptide repeat-containing At1g11290-like
Unigene_071652	1.58079	0.616763	2.56304	0.0103759	0.0365169	AT1G69620	60S ribosomal L34-B
Unigene_049640	1.58023	0.859895	1.83771	0.0661055	0.158336	AT1G74260	phosphoribosylformylglycinamidine synthase
Unigene_078547	1.58006	0.816854	1.93433	0.0530731	0.13356	AT2G14750	sulfate adenylyltransferase
Unigene_001968	1.57985	0.707161	2.23408	0.025478	0.0751819	AT1G49920	FAR1-RELATED SEQUENCE 4-like, partial
Unigene_084974	1.57983	0.852922	1.85225	NA	NA	AT1G30510	ferredoxin--NADP reductase, root isozyme, chloroplastic
Unigene_008477	1.57906	0.469864	3.36067	0.00077755	0.0042968	AT1G66950	pleiotropic drug resistance 2-like
Unigene_083027	1.57871	0.71924	2.19497	0.0281654	0.0813554	AT3G54340	floral homeotic DEFICIENS-like
Unigene_011981	1.5766	0.436387	3.61284	0.000302857	0.00193891	AT2G01770	vacuolar iron transporter 1-like
Unigene_071193	1.57599	0.438312	3.5956	0.000323651	0.00204844	AT1G01430	trichome birefringence-like 25
Unigene_062569	1.57569	0.840796	1.87405	0.060924	0.14857	AT4G34200	D-3-phosphoglycerate dehydrogenase
Unigene_019041	1.57568	0.263045	5.99017	2.09627e-09	6.03016e-08	AT4G10750	2,4-dihydroxyhept-2-ene-1,7-dioic acid aldolase,
Unigene_013105	1.57548	0.446924	3.52516	0.000423222	0.00256314	AT5G62790	1-deoxy-D-xylulose 5-phosphate reductoisomerase, chloroplastic
Unigene_037577	1.57482	0.831578	1.89378	0.0582546	0.143529	AT5G30510	30S ribosomal S1
Unigene_050393	1.57358	0.366367	4.29509	1.7462e-05	0.000168593	#N/A	PREDICTED: uncharacterized protein LOC101309858
Unigene_084781	1.57293	0.636097	2.47278	0.0134068	0.0450157	AT5G46600	aluminum-activated malate transporter 13-like
Unigene_066837	1.57281	0.687609	2.28736	0.0221747	0.0672229	AT1G48630	guanine nucleotide-binding subunit beta
Unigene_015146	1.57272	0.416047	3.78016	0.00015673	0.00110099	AT3G52460	hydroxyproline-rich glyco
Unigene_001207	1.57239	0.852597	1.84424	0.0651484	0.15669	AT5G47820	chromosome-associated kinesin KIF4A-like isoform X1
Unigene_038272	1.57215	0.835299	1.88214	0.059817	0.146516	#N/A	PREDICTED: uncharacterized protein LOC105801392
Unigene_079451	1.57204	0.601847	2.61203	0.00900061	0.0324705	#N/A	disease resistance RPP13 1
Unigene_024422	1.57194	0.389265	4.03823	5.3855e-05	0.000442853	#N/A	FRIGIDA 4a
Unigene_058502	1.57135	0.757526	2.07432	0.0380495	0.102953	AT2G40590	40S ribosomal S26
Unigene_019482	1.57122	0.541904	2.89944	0.00373833	0.0157565	AT3G13790	beta-fructofuranosidase, insoluble isoenzyme CWINV1
Unigene_043454	1.57041	0.626027	2.50853	0.0121235	0.0414141	AT1G53750	26S protease regulatory subunit 7
Unigene_029915	1.57014	0.417531	3.76053	0.000169555	0.00117837	AT2G22430	homeobox-leucine zipper ATHB-6-like
Unigene_073637	1.56992	0.737298	2.12928	0.0332308	0.0924915	AT5G19760	mitochondrial 2-oxoglutarate malate carrier
Unigene_085066	1.56987	0.335057	4.68538	2.79447e-06	3.4623e-05	AT4G24180	thaumatin 1b
Unigene_053222	1.56965	0.562448	2.79074	0.00525875	0.0208914	AT2G21540	phosphatidylinositol transporter,
Unigene_029931	1.56951	0.626717	2.50434	0.0122682	0.0418066	AT1G80460	glycerol kinase
Unigene_062152	1.56917	0.861243	1.82199	0.0684569	0.162786	AT5G40160	ankyrin repeat RF_0381
Unigene_054091	1.56883	0.752791	2.08402	0.0371584	0.10106	AT3G18130	guanine nucleotide-binding subunit beta
Unigene_026829	1.56863	0.429662	3.65084	0.000261387	0.00170707	AT5G47220	ethylene-responsive transcription factor 2-like
Unigene_022755	1.56624	0.257609	6.07991	1.20253e-09	3.65887e-08	AT2G40480	WEB family At2g40480-like
Unigene_077413	1.56602	0.731713	2.14021	0.0323376	0.0905777	AT3G23600	dienelactone hydrolase family
Unigene_008444	1.56573	0.386027	4.05601	4.99181e-05	0.000415701	AT3G17390	S-adenosylmethionine synthase 1
Unigene_043421	1.56569	0.471595	3.31999	0.00090022	0.00485762	AT3G02700	lecithin retinol acyltransferase-like
Unigene_078286	1.56387	0.827986	1.88877	0.0589227	0.144797	AT3G48750	cyclin-dependent kinase 17-like isoform X2 [Lingula anatina]
Unigene_084680	1.56294	0.212763	7.34593	2.04332e-13	1.47311e-11	AT5G28150	hypothetical protein L484_025081
Unigene_084834	1.56198	0.420218	3.71706	0.000201554	0.00136644	AT3G50390	myosin heavy chain kinase B-like
Unigene_083095	1.56151	0.289406	5.39557	6.83066e-08	1.31585e-06	AT4G03210	xyloglucan endotransglucosylase hydrolase 9-like
Unigene_062730	1.56148	0.455425	3.42863	0.000606637	0.00349012	AT5G15310	transcription factor MYB34-like
Unigene_065424	1.56091	0.715847	2.1805	0.0292204	0.0837236	AT5G35810	Ankyrin repeat-containing
Unigene_000929	1.56086	0.596381	2.61721	0.00886512	0.0320902	AT2G39970	peroxisomal membrane
Unigene_019688	1.56036	0.540933	2.88458	0.00391942	0.0163449	AT4G38650	probable endo-1,4-beta-xylanase C
Unigene_031767	1.56023	0.294181	5.30364	1.13514e-07	2.05873e-06	AT1G05577	UPSTREAM OF FLC [Nelumbo nucifera]
Unigene_013741	1.55984	0.222333	7.01577	2.28679e-12	1.32032e-10	#N/A	uncharacterized transporter YBR287W-like [Populus euphratica]
Unigene_038627	1.55949	0.532718	2.92743	0.00341779	0.0146164	AT3G11080	receptor 12
Unigene_084182	1.55763	0.699586	2.22651	0.0259803	0.0763476	AT4G00230	subtilisin-like serine protease PR1A
Unigene_073104	1.55761	0.705422	2.20806	0.0272404	0.0792871	AT4G31985	60s ribosomal l39
Unigene_030904	1.55628	0.526752	2.95448	0.00313198	0.013602	AT5G35550	transcription factor WER-like
Unigene_073894	1.55528	0.744465	2.08912	0.0366968	0.100077	AT5G08670	ATP synthase subunit beta, mitochondrial-like
Unigene_021255	1.55433	0.395447	3.93056	8.47467e-05	0.000653579	AT5G43940	S-(hydroxymethyl)glutathione dehydrogenase
Unigene_026416	1.55407	0.324096	4.79509	1.62599e-06	2.15818e-05	AT1G02810	probable pectinesterase pectinesterase inhibitor 7
Unigene_023025	1.55361	0.605788	2.56461	0.0103291	0.0363708	AT5G14180	triacylglycerol lipase 2
Unigene_083615	1.5536	0.43515	3.57027	0.000356617	0.00222859	AT5G13870	probable xyloglucan endotransglucosylase hydrolase B
Unigene_059641	1.55255	0.646458	2.40163	0.0163224	0.0528234	AT1G19670	chlorophyllase-1-like
Unigene_033835	1.55166	0.520337	2.98203	0.00286348	0.0126552	#N/A	Ubiquinone biosynthesis coq-8,
Unigene_081321	1.55116	0.513907	3.01837	0.00254136	0.0114766	AT1G55190	PRA1 family
Unigene_030828	1.55084	0.330804	4.68811	2.75745e-06	3.42478e-05	AT1G51720	nadp-specific glutamate dehydrogenase
Unigene_072118	1.55078	0.631344	2.45632	0.0140367	0.0467456	AT2G36430	UPF0481 At3g47200-like
Unigene_064278	1.55066	0.783534	1.97906	0.0478098	0.122998	AT2G39210	NUCLEAR FUSION DEFECTIVE 4-like
Unigene_013132	1.55048	0.558692	2.7752	0.00551673	0.0217291	AT5G06460	ubiquitin-activating enzyme E1 1
Unigene_031361	1.5503	0.503427	3.07949	0.00207358	0.00970084	AT4G23160	copia isoform X1 [Beta vulgaris vulgaris]
Unigene_023090	1.55022	0.561942	2.75868	0.00580354	0.0226692	AT1G64790	elongation factor 3
Unigene_070255	1.55019	0.658481	2.35419	0.0185629	0.0584432	AT5G07050	WAT1-related At5g07050-like
Unigene_079007	1.54984	0.503658	3.07718	0.00208971	0.00976057	#N/A	cyclic nucleotide-gated ion channel 1-like
Unigene_061903	1.54926	0.806088	1.92195	0.0546122	0.136645	#N/A	Glutathione gamma-glutamylcysteinyltransferase 1
Unigene_036104	1.54884	0.853432	1.81484	0.0695485	0.164649	AT3G03110	ARM repeat-containing
Unigene_026022	1.54873	0.558799	2.77153	0.00557932	0.0219352	AT3G60770	40S ribosomal S13
Unigene_031843	1.54838	0.310826	4.98151	6.30888e-07	9.30388e-06	AT3G20820	DNA-damage-repair toleration DRT100-like
Unigene_061476	1.54815	0.343152	4.51155	6.43554e-06	7.14867e-05	AT5G62580	microtubule-associated TORTIFOLIA1-like
Unigene_076572	1.54798	0.64746	2.39084	0.0168098	0.0540986	AT1G49760	polyadenylate-binding 1
Unigene_080671	1.54749	0.420395	3.68103	0.000232295	0.00154315	AT3G51325	Nucleic acid binding ,
Unigene_067852	1.54729	0.443611	3.48795	0.000486736	0.00289491	AT5G65690	phosphoenolpyruvate carboxykinase [ATP]
Unigene_083911	1.54651	0.48379	3.19665	0.00139032	0.00697979	AT4G27250	anthocyanidin reductase-like
Unigene_033248	1.54625	0.511886	3.0207	0.00252192	0.0114159	AT4G01950	probable glycerol-3-phosphate acyltransferase 3
Unigene_083461	1.54482	0.475593	3.24821	0.00116134	0.00601477	AT1G14185	GMC oxidoreductase
Unigene_085354	1.54457	0.373445	4.136	3.53405e-05	0.000307716	AT1G79890	probable ATP-dependent RNA helicase DDX11
Unigene_023327	1.54411	0.238952	6.46201	1.03324e-10	4.03624e-09	AT2G45750	probable methyltransferase PMT15
Unigene_006638	1.544	0.395217	3.90671	9.35629e-05	0.00070906	AT5G08550	PAX3- and PAX7-binding 1
Unigene_011982	1.54393	0.626628	2.46387	0.0137448	0.045959	AT2G01770	vacuolar iron transporter 1-like
Unigene_071033	1.5438	0.535965	2.88042	0.00397152	0.0165265	AT1G75750	snakin-2-like [Populus euphratica]
Unigene_052165	1.54324	0.305098	5.05819	4.23255e-07	6.55206e-06	AT2G30890	cytochrome b561 domain-containing At2g30890-like
Unigene_008357	1.5431	0.72303	2.13421	0.0328258	0.0916266	AT5G09900	26S proteasome regulatory subunit N5
Unigene_082372	1.54273	0.807468	1.91057	0.0560595	0.139313	AT5G07350	staphylococcal nuclease domain-containing 1
Unigene_012544	1.54226	0.35201	4.38129	1.17981e-05	0.000119898	AT3G51300	Rac-like GTP-binding RHO1
Unigene_003806	1.54164	0.761623	2.02415	0.0429548	0.113184	AT2G38720	65-kDa microtubule-associated 5
Unigene_007967	1.54164	0.83493	1.84642	0.0648306	0.156093	AT2G17360	40S ribosomal S4-like
Unigene_055247	1.54158	0.819737	1.88058	NA	NA	AT4G17260	L-lactate dehydrogenase B chain
Unigene_029093	1.54125	0.418168	3.68572	0.00022806	0.00151829	AT5G67090	subtilisin-like protease
Unigene_045600	1.54076	0.840625	1.83288	0.0668205	0.159747	AT1G18640	phosphoserine phosphatase-like isoform X2 [Copidosoma floridanum]
Unigene_080625	1.54055	0.592319	2.60088	0.00929857	0.0333793	AT1G03870	fasciclin-like arabinogalactan 13
Unigene_021747	1.54022	0.369689	4.16626	3.09642e-05	0.000273695	AT5G19590	DUF538 family
Unigene_032830	1.54019	0.266673	5.7756	7.66804e-09	1.87606e-07	AT2G40460	NRT1 PTR FAMILY
Unigene_073400	1.54001	0.270197	5.69959	1.20093e-08	2.82576e-07	AT4G28500	NAC domain-containing 8-like
Unigene_082978	1.53995	0.350574	4.39265	1.11978e-05	0.000114803	AT5G13910	ethylene-responsive transcription factor LEP-like
Unigene_076304	1.53947	0.733939	2.09754	0.0359459	0.098475	AT1G16300	glyceraldehyde-3-phosphate dehydrogenase 2-like [Limulus polyphemus]
Unigene_036194	1.5391	0.676507	2.27508	0.0229013	0.0689724	AT4G02730	transcriptional repressor
Unigene_027554	1.53861	0.446072	3.44925	0.00056214	0.00326559	AT3G06810	acyl- dehydrogenase
Unigene_031759	1.5379	0.338416	4.5444	5.50921e-06	6.25491e-05	ArthMp044	NADH dehydrogenase subunit 1 (mitochondrion)
Unigene_075901	1.53781	0.345615	4.4495	8.6072e-06	9.15747e-05	AT5G23860	tubulin beta-1 chain
Unigene_009485	1.53769	0.377399	4.07444	4.61258e-05	0.00038905	AT5G65600	L-type lectin-domain containing receptor kinase -like
Unigene_063167	1.53721	0.77108	1.99358	0.0461978	0.119693	AT4G02050	glucose transporter
Unigene_022292	1.53702	0.580094	2.6496	0.00805872	0.0296962	AT5G39740	60S ribosomal L5
Unigene_033121	1.53654	0.478254	3.2128	0.00131448	0.00667419	AT2G23770	lysM domain receptor-like kinase 4
Unigene_048080	1.53643	0.568943	2.70051	0.00692336	0.0262309	ArthMp051	NADH dehydrogenase subunit 4
Unigene_077139	1.53583	0.391114	3.9268	8.60826e-05	0.000662623	AT4G24110	NADP-specific glutamate dehydrogenase,
Unigene_004319	1.53527	0.858887	1.78752	0.0738542	0.172419	#N/A	DNA binding,zinc ion binding,DNA binding, isoform 3 [Theobroma cacao]
Unigene_068713	1.53503	0.468349	3.27754	0.00104715	0.00551056	AT2G33580	lysM domain receptor-like kinase 4
Unigene_000532	1.53476	0.31685	4.84379	1.27384e-06	1.73213e-05	AT5G42930	triacylglycerol lipase,
Unigene_036884	1.53471	0.614988	2.49551	0.0125775	0.0426776	AT2G29120	glutamate receptor -like
Unigene_079614	1.53438	0.588358	2.6079	0.00910998	0.0328126	AT1G56070	elongation factor 2
Unigene_036770	1.53427	0.354904	4.32305	1.53884e-05	0.000151308	#N/A	ABIL1-like isoform X2 [Populus euphratica]
Unigene_002292	1.53419	0.847164	1.81097	0.0701448	0.165732	AT5G26340	MFS quinate transporter,
Unigene_014742	1.53418	0.659183	2.3274	0.0199441	0.0618664	AT5G24510	60S acidic ribosomal p1
Unigene_019646	1.53346	0.432867	3.54258	0.000396236	0.0024298	AT1G13340	Regulator of Vps4 activity in the MVB pathway ,
Unigene_080749	1.53287	0.335145	4.57375	4.79064e-06	5.5131e-05	#N/A	hypothetical protein POPTR_0015s09590g
Unigene_014743	1.53272	0.532125	2.88038	0.00397198	0.0165268	AT3G44590	60S acidic ribosomal P2
Unigene_033144	1.53216	0.189429	8.08829	6.05067e-16	8.13214e-14	AT3G01680	uncharacterized LOC103453287
Unigene_080255	1.53215	0.675819	2.2671	0.0233841	0.0701299	AT4G15090	FAR1-RELATED SEQUENCE 5-like
Unigene_056477	1.53188	0.831745	1.84177	0.0655091	0.157362	AT5G10720	histidine kinase HHK2p
Unigene_081824	1.53091	0.630067	2.42976	0.0151089	0.049614	AT5G06460	ubiquitin-activating enzyme E1 1
Unigene_027845	1.53052	0.750047	2.04056	0.0412942	0.109613	AT1G74240	Mitochondrial substrate carrier family E
Unigene_024271	1.52992	0.335424	4.56115	5.08742e-06	5.81344e-05	AT5G46220	hypothetical protein L484_021666
Unigene_000310	1.52971	0.518463	2.95048	0.0031728	0.0137513	AT2G28315	uncharacterized membrane At1g06890
Unigene_027329	1.52954	0.271008	5.64389	1.66248e-08	3.77818e-07	AT5G03560	pentatricopeptide repeat-containing At4g38150-like
Unigene_040938	1.52944	0.863289	1.77164	0.0764542	0.176952	#N/A	RNA-directed DNA polymerase homolog
Unigene_055506	1.52825	0.590718	2.58711	0.0096784	0.0344763	AT5G20740	21 kDa
Unigene_021529	1.52779	0.255907	5.9701	2.37109e-09	6.72069e-08	AT2G28890	probable phosphatase 2C 4
Unigene_030299	1.52757	0.720414	2.1204	0.033972	0.0941865	#N/A	heat shock 70 kDa 18-like
Unigene_073375	1.52729	0.84487	1.80772	0.0706508	0.166615	AT1G20630	peroxisomal catalase
Unigene_014794	1.52667	0.407934	3.74245	0.000182233	0.00125261	#N/A	histone acetyltransferase GCN5-like
Unigene_055551	1.52634	0.86001	1.77479	0.0759323	0.176074	AT3G18490	ASPARTIC PROTEASE IN GUARD CELL 1-like
Unigene_007219	1.52614	0.351546	4.34122	1.41693e-05	0.000140788	AT1G75680	endoglucanase 10-like
Unigene_025624	1.52602	0.626612	2.43536	0.014877	0.0489776	AT5G64630	chromatin assembly factor 1 subunit FAS2 isoform X2
Unigene_077393	1.52556	0.51718	2.94977	0.00318009	0.0137785	#N/A	retrovirus-related Pol poly from transposon TNT 1-94 isoform X3
Unigene_083457	1.52538	0.648308	2.35287	0.0186292	0.0586156	AT3G02280	FAD binding domain-containing
Unigene_062307	1.5252	0.854166	1.7856	0.0741633	0.172961	AT1G70320	Ubiquitin-- ligase
Unigene_045109	1.52495	0.729748	2.0897	0.0366452	0.0999859	AT5G63030	glutaredoxin 3
Unigene_076730	1.52374	0.745095	2.04503	0.0408518	0.108652	AT1G16300	glyceraldehyde-3-phosphate dehydrogenase 2
Unigene_029811	1.52349	0.441462	3.45101	0.000558485	0.00324808	AT3G54660	glutathione reductase
Unigene_010812	1.52319	0.605316	2.51636	0.0118573	0.0406965	AT2G05220	40S ribosomal S17
Unigene_031089	1.52267	0.394974	3.85511	0.000115675	0.000846887	AT3G14170	PREDICTED: uncharacterized protein LOC103327593
Unigene_013669	1.52264	0.424964	3.58299	0.000339689	0.00213563	AT5G53370	probable pectinesterase pectinesterase inhibitor 34
Unigene_019011	1.52243	0.689803	2.20706	0.0273101	0.0794404	#N/A	PREDICTED: uncharacterized protein LOC107004053
Unigene_016373	1.52181	0.343195	4.43424	9.23978e-06	9.74112e-05	AT3G51550	Receptor kinase FERONIA
Unigene_084782	1.52142	0.572412	2.65791	0.00786273	0.0291346	AT4G33150	saccharopine dehydrogenase
Unigene_000100	1.5211	0.563992	2.69702	0.00699629	0.0264716	AT1G47380	probable phosphatase 2C 12
Unigene_079398	1.52094	0.802874	1.89437	0.0581756	0.14342	AT4G17170	ras-related Rab-2A
Unigene_051761	1.5208	0.503985	3.01756	0.00254821	0.0114985	AT4G25650	protochlorophyllide-dependent translocon component 52, chloroplastic-like
Unigene_073190	1.5203	0.781292	1.94588	0.0516689	0.130772	#N/A	polyphenol oxidase I, chloroplastic-like
Unigene_031094	1.51992	0.438572	3.46561	0.000529023	0.00311016	AT4G35830	probable aconitate hydratase, mitochondrial
Unigene_008919	1.51965	0.7724	1.96744	0.0491321	0.125597	AT1G03055	beta-carotene isomerase D27, chloroplastic
Unigene_064281	1.51878	0.840662	1.80665	0.0708175	0.166874	AT4G33550	lipid binding ,
Unigene_084946	1.51848	0.663773	2.28764	0.0221584	0.0671838	AT3G15870	acyl- Delta(11) desaturase [Solenopsis invicta]
Unigene_033421	1.51812	0.365236	4.15655	3.23095e-05	0.000284163	AT5G35360	pyruvate carboxylase
Unigene_037583	1.51801	0.814183	1.86446	0.0622574	0.15118	AT5G06360	ribosome biogenesis nsa2
Unigene_022342	1.51698	0.680712	2.22851	0.0258464	0.0760203	AT3G42170	zinc finger BED domain-containing RICESLEEPER 1-like
Unigene_063101	1.51691	0.80305	1.88894	0.0588998	0.144761	AT5G61140	activating signal cointegrator 1 complex subunit 3
Unigene_079469	1.51655	0.637765	2.37792	0.0174106	0.0556309	AT1G54290	translation initiation factor
Unigene_001751	1.51649	0.338776	4.47637	7.59221e-06	8.21104e-05	#N/A	---NA---
Unigene_015499	1.51647	0.764012	1.98488	0.0471575	0.121706	AT1G78720	transport Sec61 alpha subunit
Unigene_076108	1.5157	0.727793	2.0826	0.0372875	0.10133	AT1G22900	dirigent 22-like
Unigene_042968	1.51539	0.856933	1.76839	0.076996	0.17782	#N/A	pentatricopeptide repeat-containing At3g22470, mitochondrial-like
Unigene_081843	1.51534	0.39327	3.85317	0.000116599	0.000852576	AT4G34215	probable carbohydrate esterase At4g34215
Unigene_061006	1.51528	0.863207	1.75541	0.0791892	0.181614	AT1G29090	cathepsin L
Unigene_076680	1.51514	0.44275	3.42211	0.000621376	0.0035628	#N/A	DNA RNA polymerases superfamily
Unigene_009639	1.51499	0.482758	3.13821	0.00169985	0.00822937	AT5G64570	beta-xylosidase alpha-L-arabinofuranosidase 1-like
Unigene_067442	1.51388	0.374871	4.0384	5.38167e-05	0.000442807	AT4G23160	retrovirus-related Pol poly from transposon TNT 1-94
Unigene_074419	1.51373	0.674593	2.24392	0.0248375	0.0736457	AT1G55720	membrane bound cation transporter
Unigene_020359	1.51322	0.458589	3.29973	0.000967778	0.00515298	AT5G60790	ATP-binding cassette sub-family F member 2
Unigene_009964	1.51283	0.254866	5.9358	2.92418e-09	8.07412e-08	AT2G16250	probable LRR receptor-like serine threonine- kinase At2g16250
Unigene_061338	1.51253	0.595737	2.53893	0.0111192	0.0386172	AT3G56290	Uncharacterized protein TCM_045551
Unigene_035780	1.51235	0.861903	1.75466	0.079317	0.181835	#N/A	ribonuclease H At1g65750
Unigene_015811	1.51229	0.71634	2.11114	0.0347606	0.0958882	AT4G33050	IQ domain-containing IQM1-like
Unigene_084822	1.5113	0.596425	2.53394	0.011279	0.0390537	AT3G06060	epidermal retinol dehydrogenase 2
Unigene_018635	1.5104	0.451915	3.34221	0.000831129	0.00454217	ArthMp035	ATP synthase subunit 6 (mitochondrion)
Unigene_083763	1.51038	0.615351	2.4545	0.0141081	0.0469141	AT3G26760	secoisolariciresinol dehydrogenase-like isoform X2
Unigene_063428	1.51026	0.78855	1.91523	0.0554628	0.138268	#N/A	cysteine-type peptidase
Unigene_066635	1.50944	0.843855	1.78875	0.0736553	0.172053	AT3G08720	ribosomal S6 kinase beta-1 isoform X2
Unigene_068707	1.50866	0.520137	2.90051	0.00372557	0.015719	AT5G09640	serine carboxypeptidase-like 13
Unigene_064294	1.50802	0.530742	2.84134	0.00449239	0.0182854	AT3G25230	FKBP peptidyl-prolyl cis-trans isomerase
Unigene_077666	1.50786	0.58456	2.57947	0.00989517	0.0351141	AT3G23490	cyanate hydratase
Unigene_018898	1.50758	0.503197	2.996	0.00273544	0.0121969	AT3G45780	phototropin-1 isoform X2
Unigene_066405	1.50717	0.781183	1.92934	0.0536881	0.134757	AT5G65010	asparagine synthetase
Unigene_044636	1.50638	0.283204	5.31907	1.04302e-07	1.91129e-06	AT5G59190	Subtilisin-like serine endopeptidase family , isoform 2, partial
Unigene_003218	1.50567	0.256288	5.87492	4.23043e-09	1.11067e-07	AT2G30280	RNA-directed DNA methylation 4 isoform X2
Unigene_003473	1.5048	0.726134	2.07235	0.0382329	0.103318	AT1G79500	Aldolase-type TIM barrel family isoform 1 [Theobroma cacao]
Unigene_028984	1.50462	0.625474	2.40557	0.0161472	0.052387	AT5G04590	sulphite reductase hemo , beta subunit
Unigene_076582	1.50402	0.38094	3.94819	7.87452e-05	0.000612884	AT4G18260	cytochrome b561 domain-containing At2g30890-like isoform X2
Unigene_001224	1.50376	0.346785	4.33627	1.44918e-05	0.000143571	AT2G26080	glycine dehydrogenase (decarboxylating), mitochondrial
Unigene_048709	1.50375	0.586283	2.56489	0.0103209	0.0363515	AT1G76360	probable serine threonine- kinase NAK
Unigene_073026	1.50302	0.473674	3.17312	0.00150811	0.00747225	AT1G23220	dynein light chain, cytoplasmic-like
Unigene_004540	1.5026	0.258476	5.81333	6.12433e-09	1.5392e-07	AT5G50130	short-chain dehydrogenase TIC 32, chloroplastic
Unigene_028724	1.50253	0.499118	3.01037	0.00260927	0.011731	AT4G08300	WAT1-related At4g08300-like
Unigene_063908	1.50235	0.390631	3.84596	0.000120083	0.000872799	#N/A	PREDICTED: uncharacterized protein LOC104882445
Unigene_018296	1.50207	0.509155	2.95013	0.0031764	0.0137646	#N/A	vacuolar sorting-associated vps13
Unigene_079878	1.50143	0.287257	5.22679	1.72477e-07	2.97522e-06	AT4G36490	phosphatidylinositol phosphatidylcholine transfer SFH12-like [Sesamum indicum]
Unigene_012329	1.50089	0.59777	2.51081	0.0120456	0.0411928	#N/A	permease, partial
Unigene_074016	1.50071	0.787576	1.90548	0.0567171	0.140672	#N/A	Anthranilate synthase component I-2
Unigene_011121	1.49976	0.370916	4.0434	5.26805e-05	0.000435134	AT1G53840	pectinesterase 3
Unigene_025982	1.49966	0.283317	5.29321	1.20186e-07	2.171e-06	AT5G52030	traB domain-containing isoform X2
Unigene_017786	1.49947	0.442417	3.38926	0.000700822	0.00394476	AT3G44260	probable CCR4-associated factor 1 homolog 11
Unigene_067975	1.49935	0.663087	2.26116	0.0237493	0.0709857	AT5G66800	BEST plant match is: (TAIR: ) ,
Unigene_033897	1.49923	0.793462	1.88948	0.0588273	0.144659	AT1G21280	PREDICTED: uncharacterized protein LOC104882222
Unigene_034694	1.49908	0.861955	1.73916	0.0820066	0.186534	#N/A	glutathione s-transferase
Unigene_012394	1.49877	0.525838	2.85026	0.00436841	0.0178793	AT5G43900	myosin-6-like isoform X3
Unigene_034983	1.49875	0.618232	2.42426	0.0153397	0.0502238	ArthMp020	cytochrome b (mitochondrion)
Unigene_066543	1.49857	0.263181	5.69408	1.24041e-08	2.90352e-07	AT3G08490	Group 2,
Unigene_084136	1.49832	0.452836	3.30874	0.000937163	0.00501827	AT5G15310	myb-related 306-like
Unigene_015321	1.49757	0.377804	3.96387	7.37443e-05	0.000578733	AT2G36880	S-adenosylmethionine synthase 4
Unigene_070487	1.49742	0.817531	1.83164	0.0670056	0.160085	AT5G66760	succinate dehydrogenase [ubiquinone] flavo subunit, mitochondrial
Unigene_011649	1.49725	0.285139	5.25097	1.51302e-07	2.65623e-06	AT5G66920	L-ascorbate oxidase homolog
Unigene_005954	1.49694	0.380051	3.9388	8.18898e-05	0.000634075	AT2G46770	NAC domain-containing 43-like
Unigene_037778	1.49693	0.807316	1.8542	0.0637103	0.153906	AT5G42020	heat shock 70 kDa cognate 3
Unigene_036811	1.4962	0.553911	2.70115	0.00691007	0.0261928	#N/A	ankyrin repeat and SOCS box 15-like isoform X1 [Malus domestica]
Unigene_024302	1.49523	0.372249	4.01676	5.90044e-05	0.000478411	AT1G75130	cytochrome P450 734A1-like
Unigene_080421	1.49442	0.594434	2.51402	0.0119365	0.040913	AT3G20980	retrovirus-related Pol poly from transposon TNT 1-94
Unigene_017934	1.4943	0.488977	3.05598	0.00224327	0.0103527	AT2G26440	probable pectinesterase pectinesterase inhibitor 12
Unigene_048254	1.49428	0.863942	1.72961	0.0837003	0.189476	AT2G34660	multidrug resistance-associated 1
Unigene_000582	1.49398	0.23259	6.42322	1.33422e-10	5.02362e-09	AT3G10700	galacturonokinase isoform X2
Unigene_014356	1.49352	0.58069	2.57198	0.0101118	0.0357528	ArthCp084	ribosomal L23 (chloroplast) (chloroplast) [Chrysobalanus icaco]
Unigene_019081	1.49305	0.183938	8.11714	4.77284e-16	6.65721e-14	AT1G70700	TIFY 6B-like isoform X1
Unigene_007838	1.49299	0.430992	3.46408	0.000532053	0.00312344	AT3G15020	malate dehydrogenase
Unigene_014198	1.4921	0.323602	4.61092	4.00891e-06	4.72604e-05	AT4G18130	phytochrome E-like
Unigene_050832	1.49177	0.864355	1.72588	0.0843698	0.190493	AT2G37280	ABC transporter CDR4
Unigene_031523	1.4916	0.619665	2.40711	0.0160794	0.052216	AT5G27470	seryl-tRNA synthetase
Unigene_020453	1.49113	0.300287	4.96569	6.84583e-07	9.94151e-06	AT4G13930	serine hydroxymethyltransferase 4
Unigene_003011	1.48971	0.697976	2.13433	0.0328161	0.0916137	#N/A	Serine threonine- kinase fray2
Unigene_028017	1.48895	0.320536	4.64518	3.39774e-06	4.09352e-05	#N/A	PREDICTED: uncharacterized protein LOC106308554
Unigene_030553	1.48843	0.369648	4.02661	5.6586e-05	0.000461941	AT2G47010	hypothetical protein PRUPE_ppa004818mg
Unigene_006746	1.48761	0.243501	6.10926	1.00093e-09	3.10841e-08	AT5G16910	Cellulose synthase D3
Unigene_030255	1.48723	0.243917	6.09725	1.07906e-09	3.31803e-08	AT3G11170	omega-3 fatty acid desaturase, chloroplastic-like
Unigene_071227	1.48649	0.863547	1.72138	0.0851824	0.191733	#N/A	alpha beta-hydrolase
Unigene_000996	1.48629	0.329894	4.50535	6.62624e-06	7.33441e-05	AT1G06750	P-loop containing nucleoside triphosphate hydrolases superfamily
Unigene_069928	1.48496	0.855386	1.73601	0.0825615	0.187484	AT5G35620	eukaryotic translation initiation factor 4E-1A-like isoform X2
Unigene_085564	1.48431	0.475951	3.11862	0.00181702	0.00870012	AT3G60750	transketolase
Unigene_025340	1.48413	0.349801	4.24278	2.20768e-05	0.000205947	AT2G38080	laccase family
Unigene_065847	1.48386	0.611883	2.42507	0.0153055	0.0501439	AT4G31470	pathogenesis-related PRB1-3-like
Unigene_050095	1.48374	0.863081	1.71912	0.0855932	0.192463	#N/A	Retrovirus-related Pol poly from transposon TNT 1-94
Unigene_083850	1.48338	0.443914	3.34159	0.000833012	0.00455124	AT5G40650	succinate dehydrogenase [ubiquinone] iron-sulfur subunit, mitochondrial
Unigene_057664	1.48313	0.344991	4.29903	1.71545e-05	0.000166155	AT3G62040	haloacid dehalogenase-like hydrolase
Unigene_002105	1.48131	0.56461	2.62359	0.00870083	0.0316223	AT4G18100	60S ribosomal L32
Unigene_004867	1.48056	0.308386	4.801	1.57876e-06	2.10375e-05	AT3G22890	ATP sulfurylase 1, chloroplastic
Unigene_060599	1.48017	0.823544	1.79732	0.072285	0.169566	AT4G13420	potassium transporter 5-like
Unigene_020249	1.47881	0.43373	3.40951	0.000650785	0.00370629	AT1G16120	wall-associated receptor kinase-like 16
Unigene_023113	1.47855	0.29844	4.95425	7.2608e-07	1.04804e-05	AT1G50010	Tubulin alpha-2 chain
Unigene_073406	1.47854	0.822368	1.79791	0.0721913	0.169434	AT1G43670	fructose-1,6-bisphosphatase 1
Unigene_031460	1.47785	0.269806	5.47746	4.31486e-08	8.73495e-07	AT2G34320	PREDICTED: uncharacterized protein LOC102621413
Unigene_031825	1.47772	0.391455	3.77495	0.000160042	0.00112096	AT1G67260	transcription factor CYCLOIDEA
Unigene_056415	1.47713	0.813553	1.81565	0.0694241	0.164441	AT4G11820	hydroxymethylglutaryl- synthase
Unigene_055068	1.47585	0.597858	2.46857	0.0135654	0.0454672	AT4G23160	Cysteine-rich RLK (RECEPTOR kinase) 8
Unigene_050185	1.47572	0.472182	3.12532	0.00177611	0.00854253	AT5G54200	WD repeat-containing 44-like [Populus euphratica]
Unigene_080835	1.4734	0.415847	3.54313	0.000395402	0.00242607	AT4G34410	ethylene-responsive transcription factor ERF109-like
Unigene_014864	1.47322	0.568489	2.59147	0.00955658	0.0341334	AT5G43900	myosin-1
Unigene_058555	1.47317	0.299676	4.91587	8.8387e-07	1.24914e-05	AT5G66600	electron transporter,
Unigene_072400	1.4729	0.484449	3.04037	0.00236289	0.0108199	#N/A	cell envelope biogenesis
Unigene_049620	1.47261	0.808913	1.82048	0.0686861	0.163197	AT3G11710	lysyl-tRNA synthetase
Unigene_020521	1.47233	0.414727	3.55013	0.000385042	0.00237269	AT2G47480	DUF3511 domain
Unigene_066539	1.47204	0.80344	1.83216	0.0669269	0.159934	AT3G57150	centromere microtubule-binding CBF5
Unigene_064892	1.47132	0.808315	1.82023	0.068724	0.163249	AT5G48230	acetyl- acetyltransferase IB
Unigene_007436	1.47098	0.575348	2.55668	0.0105675	0.037053	AT4G10450	60S ribosomal L9
Unigene_079107	1.47059	0.271332	5.41989	5.96361e-08	1.16206e-06	AT2G45600	probable carboxylesterase 8
Unigene_055060	1.47013	0.850441	1.72867	0.0838674	0.189738	#N/A	30S ribosomal S18
Unigene_036590	1.4697	0.775497	1.89517	0.05807	0.143226	ArthMp102	ribonuclease H At1g65750
Unigene_025964	1.46798	0.327517	4.48215	7.38957e-06	8.02276e-05	AT1G03840	indeterminate-domain 12-like
Unigene_085788	1.46701	0.457002	3.21007	0.00132702	0.00672943	AT1G34110	probable LRR receptor-like serine threonine- kinase At1g34110
Unigene_026114	1.467	0.576163	2.54616	0.0108916	0.0379563	AT5G46050	NRT1 PTR FAMILY -like
Unigene_039116	1.46591	0.687202	2.13316	0.0329115	0.0918234	AT5G63120	probable ATP-dependent RNA helicase DDX5 isoform X2
Unigene_078527	1.46579	0.48317	3.0337	0.00241573	0.0110122	AT3G15030	transcription factor TCP4-like
Unigene_032503	1.46508	0.212024	6.90998	4.84734e-12	2.61543e-10	AT2G36570	probable leucine-rich repeat receptor kinase At1g68400
Unigene_077466	1.46493	0.812836	1.80225	0.0715062	0.168218	AT5G38630	cytochrome b561-like [Acyrthosiphon pisum]
Unigene_003838	1.46479	0.793483	1.84603	0.0648879	0.156175	AT1G21280	PREDICTED: uncharacterized protein LOC104882222
Unigene_064574	1.46478	0.847512	1.72833	0.0839283	0.1898	AT4G33650	dynamin GTPase
Unigene_035525	1.46433	0.190452	7.68874	1.48591e-14	1.40259e-12	AT1G27460	tetratricopeptide repeat 7A isoform X1 [Tarenaya hassleriana]
Unigene_001995	1.46424	0.450493	3.25031	0.00115279	0.00597887	AT4G11650	P21-like
Unigene_007758	1.46373	0.327818	4.46506	8.00457e-06	8.5929e-05	AT1G69310	probable WRKY transcription factor 57 [Populus euphratica]
Unigene_013234	1.46349	0.359189	4.07443	4.61266e-05	0.00038905	AT1G28220	purine permease 3-like
Unigene_079290	1.46345	0.741466	1.97373	0.0484124	0.124182	#N/A	polyprotein
Unigene_084785	1.46344	0.693448	2.11039	0.0348249	0.0960263	AT1G20490	4-coumarate-- ligase 1-like [Bombus terrestris]
Unigene_028143	1.46328	0.229508	6.37571	1.8212e-10	6.64159e-09	AT1G48880	trichome berefringence-like 7
Unigene_079563	1.46311	0.660865	2.21394	0.0268331	0.078315	AT1G14930	MLP 43
Unigene_038303	1.46274	0.823041	1.77723	0.0755299	0.175342	#N/A	aldehyde reductase II
Unigene_037290	1.46265	0.48654	3.00622	0.00264521	0.0118611	#N/A	UPF0481 At3g47200-like
Unigene_075002	1.46264	0.365798	3.9985	6.3746e-05	0.000511644	AT5G05340	peroxidase P7-like
Unigene_018713	1.46263	0.773886	1.88998	0.0587604	0.144556	AT1G54560	myosin-11-like isoform X2 [Pyrus x bretschneideri]
Unigene_019123	1.46258	0.456459	3.20418	0.00135447	0.00683959	AT5G43750	photosynthetic NDH subunit of subcomplex B 5, chloroplastic
Unigene_082452	1.46203	0.777162	1.88125	0.0599382	0.146731	AT2G21260	aldose reductase-like
Unigene_008277	1.462	0.276352	5.29035	1.22085e-07	2.2004e-06	AT1G56720	probable receptor kinase At5g18500
Unigene_025021	1.46176	0.515681	2.83461	0.00458815	0.0186005	AT5G09700	beta-D-xylosidase 4
Unigene_032627	1.46127	0.307633	4.75005	2.03371e-06	2.62218e-05	AT5G10530	L-type lectin-domain containing receptor kinase -like
Unigene_075952	1.46071	0.657388	2.22199	0.0262842	0.0770287	#N/A	copia isoform X1 [Beta vulgaris vulgaris]
Unigene_076215	1.45934	0.827285	1.76401	0.0777303	0.179128	AT4G36250	aldehyde dehydrogenase
Unigene_032938	1.4579	0.291199	5.00652	5.54233e-07	8.29489e-06	AT2G26640	3-ketoacyl- synthase 11
Unigene_033406	1.45749	0.322482	4.51961	6.1954e-06	6.92359e-05	AT1G09890	probable rhamnogalacturonate lyase B
Unigene_081852	1.45715	0.362609	4.0185	5.85687e-05	0.000475735	AT1G45063	blue copper -like
Unigene_081184	1.45695	0.665611	2.18889	0.028605	0.0823205	AT5G27600	acetyl- synthetase
Unigene_058518	1.45685	0.739571	1.96986	0.0488549	0.125053	ArthMp102	ribonuclease H At1g65750
Unigene_042468	1.45681	0.644059	2.26193	0.023702	0.0708737	AT3G12580	hsp70
Unigene_043854	1.45641	0.83539	1.74338	0.0812665	0.185227	AT4G21660	splicing factor 3B
Unigene_085310	1.45616	0.679264	2.14373	0.0320548	0.0899772	AT3G18485	coat
Unigene_058210	1.45598	0.46143	3.15536	0.00160301	0.00784665	#N/A	leucine-rich repeat receptor-like serine threonine- kinase At2g24130
Unigene_073989	1.45571	0.829548	1.75482	0.0792904	0.181805	AT5G25110	nitrogen permease reactivator NPR1
Unigene_014488	1.45531	0.178492	8.15337	3.53934e-16	5.16757e-14	AT4G34610	BEL1-like homeodomain 7 [Glycine max]
Unigene_014601	1.4549	0.581476	2.50209	0.0123464	0.0420163	AT4G38350	Patched sphingolipid transporter (Ncr1)
Unigene_044400	1.4549	0.313376	4.64268	3.43927e-06	4.13619e-05	AT2G36710	probable pectinesterase 15
Unigene_085040	1.45483	0.619835	2.34712	0.0189192	0.0593029	AT1G49760	polyadenylate-binding 1
Unigene_041148	1.45445	0.41082	3.54036	0.000399578	0.00244691	AT4G22110	Alcohol dehydrogenase-like 2
Unigene_021171	1.45422	0.247847	5.86742	4.42636e-09	1.15242e-07	AT3G51630	probable serine threonine- kinase WNK4
Unigene_081262	1.45384	0.52521	2.76811	0.00563827	0.0221198	AT2G37790	Aldo keto reductase
Unigene_059158	1.4534	0.847592	1.71474	0.0863929	0.193746	AT2G31985	duf1264 domain
Unigene_031873	1.45323	0.39275	3.70014	0.000215485	0.00144543	AT1G04040	Acid phosphatase 1
Unigene_074699	1.45229	0.738038	1.96776	0.0490952	0.125526	AT1G75130	cytochrome P450 734A1-like
Unigene_053045	1.45174	0.614275	2.36333	0.0181113	0.057391	AT3G17170	30S ribosomal S6
Unigene_081046	1.45141	0.458433	3.16603	0.00154533	0.0076167	AT1G04710	acetyl- acyltransferase
Unigene_085329	1.45141	0.493775	2.93942	0.0032883	0.0141522	AT5G42740	glucose-6-phosphate isomerase
Unigene_046749	1.45138	0.342866	4.23307	2.3052e-05	0.000213718	#N/A	serum response factor homolog A-like
Unigene_082454	1.45116	0.646084	2.24608	0.0246988	0.0733143	AT2G20990	meiotically up-regulated gene 190
Unigene_062554	1.45098	0.358463	4.04777	5.1707e-05	0.000428488	AT3G13750	beta-galactosidase 1
Unigene_018199	1.45092	0.255659	5.67522	1.38511e-08	3.20342e-07	AT5G60710	Zinc finger family
Unigene_010382	1.44962	0.758621	1.91087	0.0560218	0.139236	AT4G34890	(2Fe-2S)-binding
Unigene_078553	1.4496	0.570136	2.54255	0.0110048	0.0382754	AT2G04520	eukaryotic translation initiation factor 1A
Unigene_085046	1.44939	0.480155	3.01859	0.00253955	0.0114709	AT2G02950	PHYTOCHROME KINASE SUBSTRATE 1-like
Unigene_083786	1.44809	0.576214	2.51311	0.0119674	0.0409979	AT1G62610	gluconate 5-dehydrogenase
Unigene_028924	1.44681	0.49561	2.91926	0.00350868	0.0149375	AT2G44350	citrate synthase
Unigene_059067	1.44666	0.559943	2.58358	0.00977798	0.0347681	AT5G22140	apoptosis-inducing factor 2-like
Unigene_012781	1.44619	0.637682	2.26788	0.0233363	0.0700279	#N/A	PREDICTED: uncharacterized protein LOC104768172
Unigene_013914	1.44529	0.383258	3.77106	0.000162555	0.00113581	AT4G20110	vacuolar-sorting receptor 6-like
Unigene_021852	1.44504	0.82101	1.76008	0.0783947	0.180261	AT3G53710	zinc finger gcs1
Unigene_029553	1.44392	0.339943	4.24754	2.16126e-05	0.000202454	AT1G71380	Endoglucanase 9
Unigene_007707	1.44391	0.331996	4.34918	1.36647e-05	0.000136409	AT2G33385	PREDICTED: uncharacterized protein LOC103948673 isoform X2
Unigene_012911	1.44383	0.85799	1.6828	0.0924136	0.204001	AT1G71810	uncharacterized aarF domain-containing kinase At1g71810, chloroplastic isoform X1
Unigene_053889	1.44309	0.486903	2.96381	0.00303856	0.0132701	AT2G28720	histone H2B [Drosophila melanogaster]
Unigene_080107	1.44221	0.306787	4.70102	2.58869e-06	3.23922e-05	AT4G30320	pathogenesis-related PR-1-like
Unigene_008709	1.44213	0.474845	3.03705	0.00238903	0.0109186	AT5G48485	lipid-transfer DIR1
Unigene_005322	1.44046	0.339985	4.23682	2.26711e-05	0.000210571	AT1G08230	GABA transporter 1-like
Unigene_007541	1.44043	0.403026	3.57405	0.000351503	0.00220104	AT5G54060	UDP-glycosyltransferase 79B6-like
Unigene_009666	1.44023	0.242155	5.94756	2.72166e-09	7.58922e-08	AT1G50890	microtubule-associated TORTIFOLIA1
Unigene_081953	1.4402	0.245788	5.85951	4.64223e-09	1.20091e-07	#N/A	coatomer subunit alpha-1-like
Unigene_023856	1.43975	0.350925	4.10273	4.08311e-05	0.000349419	#N/A	myosin-11-like isoform X2
Unigene_018613	1.4397	0.400908	3.5911	0.000329287	0.0020799	#N/A	DUF247 domain
Unigene_064419	1.43949	0.72687	1.9804	0.0476591	0.122712	AT3G02090	mitochondrial-processing peptidase subunit beta
Unigene_016184	1.43877	0.382339	3.76309	0.000167829	0.00116764	AT3G24570	PXMP2 4 family 2
Unigene_004596	1.43848	0.378485	3.80061	0.000144338	0.00102529	AT4G27180	kinesin-3 isoform X2 [Eucalyptus grandis]
Unigene_030208	1.43827	0.495904	2.9003	0.00372802	0.0157257	AT5G03170	fasciclin-like arabinogalactan 11
Unigene_070358	1.43816	0.277229	5.18764	2.12978e-07	3.5773e-06	#N/A	conserved hypothetical protein
Unigene_033075	1.43787	0.395405	3.63644	0.00027643	0.00179176	AT3G18660	UDP-glucuronate:xylan alpha-glucuronosyltransferase 1-like
Unigene_007734	1.43726	0.252348	5.69554	1.22984e-08	2.88209e-07	#N/A	General transcription factor 3C polypeptide 3
Unigene_039435	1.43707	0.862827	1.66554	0.0958056	0.20962	AT1G07110	6-phosphofructo-2-kinase fructose-2,6-bisphosphatase isoform X1 [Bactrocera cucurbitae]
Unigene_029605	1.43672	0.830997	1.72891	0.0838249	0.189674	#N/A	MORC family CW-type zinc finger 3-like [Populus euphratica]
Unigene_073981	1.43625	0.364826	3.93682	8.25687e-05	0.000638845	AT2G36710	probable pectinesterase 15
Unigene_017642	1.43608	0.402183	3.57071	0.000356015	0.00222552	AT1G75580	auxin-induced 15A
Unigene_014915	1.43549	0.222876	6.44074	1.18895e-10	4.57423e-09	AT2G40620	transcription factor RF2b-like
Unigene_047658	1.43529	0.737492	1.94618	0.0516327	0.130705	#N/A	MULTISPECIES: porin
Unigene_017303	1.43509	0.405502	3.53905	0.000401574	0.00245695	AT3G14130	L-lactate dehydrogenase (cytochrome)
Unigene_003258	1.43499	0.768312	1.86772	0.0618008	0.15026	AT2G17550	RB1-inducible coiled-coil 1, isoform 2
Unigene_016104	1.43442	0.541022	2.65131	0.00801812	0.0295754	AT4G21380	G-type lectin S-receptor-like serine threonine- kinase At4g27290
Unigene_011673	1.43425	0.496273	2.89003	0.003852	0.0161184	AT1G12550	glyoxylate hydroxypyruvate reductase HPR3-like
Unigene_039760	1.43375	0.863615	1.66017	0.0968798	0.211434	AT5G65750	2-oxoglutarate dehydrogenase-like, mitochondrial isoform X1 [Takifugu rubripes]
Unigene_024882	1.4333	0.621603	2.30581	0.0211211	0.0646421	AT2G37460	WAT1-related At2g37460-like
Unigene_017442	1.43307	0.64056	2.23721	0.0252724	0.0746892	AT1G10130	Na(+) Li(+)-exporting P-type ATPase
Unigene_024003	1.43297	0.349807	4.09645	4.19541e-05	0.000357973	AT3G10410	carboxypeptidase Y
Unigene_009688	1.43296	0.325881	4.39718	1.09666e-05	0.00011266	AT1G66950	pleiotropic drug resistance 3-like
Unigene_082568	1.43234	0.259969	5.50965	3.59541e-08	7.40031e-07	AT4G25590	cofilin actin-depolymerizing factor homolog
Unigene_081483	1.43219	0.292093	4.90318	9.42989e-07	1.32302e-05	AT2G28410	PREDICTED: uncharacterized protein LOC104432874
Unigene_026648	1.43209	0.33945	4.21886	2.4554e-05	0.000225073	AT2G36800	UDP-glycosyltransferase 73C1-like
Unigene_023627	1.43134	0.174129	8.21999	2.03518e-16	3.11721e-14	AT2G45680	transcription factor TCP9-like
Unigene_065201	1.43125	0.406913	3.51735	0.00043588	0.00262725	#N/A	NAC domain-containing 78
Unigene_009034	1.43106	0.212965	6.71969	1.8211e-11	8.5354e-10	AT3G25130	transmembrane , [Medicago truncatula]
Unigene_032290	1.43076	0.418303	3.42039	0.000625309	0.00358181	#N/A	polyphenol oxidase, chloroplastic-like
Unigene_005438	1.43066	0.461175	3.10221	0.00192081	0.0091047	AT1G02890	AAA-type ATPase family
Unigene_023328	1.4298	0.197926	7.22394	5.05031e-13	3.32771e-11	AT4G00750	probable methyltransferase PMT15
Unigene_016425	1.42966	0.239515	5.96896	2.38767e-09	6.74882e-08	AT5G46340	CAS1 domain-containing 1-like
Unigene_014591	1.4296	0.440057	3.24868	0.00115942	0.00600713	AT1G35910	probable trehalose-phosphate phosphatase D
Unigene_046477	1.42948	0.798033	1.79126	0.0732522	0.171338	AT3G57330	calcium-transporting ATPase 11, plasma membrane-type
Unigene_029714	1.42947	0.270451	5.28553	1.25343e-07	2.25112e-06	AT5G12380	annexin RJ4 isoform X1
Unigene_031390	1.42883	0.428172	3.33704	0.000846752	0.00461574	AT2G39640	glucan endo-1,3-beta-glucosidase-like
Unigene_085103	1.4287	0.327364	4.36427	1.2755e-05	0.000128337	AT5G09970	cytochrome P450 78A7-like
Unigene_019920	1.42862	0.294806	4.84596	1.26003e-06	1.7145e-05	AT3G60310	Acyl- synthetase family member 4,
Unigene_028387	1.42816	0.546422	2.61366	0.00895778	0.0323591	AT3G09880	serine threonine phosphatase 2A 57 kDa regulatory subunit B beta isoform-like
Unigene_016267	1.42812	0.628435	2.27251	0.0230557	0.0693346	AT2G34480	60S ribosomal L20
Unigene_002482	1.42796	0.491154	2.90736	0.0036449	0.0154348	AT2G44060	Late embryogenesis abundant , group 2 isoform 1 [Theobroma cacao]
Unigene_074044	1.42783	0.686983	2.07841	0.0376719	0.102169	AT3G42640	plasma membrane H(+)-ATPase 1
Unigene_023838	1.42764	0.56456	2.52876	0.0114467	0.0395109	AT3G55280	60S ribosomal L25
Unigene_082566	1.4276	0.261159	5.46639	4.59289e-08	9.2379e-07	AT1G50010	tubulin alpha chain
Unigene_015613	1.42712	0.303483	4.70246	2.5704e-06	3.22106e-05	AT5G60930	kinesin FRA1 [Glycine max]
Unigene_014916	1.4254	0.303186	4.7014	2.58387e-06	3.23494e-05	AT2G40620	transcription factor RF2b-like
Unigene_032965	1.42535	0.554053	2.57259	0.0100941	0.0357045	AT3G48000	aldehyde dehydrogenase
Unigene_005410	1.4245	0.551143	2.58463	0.00974848	0.0346876	AT2G40435	transcription factor SCREAM2-like isoform X1
Unigene_056466	1.4244	0.830545	1.71502	0.0863424	0.193675	#N/A	BEL1-like homeodomain 11
Unigene_010767	1.42285	0.231414	6.1485	7.82181e-10	2.48031e-08	AT1G06660	hypothetical protein L484_013298
Unigene_003832	1.42263	0.742804	1.91521	0.0554653	0.138268	AT2G31360	delta 9-fatty acid desaturase
Unigene_082132	1.42194	0.757215	1.87785	0.0604018	0.147583	#N/A	membrane
Unigene_000698	1.42188	0.236213	6.01947	1.74985e-09	5.11335e-08	AT4G22540	oxysterol-binding -related 2A isoform X3
Unigene_085132	1.42181	0.541637	2.62502	0.00866449	0.0315156	AT2G25240	leukocyte elastase inhibitor-like
Unigene_068059	1.42142	0.395713	3.59205	0.000328086	0.0020736	AT4G35350	xylem cysteine ase 2-like
Unigene_075253	1.42127	0.660361	2.15226	0.0313766	0.0884976	AT3G60130	beta-glucosidase 12-like
Unigene_030607	1.42123	0.250034	5.68415	1.31464e-08	3.05613e-07	AT5G12250	tubulin beta-1 chain [Elaeis guineensis]
Unigene_047229	1.42044	0.364459	3.89738	9.72386e-05	0.000733064	ArthMp015	cytochrome c oxidase subunit 2 (mitochondrion)
Unigene_027942	1.41792	0.321732	4.40716	1.04737e-05	0.000108614	AT2G35150	EXORDIUM-like 7
Unigene_070528	1.41776	0.323915	4.37694	1.20358e-05	0.000121886	AT2G42570	trichome birefringence-like 39
Unigene_084763	1.41754	0.397762	3.56378	0.00036555	0.002272	AT5G37810	aquaglyceroporin like
Unigene_048778	1.41745	0.479587	2.95557	0.0031209	0.0135654	AT1G55740	probable galactinol--sucrose galactosyltransferase 1
Unigene_083369	1.41695	0.524016	2.70403	0.00685048	0.0260034	AT5G54900	mrna binding post-transcriptional regulator
Unigene_033927	1.41682	0.856657	1.6539	0.0981479	0.213582	#N/A	oxysterol-binding -related 9-like isoform X3
Unigene_014473	1.4161	0.748552	1.89179	0.0585188	0.144084	AT1G65040	E3 ubiquitin- ligase AMFR
Unigene_071135	1.41541	0.773332	1.83027	0.0672092	0.160468	AT4G20790	probable LRR receptor-like serine threonine- kinase At2g23950
Unigene_041332	1.41532	0.488879	2.89502	0.00379129	0.0159268	AT2G37770	aldehyde reductase
Unigene_085808	1.41463	0.197327	7.16896	7.55688e-13	4.75545e-11	AT4G23160	retrovirus-related Pol poly from transposon TNT 1-94
Unigene_071339	1.41398	0.761831	1.85602	0.0634502	0.153397	#N/A	glycoside hydrolase family 3
Unigene_009439	1.41386	0.579612	2.43932	0.0147151	0.0485467	AT4G01370	mitogen-activated kinase homolog MMK2-like
Unigene_029700	1.41377	0.341794	4.13633	3.52907e-05	0.000307583	AT5G39090	phenolic glucoside malonyltransferase 1-like
Unigene_031128	1.41363	0.615363	2.29723	0.0216056	0.0658271	AT1G77760	nitrate reductase [NADH]-like
Unigene_039556	1.41292	0.473381	2.98474	0.0028382	0.0125622	AT4G00050	Transcription factor UNE10
Unigene_001033	1.41249	0.370097	3.81653	0.000135342	0.000969367	#N/A	ankyrin repeat
Unigene_006290	1.41213	0.777314	1.81667	0.0692671	0.164155	AT3G43230	SH3 domain-containing
Unigene_000304	1.41187	0.741058	1.90521	0.0567532	0.140735	AT4G14950	vacuole membrane 1-like
Unigene_054469	1.41172	0.863397	1.63508	0.102033	0.220089	AT3G18860	polyubiquitin binding (doa1 ufd3)
Unigene_003578	1.41144	0.458184	3.0805	0.00206654	0.00967794	AT4G13266	ankyrin repeat-containing At3g12360-like
Unigene_009967	1.41084	0.386894	3.64657	0.000265768	0.00173067	#N/A	uncharacterized mitochondrial g00810-like
Unigene_066297	1.41041	0.373052	3.78073	0.000156372	0.00109904	AT5G17330	Glutamate decarboxylase 1
Unigene_081386	1.41019	0.359947	3.91778	8.93679e-05	0.00068286	AT5G60020	laccase-17-like
Unigene_012258	1.40927	0.263403	5.35026	8.78258e-08	1.63746e-06	AT1G63440	probable copper-transporting ATPase HMA5
Unigene_013878	1.40786	0.379521	3.70957	0.000207609	0.00140117	AT2G05920	subtilisin-like protease
Unigene_009438	1.40785	0.455739	3.08917	0.00200719	0.00945345	AT4G01370	mitogen-activated kinase homolog MMK2-like
Unigene_023582	1.40761	0.508944	2.76574	0.00567932	0.0222551	AT1G55150	ATP-dependent RNA helicase dbp2
Unigene_057964	1.40747	0.316181	4.45147	8.52852e-06	9.0809e-05	#N/A	Glutamate receptor
Unigene_011724	1.40703	0.348361	4.039	5.36785e-05	0.000441849	#N/A	senescence-associated carboxylesterase 101-like
Unigene_025100	1.40566	0.316917	4.43542	9.18911e-06	9.69778e-05	AT1G31320	LOB domain-containing 4-like
Unigene_085098	1.40547	0.336865	4.1722	3.01671e-05	0.000267406	AT3G02110	Serine carboxypeptidase-like 25
Unigene_082349	1.40546	0.716548	1.96143	0.0498289	0.127042	AT2G21250	aldo-keto reductase
Unigene_033659	1.40513	0.283876	4.94982	7.42815e-07	1.06953e-05	#N/A	Transducin WD40 repeat-like superfamily
Unigene_072973	1.40477	0.703027	1.99817	0.0456981	0.11871	AT2G27200	P-loop containing nucleoside triphosphate hydrolase
Unigene_012952	1.40439	0.575186	2.44163	0.0146209	0.0482793	#N/A	ankyrin repeat-containing At3g12360-like
Unigene_064935	1.40357	0.821938	1.70764	0.0877041	0.195853	#N/A	eukaryotic translation initiation factor 2 alpha subunit
Unigene_048602	1.40356	0.862688	1.62697	0.103744	0.22281	AT5G35695	nuclease HARBI1
Unigene_001927	1.40335	0.427687	3.28126	0.00103346	0.00545122	AT3G15480	hypothetical protein CICLE_v10009639mg [Citrus clementina]
Unigene_026073	1.40279	0.36885	3.80316	0.000142864	0.00101606	AT5G28680	receptor kinase ANXUR1
Unigene_085078	1.40259	0.310542	4.51658	6.28464e-06	7.00405e-05	AT3G04860	Sulfate thiosulfate import ATP-binding cysA
Unigene_018899	1.40242	0.664254	2.11127	0.0347487	0.0958683	AT3G45780	phototropin-1 isoform X2
Unigene_066138	1.4023	0.645229	2.17334	0.0297545	0.0849419	#N/A	hypothetical protein
Unigene_014049	1.40216	0.457149	3.06718	0.00216091	0.010025	AT5G49900	non-lysosomal glucosylceramidase-like
Unigene_015543	1.40183	0.270393	5.18443	2.16678e-07	3.63172e-06	AT3G56170	staphylococcal-like nuclease CAN2
Unigene_051082	1.40124	0.770282	1.81912	0.0688932	0.16352	#N/A	sugar transporter stl1
Unigene_013765	1.40107	0.475831	2.94446	0.00323516	0.0139694	AT2G13600	pentatricopeptide repeat-containing At4g02750-like
Unigene_077827	1.40046	0.293528	4.77114	1.83183e-06	2.39537e-05	AT1G49850	NEP1-interacting 1 [Prunus mume]
Unigene_030543	1.40008	0.340472	4.11218	3.91937e-05	0.000336827	AT5G17170	electron transporter,
Unigene_060176	1.39989	0.399984	3.49988	0.000465471	0.00278412	AT5G25280	1-phosphatidylinositol 3-phosphate 5-kinase [Cicer arietinum]
Unigene_003178	1.39979	0.281703	4.96905	6.72831e-07	9.81652e-06	AT1G79600	uncharacterized aarF domain-containing kinase At1g79600, chloroplastic
Unigene_001179	1.39949	0.479354	2.91952	0.00350566	0.0149293	AT2G29720	salicylate hydroxylase
Unigene_025483	1.39915	0.553261	2.52892	0.0114415	0.0394999	AT3G43630	vacuolar iron transporter homolog 4-like
Unigene_000445	1.39884	0.36507	3.83169	0.000127264	0.000918806	AT3G11900	proton-coupled amino acid transporter 3
Unigene_031175	1.3988	0.300578	4.65371	3.26021e-06	3.95838e-05	AT3G10080	Germin subfamily 3 member 2
Unigene_081278	1.39878	0.35435	3.94746	7.89863e-05	0.000614289	AT3G23050	auxin-induced AUX28-like
Unigene_075612	1.39855	0.818183	1.70934	0.0873876	0.195366	AT4G03240	mitochondrial iron uptake
Unigene_084226	1.39825	0.255248	5.47799	4.30189e-08	8.7174e-07	AT1G17020	S-norcoclaurine synthase 1-like
Unigene_074600	1.39776	0.717239	1.94881	0.0513181	0.130063	#N/A	DNA starvation stationary phase protection
Unigene_058491	1.39687	0.83372	1.67547	0.0938422	0.206347	AT5G02880	E3 ubiquitin- ligase TRIP12 isoform X1 [Clupea harengus]
Unigene_013411	1.3967	0.391669	3.56603	0.000362434	0.002258	#N/A	Retrovirus-related Pol poly from transposon TNT 1-94
Unigene_056144	1.39625	0.814436	1.71438	0.0864592	0.19383	#N/A	S-locus lectin kinase family ,
Unigene_038518	1.39623	0.862965	1.61794	0.105675	0.225773	AT2G25160	cytochrome P450 3A24-like [Aplysia californica]
Unigene_034375	1.39611	0.857776	1.62759	0.103612	0.22262	AT5G49460	ATP-citrate synthase, partial
Unigene_043779	1.39579	0.547282	2.55041	0.0107598	0.0375857	AT1G61470	CCR4-associated factor 1 homolog 8
Unigene_031763	1.3953	0.216726	6.4381	1.20979e-10	4.6375e-09	AT4G18130	phytochrome E isoform X2
Unigene_019667	1.39494	0.219068	6.36761	1.91996e-10	6.9704e-09	AT2G40460	NRT1 PTR FAMILY
Unigene_028974	1.39442	0.605342	2.30353	0.0212492	0.0649607	AT5G19840	Lysine-specific demethylase 8
Unigene_040989	1.3935	0.327471	4.25532	2.08751e-05	0.000196543	AT5G41140	myosin-3-like [Cucumis sativus]
Unigene_015621	1.39317	0.567089	2.4567	0.0140219	0.0467077	AT5G17230	phytoene synthase 2, chloroplastic-like
Unigene_047276	1.393	0.324573	4.2918	1.77234e-05	0.000170693	AT3G48590	nuclear transcription factor Y subunit C-1-like
Unigene_033259	1.39263	0.390626	3.56512	0.000363685	0.00226439	AT3G51550	Receptor kinase FERONIA
Unigene_076623	1.3917	0.736133	1.89055	0.058684	0.144412	AT1G24360	3-hydroxyacyl- dehydrogenase type-2
Unigene_019922	1.39138	0.348381	3.99384	6.50127e-05	0.000520589	AT5G56290	peroxisome biogenesis 5-like
Unigene_027779	1.39133	0.389962	3.56786	0.000359902	0.00224567	AT4G32860	hypothetical protein L484_010730
Unigene_011558	1.3912	0.336382	4.13577	3.53771e-05	0.000307929	AT1G53840	pectinesterase 3
Unigene_030581	1.39047	0.329495	4.22001	2.44287e-05	0.000224076	AT3G57830	probable inactive leucine-rich repeat receptor kinase At1g66830
Unigene_082433	1.39007	0.331221	4.1968	2.7071e-05	0.000244283	AT3G52450	E3 ubiquitin- ligase PUB23-like
Unigene_020882	1.38979	0.726965	1.91176	0.0559063	0.139018	AT1G20480	Long-chain-fatty-acid--AMP ligase 28
Unigene_066479	1.38966	0.355657	3.90732	9.33262e-05	0.000707644	AT2G17860	thaumatin 1
Unigene_052589	1.38943	0.292499	4.75022	2.032e-06	2.62081e-05	AT5G54380	receptor kinase THESEUS 1
Unigene_013799	1.38886	0.358416	3.87499	0.00010663	0.000789923	AT5G60020	laccase-17-like
Unigene_068014	1.38886	0.842445	1.6486	0.099229	0.215518	#N/A	fatty-acid amide hydrolase 2-B isoform X2 [Tribolium castaneum]
Unigene_035802	1.38794	0.863368	1.60759	0.107926	0.229459	#N/A	MFS allantoate transporter
Unigene_036694	1.3874	0.856656	1.61955	0.105329	0.225227	AT5G55930	small oligopeptide transporter
Unigene_082594	1.38706	0.335468	4.13469	3.5543e-05	0.00030892	AT4G21270	kinesin-1-like
Unigene_006267	1.38661	0.522729	2.65263	0.00798669	0.0294943	AT1G71440	tubulin-folding cofactor E [Gossypium raimondii]
Unigene_022601	1.38637	0.350795	3.95209	7.74714e-05	0.000605058	AT5G23400	probable leucine-rich repeat receptor kinase At1g35710
Unigene_078577	1.3855	0.84978	1.63043	0.103011	0.221657	AT1G53280	deglycase DJ-1-like
Unigene_031603	1.38547	0.265305	5.22218	1.76826e-07	3.03914e-06	AT1G57700	probable serine threonine- kinase At1g09600
Unigene_021331	1.3847	0.253655	5.45898	4.78889e-08	9.58937e-07	AT1G75780	Tubulin beta-1 chain
Unigene_073464	1.38469	0.264327	5.23856	1.61838e-07	2.81804e-06	AT5G54380	Receptor kinase THESEUS 1
Unigene_055246	1.38442	0.788863	1.75496	0.0792665	0.181761	AT2G25735	hypothetical protein CICLE_v10026796mg
Unigene_022777	1.38427	0.483965	2.86027	0.00423281	0.0174192	AT3G18670	ankyrin repeat-containing At3g12360-like
Unigene_013490	1.38413	0.378172	3.66006	0.000252158	0.00165211	AT1G20340	plastocyanin
Unigene_038103	1.38407	0.353728	3.9128	9.12317e-05	0.000694748	AT5G44340	tubulin beta-4A chain isoform X2 [Colobus angolensis palliatus]
Unigene_004149	1.38394	0.781569	1.77072	0.0766065	0.177183	AT3G58390	mRNA surveillance pelota
Unigene_034904	1.38366	0.693902	1.99403	0.0461489	0.119608	#N/A	heat-shock
Unigene_022886	1.38344	0.453403	3.05123	0.00227907	0.0104905	AT3G10340	phenylalanine ammonia-lyase-like
Unigene_057251	1.38321	0.248402	5.56844	2.57032e-08	5.52453e-07	#N/A	enabled homolog
Unigene_083965	1.38246	0.540721	2.55669	0.0105672	0.037053	AT4G36020	zinc knuckle domain
Unigene_022462	1.38234	0.484224	2.85475	0.00430701	0.0176761	AT3G49260	IQ-DOMAIN 1-like isoform X1 [Gossypium raimondii]
Unigene_029421	1.38215	0.270259	5.11418	3.1511e-07	5.05334e-06	#N/A	---NA---
Unigene_006339	1.38174	0.356656	3.87415	0.000106998	0.000792363	#N/A	Cysteine-rich RLK (RECEPTOR kinase) 8
Unigene_043996	1.38145	0.715891	1.92969	NA	NA	AT3G22880	meiotic recombination DMC1 homolog
Unigene_002644	1.38138	0.32085	4.30539	1.6669e-05	0.000162327	AT3G54870	Armadillo repeat-containing kinesin 1
Unigene_084147	1.38052	0.575225	2.39996	0.0163968	0.0530218	AT4G37630	cyclin-D5-1-like
Unigene_058695	1.3804	0.24409	5.65527	1.55604e-08	3.56021e-07	#N/A	RNA-binding 38
Unigene_055882	1.3801	0.762988	1.80881	0.0704805	0.166312	AT5G45160	root hair defective 3 GTP-binding
Unigene_020890	1.3797	0.26485	5.20935	1.89508e-07	3.22784e-06	AT2G41475	hypothetical protein POPTR_0010s22150g
Unigene_083040	1.37896	0.614842	2.24279	0.0249107	0.073819	AT4G34870	peptidyl-prolyl cis-trans isomerase-like
Unigene_020607	1.37836	0.272062	5.06636	4.05495e-07	6.31567e-06	AT2G28100	alpha-L-fucosidase 1-like
Unigene_070950	1.37816	0.459351	3.00023	0.00269777	0.0120595	#N/A	PREDICTED: uncharacterized protein LOC103322272
Unigene_014614	1.37744	0.66542	2.07003	0.0384499	0.103759	#N/A	DNA RNA polymerases superfamily
Unigene_005622	1.37713	0.173807	7.92329	2.31316e-15	2.65916e-13	AT5G66380	folate transporter 1, chloroplastic isoform X2
Unigene_080452	1.37673	0.353101	3.89896	9.66084e-05	0.000728956	AT5G23860	tubulin beta-8 chain
Unigene_031098	1.37658	0.444411	3.09754	0.00195136	0.00922478	#N/A	calmodulin-binding 60-C
Unigene_078458	1.37646	0.332789	4.13615	3.53187e-05	0.000307695	AT5G62350	21 kDa -like
Unigene_013335	1.37606	0.448225	3.07002	0.00214042	0.00994702	AT2G42760	hypothetical protein L484_024420
Unigene_053719	1.37553	0.450393	3.05406	0.00225764	0.0104036	AT1G02180	PREDICTED: uncharacterized protein LOC100257849
Unigene_006586	1.37531	0.222215	6.18909	6.05141e-10	1.98562e-08	AT5G37630	condensin complex subunit 3
Unigene_069092	1.37451	0.471267	2.91663	0.00353838	0.0150403	AT4G36020	cold-shock
Unigene_015812	1.3742	0.484542	2.83609	0.00456698	0.0185351	AT4G33050	IQ domain-containing IQM1-like
Unigene_014516	1.37383	0.444279	3.09227	0.00198634	0.00936938	AT1G76730	5-formyltetrahydrofolate cyclo-ligase COG0212
Unigene_001573	1.37373	0.252962	5.43059	5.61688e-08	1.1035e-06	AT3G55950	serine threonine- kinase CCR3
Unigene_073198	1.3736	0.620289	2.21445	0.0267978	0.0782403	#N/A	PREDICTED: uncharacterized protein LOC104773993
Unigene_035274	1.3733	0.615649	2.23066	0.0257038	0.075705	#N/A	, partial [Nematostella vectensis]
Unigene_002281	1.37292	0.460738	2.97982	0.00288414	0.0127299	AT5G50710	histone chaperone RTT106-like
Unigene_048129	1.37269	0.616486	2.22665	0.025971	0.0763259	AT5G46870	actin cytoskeleton
Unigene_076373	1.37249	0.707289	1.9405	0.0523192	0.132064	AT1G62280	S-type anion channel SLAH1-like
Unigene_016927	1.3723	0.268565	5.10973	3.22613e-07	5.15331e-06	AT3G54690	probable arabinose 5-phosphate isomerase
Unigene_028740	1.37186	0.290455	4.72314	2.32236e-06	2.94385e-05	AT4G19810	cysteine-rich receptor kinase 19
Unigene_083548	1.37153	0.455044	3.01405	0.00257784	0.0116108	AT1G30370	phospholipase A1-Igamma1, chloroplastic-like
Unigene_017178	1.37138	0.441113	3.1089	0.00187785	0.00893764	AT2G28370	CASP At2g28370 [Malus domestica]
Unigene_014898	1.37135	0.807613	1.69803	0.0895012	0.199165	AT3G48190	serine threonine- kinase ATM
Unigene_033118	1.3712	0.568759	2.41086	0.0159151	0.0517859	AT1G55860	E3 ubiquitin- ligase hulA
Unigene_073941	1.36993	0.476777	2.87332	0.00406186	0.0168489	#N/A	transcription factor bHLH95-like
Unigene_031183	1.36929	0.308808	4.43411	9.2452e-06	9.7422e-05	AT3G28860	ABC transporter B family member 19
Unigene_019042	1.36923	0.410943	3.33193	0.000862472	0.00468445	AT4G14790	ATP-dependent RNA helicase SUPV3L1, mitochondrial isoform X1
Unigene_026892	1.36868	0.456167	3.00039	0.00269631	0.0120569	AT5G15630	COBRA 4
Unigene_003477	1.36835	0.377151	3.62814	0.000285476	0.00184128	AT1G22440	zinc-binding alcohol dehydrogenase family
Unigene_008885	1.36817	0.379802	3.60232	0.000315391	0.00200618	AT2G47240	long chain acyl- synthetase 1-like [Glycine max]
Unigene_039247	1.368	0.859598	1.59144	0.111511	0.235355	AT1G65680	expansin-B2
Unigene_020608	1.36797	0.357422	3.82733	0.000129542	0.000933918	AT3G28890	probable LRR receptor-like serine threonine- kinase At4g08850
Unigene_069002	1.36793	0.690458	1.98119	0.0475702	0.122522	AT5G09620	octicosapeptide phox Bem1p (PB1) domain
Unigene_081699	1.36785	0.40279	3.39593	0.00068395	0.00386272	AT5G67210	IRREGULAR XYLEM 15-like
Unigene_032477	1.36775	0.663036	2.06285	0.0391265	0.105159	AT1G20630	catalase A
Unigene_078099	1.36744	0.752949	1.81611	0.0693538	0.164323	#N/A	transcript antisense to ribosomal rna
Unigene_010833	1.36726	0.29108	4.69717	2.63788e-06	3.29037e-05	AT4G36890	probable beta-1,4-xylosyltransferase IRX14
Unigene_071387	1.367	0.761497	1.79515	0.0726303	0.170247	AT4G20790	probable LRR receptor-like serine threonine- kinase At2g23950
Unigene_052440	1.36696	0.315622	4.33099	1.48443e-05	0.000146704	AT3G48280	cytochrome P450 71D11-like
Unigene_066197	1.36691	0.859394	1.59055	0.11171	0.235654	#N/A	probable acyl-activating enzyme 16, chloroplastic
Unigene_000533	1.36667	0.297644	4.59164	4.39786e-06	5.11036e-05	AT5G67050	triacylglycerol lipase,
Unigene_085110	1.36662	0.37824	3.61312	0.000302537	0.00193717	AT3G01900	cytochrome P450 94B3
Unigene_014489	1.36636	0.245204	5.57234	2.51346e-08	5.42078e-07	AT1G75410	BEL1-like homeodomain 7 [Glycine max]
Unigene_069860	1.3657	0.733306	1.86239	0.0625478	0.151739	AT5G01330	pyruvate decarboxylase
Unigene_035922	1.36514	0.321496	4.24622	2.17409e-05	0.000203328	AT5G61190	Endonuclease or glycosyl hydrolase with C2H2-type zinc finger domain, isoform 1 [Theobroma cacao]
Unigene_030932	1.3651	0.404154	3.37767	0.000731022	0.00408248	AT1G72030	hypothetical protein PRUPE_ppa009577mg
Unigene_080151	1.36461	0.337511	4.04316	5.27365e-05	0.000435419	AT4G14960	tubulin alpha chain isoform X2
Unigene_027789	1.36416	0.443248	3.07764	0.00208644	0.00974829	AT3G28630	pentatricopeptide repeat-containing At3g28640 [Prunus mume]
Unigene_023101	1.36363	0.39697	3.43509	0.000592349	0.00342101	AT1G21720	proteasome component Pup3,
Unigene_074189	1.36356	0.816418	1.67017	0.0948854	0.208044	#N/A	transporter
Unigene_043803	1.36282	0.863406	1.57842	0.114468	0.240061	AT1G70600	60S ribosomal L27a
Unigene_024579	1.36226	0.569491	2.39206	0.016754	0.0539449	AT1G07140	ran-specific gtpase-activating 1
Unigene_031127	1.36183	0.635188	2.14398	0.0320344	0.0899405	AT1G37130	nitrate reductase [NADH]-like
Unigene_000621	1.36174	0.453811	3.00067	0.00269387	0.0120489	AT1G65900	, isoform 2
Unigene_001381	1.36073	0.514764	2.6434	0.00820786	0.0301738	AT1G22400	UDP-glycosyltransferase 85A2-like
Unigene_082521	1.35978	0.520193	2.614	0.00894898	0.0323331	AT2G41990	Group 2 isoform 1
Unigene_013296	1.35965	0.641551	2.11932	0.0340636	0.0943695	AT2G34500	cytochrome P450 710A1-like
Unigene_004275	1.35962	0.464862	2.92478	0.00344699	0.0147072	#N/A	PREDICTED: uncharacterized protein LOC106363403
Unigene_027559	1.3596	0.41547	3.27244	0.00106623	0.00559571	#N/A	transcription factor bHLH35
Unigene_035576	1.35885	0.400872	3.38975	0.000699571	0.00393936	AT2G20580	26s proteasome regulatory subunit rpn-1
Unigene_036235	1.35789	0.468427	2.89883	0.00374554	0.0157803	#N/A	Uncharacterized protein TCM_029659
Unigene_024272	1.35782	0.346973	3.91334	9.10291e-05	0.000693725	AT5G46220	PREDICTED: uncharacterized protein LOC103415710, partial
Unigene_006368	1.35748	0.482684	2.81236	0.00491788	0.0197401	AT2G09990	40S ribosomal S16
Unigene_030191	1.35729	0.297563	4.56137	5.08221e-06	5.80912e-05	AT5G17020	exportin-1-like isoform X2
Unigene_083846	1.35727	0.392162	3.46098	0.000538216	0.00315051	AT5G05340	peroxidase 4-like
Unigene_070878	1.35683	0.643954	2.10703	0.0351152	0.0966431	AT5G02500	heat shock SSB1
Unigene_027927	1.35635	0.277159	4.89376	9.89269e-07	1.38269e-05	AT4G19120	probable methyltransferase PMT20 [Populus euphratica]
Unigene_074110	1.35597	0.183105	7.40543	1.3073e-13	9.86284e-12	AT4G17720	RNA-binding family isoform 2
Unigene_041495	1.35541	0.331753	4.08559	4.39648e-05	0.0003727	AT5G22860	lysosomal Pro-X carboxypeptidase-like
Unigene_023280	1.35466	0.370763	3.65371	0.000258479	0.00169025	AT5G46110	triose phosphate phosphate translocator, chloroplastic-like
Unigene_045985	1.35453	0.348274	3.88926	0.000100549	0.000753678	AT3G55950	serine threonine- kinase CCR3
Unigene_026239	1.35412	0.259549	5.21719	1.81661e-07	3.10984e-06	AT4G27270	probable NAD(P)H dehydrogenase (quinone) FQR1-like 1
Unigene_015745	1.35407	0.358232	3.77988	0.000156905	0.00110203	AT2G23520	Pyridoxal phosphate-dependent transferases superfamily
Unigene_064660	1.35381	0.420595	3.21879	0.00128732	0.00656174	#N/A	TPX2 (targeting for Xklp2) family
Unigene_013467	1.35374	0.573498	2.36049	0.0182506	0.0577248	#N/A	unc-45 homolog A-like
Unigene_001553	1.35323	0.488837	2.76827	0.00563546	0.0221131	AT1G50360	myosin-1-like isoform X1 [Populus euphratica]
Unigene_019230	1.35318	0.338234	4.00072	6.31505e-05	0.000507467	#N/A	retrovirus-related Pol poly from transposon TNT 1-94
Unigene_035502	1.35301	0.85642	1.57984	0.114143	0.239504	AT4G33240	FYVE domain ,
Unigene_038180	1.35279	0.565463	2.39236	0.0167406	0.0539144	AT1G15920	CCR4-associated factor 1 homolog 8
Unigene_000484	1.35231	0.717289	1.8853	0.0593889	0.145722	AT5G64630	chromatin assembly factor 1 subunit FAS2 isoform X2
Unigene_082333	1.35201	0.490298	2.75754	0.00582387	0.0227359	AT4G27585	stomatin family
Unigene_057768	1.35184	0.762669	1.77252	0.0763088	0.176716	AT1G13060	proteasome component pre2
Unigene_042188	1.35167	0.842676	1.60402	0.10871	0.230811	ArthCp059	mitochondrial 54S ribosomal 38 34
Unigene_084463	1.35111	0.528296	2.55749	0.010543	0.0369828	#N/A	peroxisomal multifunctional enzyme type 2-like
Unigene_001926	1.35054	0.429508	3.14438	0.0016644	0.00808668	AT3G15480	hypothetical protein L484_025672
Unigene_032550	1.35053	0.373774	3.61324	0.000302397	0.00193657	AT1G02205	ECERIFERUM 1-like
Unigene_009185	1.35042	0.264674	5.10218	3.35758e-07	5.32555e-06	AT3G14920	peptide-N4-(N-acetyl-beta-glucosaminyl)asparagine amidase A-like
Unigene_080529	1.35009	0.402931	3.35067	0.00080615	0.00443225	AT1G55850	cellulose synthase G2
Unigene_005869	1.35004	0.400139	3.37392	0.00074105	0.00412882	AT1G32100	isoflavone reductase homolog
Unigene_019883	1.35003	0.613013	2.20229	0.0276448	0.0801657	AT2G32540	cellulose synthase H1
Unigene_026775	1.34978	0.603115	2.23802	0.0252197	0.0745496	AT1G76570	chlorophyll a-b binding of LHCII type 1
Unigene_075497	1.34949	0.428851	3.14676	0.0016509	0.00802975	AT2G35930	E3 ubiquitin- ligase PUB23-like
Unigene_056637	1.34936	0.624852	2.15949	0.030812	0.0872795	AT3G60100	2-methylcitrate synthase
Unigene_059836	1.34936	0.719449	1.87554	0.0607182	0.148214	AT2G46280	eukaryotic translation initiation factor 3 subunit I
Unigene_052526	1.34925	0.758084	1.77981	0.0751068	0.17457	#N/A	TAR1-like, partial
Unigene_021855	1.34918	0.782991	1.72311	0.0848684	0.191274	AT5G40950	50S ribosomal L27
Unigene_082846	1.3489	0.440183	3.0644	0.00218106	0.0101045	AT5G52860	ABC transporter G family member 4-like
Unigene_032788	1.34867	0.246807	5.46445	4.64334e-08	9.33012e-07	AT2G18980	peroxidase 45-like
Unigene_010683	1.34796	0.521341	2.58557	0.00972191	0.0346021	AT1G79440	aldehyde dehydrogenase
Unigene_031419	1.34725	0.606352	2.22189	0.0262905	0.0770418	AT2G47500	muscle-specific 20
Unigene_084163	1.3472	0.256276	5.25684	1.46551e-07	2.584e-06	AT1G25560	AP2 ERF and B3 domain-containing transcription factor RAV1-like
Unigene_033320	1.34691	0.307512	4.38003	1.18661e-05	0.000120499	AT2G30070	potassium transporter 1
Unigene_017963	1.34642	0.305826	4.40258	1.06972e-05	0.000110384	AT4G15450	probable rhamnogalacturonate lyase B
Unigene_006397	1.34619	0.848094	1.58731	0.112442	0.236785	AT3G13550	constitutive photomorphogenesis 10
Unigene_021806	1.34602	0.823189	1.63512	0.102023	0.220089	AT1G61950	Ca2+ calmodulin-dependent kinase
Unigene_027829	1.34584	0.462676	2.90883	0.00362787	0.0153675	AT5G41700	ubiquitin-conjugating enzyme E2-16 kDa
Unigene_032438	1.34583	0.244782	5.49806	3.83987e-08	7.85964e-07	AT4G25110	metacaspase-1-like
Unigene_081613	1.34419	0.258929	5.19136	2.08763e-07	3.51597e-06	AT1G07630	probable phosphatase 2C 4
Unigene_066289	1.34375	0.85751	1.56704	0.117106	0.244193	AT2G35040	bifunctional purine biosynthesis PURH
Unigene_004105	1.34324	0.776682	1.72946	0.0837263	0.189504	AT4G33700	duf21 and cbs domain
Unigene_034901	1.34303	0.337967	3.97385	7.07193e-05	0.000558619	AT2G14620	probable xyloglucan endotransglucosylase hydrolase 10
Unigene_025539	1.34289	0.314881	4.26476	2.00115e-05	0.00018938	AT5G18500	probable receptor kinase At5g18500
Unigene_055219	1.34277	0.672571	1.99647	0.0458827	0.119095	AT3G11630	alkyl hydroperoxide reductase
Unigene_015183	1.3427	0.337356	3.98007	6.88948e-05	0.000546486	AT1G27440	probable beta-1,4-xylosyltransferase IRX10
Unigene_024836	1.3425	0.309511	4.33749	1.44118e-05	0.000142882	AT4G33110	(S)-coclaurine N-methyltransferase
Unigene_019421	1.34225	0.232644	5.76954	7.94872e-09	1.94005e-07	AT5G37600	glutamine synthetase leaf isozyme, chloroplastic
Unigene_025119	1.34155	0.320664	4.18367	2.86836e-05	0.000256496	AT5G26660	transcription factor MYB86-like
Unigene_059416	1.34138	0.76204	1.76025	0.0783659	0.180225	AT2G37190	60S ribosomal L12
Unigene_059414	1.34119	0.832676	1.61069	0.107247	0.228306	AT5G10240	asparagine synthetase
Unigene_072405	1.34101	0.525247	2.55311	0.0106765	0.0373416	#N/A	hypothetical protein POPTR_0018s01630g
Unigene_034578	1.34078	0.84382	1.58894	0.112074	0.23621	#N/A	Os05g0235100, partial
Unigene_074398	1.3394	0.32913	4.06952	4.71102e-05	0.000395728	AT1G56550	UDP-D-xylose:L-fucose alpha-1,3-D-xylosyltransferase MGP4
Unigene_013202	1.33932	0.320666	4.17669	2.95781e-05	0.000263104	AT1G14830	Dynamin-related 1C
Unigene_043306	1.33895	0.441822	3.03051	0.0024414	0.0111154	#N/A	probable LRR receptor-like serine threonine- kinase At1g56140
Unigene_032031	1.3388	0.515309	2.59806	0.0093753	0.0336131	AT1G62610	short chain dehydrogenase reductase
Unigene_027723	1.33879	0.420927	3.18058	0.00146981	0.00730838	AT1G68795	CLAVATA3 ESR (CLE)-related 12-like
Unigene_048321	1.33864	0.513372	2.60755	0.0091194	0.0328378	#N/A	Retrotransposon, unclassified
Unigene_047855	1.33796	0.444913	3.00725	0.00263626	0.0118249	AT5G47240	nudix hydrolase 8-like
Unigene_033681	1.33779	0.69571	1.92292	0.0544907	0.136437	AT5G12910	histone -like
Unigene_031221	1.33755	0.724178	1.84699	0.0647491	0.155952	AT3G18270	L-galactonate dehydratase
Unigene_021339	1.33745	0.374884	3.56765	0.000360196	0.00224716	AT5G36880	acetyl-coenzyme A synthetase
Unigene_026902	1.3374	0.702755	1.90309	0.0570292	0.141204	AT2G33800	MULTISPECIES: 30S ribosomal S5
Unigene_084025	1.33681	0.623008	2.14573	0.0318947	0.0896084	#N/A	rRNA intron-encoded homing endonuclease,
Unigene_020395	1.33633	0.489249	2.73138	0.00630691	0.0242736	AT3G18040	mitogen-activated kinase 9-like
Unigene_017978	1.33566	0.315348	4.2355	2.28041e-05	0.000211613	AT2G20060	39S ribosomal L4, mitochondrial-like isoform X1
Unigene_003298	1.33529	0.280009	4.76872	1.85398e-06	2.42043e-05	AT1G34000	espin isoform X1
Unigene_030677	1.33527	0.426455	3.13109	0.00174161	0.00840048	AT5G21105	L-ascorbate oxidase-like
Unigene_070078	1.33514	0.785423	1.6999	0.0891506	0.198548	AT4G30650	stress response RCI peptide,
Unigene_037895	1.33505	0.837434	1.59422	0.110887	0.234295	#N/A	mitochondrial carrier
Unigene_001720	1.33488	0.271806	4.91113	9.05531e-07	1.27664e-05	AT1G54115	cation calcium exchanger 4-like
Unigene_012086	1.33486	0.629615	2.12012	0.0339961	0.094234	#N/A	PREDICTED: uncharacterized protein LOC106407874
Unigene_025974	1.33484	0.555678	2.40217	0.016298	0.0527654	AT3G06240	F-box At3g07870-like
Unigene_006890	1.33475	0.408691	3.26592	0.0010911	0.00570408	AT2G26200	uncharacterized methyltransferase -like isoform X1
Unigene_017465	1.33427	0.611323	2.1826	0.0290654	0.0833853	AT1G28380	MACPF domain-containing At4g24290-like
Unigene_050410	1.33417	0.383773	3.47646	0.000508083	0.00300314	AT1G62330	hypothetical protein L484_005816
Unigene_085107	1.3339	0.228668	5.83333	5.43312e-09	1.38087e-07	AT1G11040	dnaJ homolog subfamily B member 4
Unigene_005560	1.33387	0.346483	3.84974	0.000118245	0.000862589	#N/A	U11 U12 small nuclear ribonucleo 35 kDa
Unigene_084245	1.33381	0.478889	2.78522	0.00534918	0.0211822	AT1G07420	C-4 methyl sterol oxidase Erg25,
Unigene_008436	1.33377	0.350975	3.80019	0.000144584	0.00102686	AT5G03040	IQ-DOMAIN 1-like [Nelumbo nucifera]
Unigene_017111	1.33332	0.2762	4.82736	1.38354e-06	1.86072e-05	AT1G57720	elongation factor EF-1 gamma subunit
Unigene_010596	1.333	0.525837	2.535	0.0112448	0.0389532	ArthMp065	cytochrome oxidase subunit 3
Unigene_027075	1.33279	0.589446	2.26109	0.0237534	0.0709857	AT4G19040	ENHANCED DISEASE RESISTANCE 2 [Sesamum indicum]
Unigene_053112	1.33263	0.559207	2.38307	0.0171689	0.0549972	#N/A	MULTISPECIES: stress-induced
Unigene_013870	1.33229	0.753024	1.76925	0.0768519	0.177568	AT1G10630	ADP-ribosylation factor 1 [Bactrocera cucurbitae]
Unigene_016963	1.33226	0.399472	3.33505	0.000852844	0.00464085	AT5G04730	ankyrin repeat-containing At3g12360-like isoform X3
Unigene_064006	1.33181	0.832628	1.59952	0.109705	0.23239	#N/A	MFS sugar transporter
Unigene_027883	1.33106	0.318311	4.18163	2.89431e-05	0.000258469	AT3G13890	transcription factor MYB46-like isoform X1 [Gossypium raimondii]
Unigene_067912	1.33005	0.562544	2.36434	0.0180621	0.057277	AT2G18890	probable receptor-like serine threonine- kinase At5g57670
Unigene_025486	1.33005	0.47218	2.81682	0.00485023	0.0195149	AT5G09360	laccase-15-like isoform X1 [Vitis vinifera]
Unigene_005742	1.32995	0.694739	1.91432	0.0555792	0.138484	#N/A	ribonuclease H At1g65750
Unigene_032280	1.32976	0.327539	4.05986	4.91023e-05	0.000410254	AT1G26650	Son of sevenless
Unigene_058462	1.32965	0.802181	1.65755	0.097409	0.212349	AT5G03370	acylphosphatase family
Unigene_073801	1.32965	0.681375	1.95142	0.0510072	0.129412	AT4G21510	F-box SKIP27-like
Unigene_030582	1.3296	0.351316	3.78463	0.000153938	0.001084	AT3G57830	probable inactive leucine-rich repeat receptor kinase At1g66830
Unigene_000474	1.3289	0.588598	2.25774	0.0239621	0.0715039	ArthMp102	PREDICTED: uncharacterized protein LOC104883845
Unigene_085345	1.328	0.465683	2.85172	0.00434838	0.0178156	AT4G23160	retrovirus-related Pol poly from transposon TNT 1-94
Unigene_084417	1.32765	0.402949	3.29484	0.000984765	0.00523107	AT5G12250	tubulin beta chain-like
Unigene_011011	1.32746	0.355953	3.72932	0.000191996	0.0013115	AT2G46495	RING-H2 finger ATL21A
Unigene_007117	1.32669	0.358648	3.69914	0.000216335	0.00144953	AT4G24380	dihydrofolate reductase
Unigene_047201	1.32553	0.635505	2.08579	0.036998	0.100725	AT1G50270	pentatricopeptide repeat-containing At5g66520-like
Unigene_042077	1.32498	0.597284	2.21834	0.0265316	0.0775971	AT3G04770	40S ribosomal S0
Unigene_026843	1.32497	0.539484	2.45599	0.0140496	0.0467585	AT3G45400	probable arabinosyltransferase ARAD1
Unigene_056020	1.3245	0.70085	1.88985	0.0587777	0.144581	ArthMp070	uncharacterized mitochondrial g00810-like
Unigene_082212	1.32426	0.358203	3.69694	0.000218211	0.00146131	AT2G44740	Cyclin p4,1
Unigene_035831	1.32426	0.864472	1.53187	0.125555	0.256966	AT3G54940	digestive cysteine ase 1
Unigene_016909	1.32411	0.540622	2.44923	0.0143161	0.0474618	AT1G05650	glycoside hydrolase family 28
Unigene_003456	1.32386	0.757265	1.74821	0.0804272	0.183809	AT5G23210	lysosomal protective -like [Limulus polyphemus]
Unigene_016454	1.32371	0.435293	3.04096	0.00235828	0.0108024	AT1G64190	6-phosphogluconate dehydrogenase
Unigene_083624	1.32355	0.800837	1.65271	0.0983907	0.214053	AT2G01830	two-component system, family, sensor histidine kinase
[truncated: 38,981 more rows]
