# Supplementary material for: Deciphering the Genome-Wide Transcriptomic Changes during Interactions of Resistant and Susceptible Genotypes of American Elm with Ophiostoma novo-ulmi
Source: J Fungi (Basel). 2022 Jan 26;8(2):120. doi: 10.3390/jof8020120 (PMC8874831; doi:10.3390/jof8020120)
Supplement: Supplementary file 1 [file jof-08-00120-s001.zip › Table S3.xlsx]

## Sheet: V96h vs V0h
gene	log2FoldChange	lfcSE	stat	pvalue	padj	ath	Sequence Description
Unigene_000003	-0.0213578	0.322042	-0.0663199	0.947123	0.987991	AT5G61670	chaperone dnaJ
Unigene_000004	0.176469	0.168778	1.04557	0.29576	0.663846	AT1G17410	probable nucleoside diphosphate kinase 5 [Prunus mume]
Unigene_000005	0.707962	0.838132	0.844691	0.398283	NA	AT1G17410	probable nucleoside diphosphate kinase 5 [Prunus mume]
Unigene_000006	-0.153176	0.120093	-1.27547	0.202141	0.554592	AT1G20110	Arrestin domain-containing A
Unigene_000007	0.361633	0.328578	1.1006	0.27107	0.637268	AT1G34260	1-phosphatidylinositol-3-phosphate 5-kinase FAB1D [Populus euphratica]
Unigene_000010	-0.048651	0.111197	-0.437522	0.661733	0.896865	AT4G38600	E3 ubiquitin- ligase UPL3
Unigene_000011	-0.155366	0.214086	-0.725718	0.468012	0.794133	AT4G38600	E3 ubiquitin- ligase UPL3
Unigene_000012	-0.322557	0.322912	-0.998901	0.317843	0.68442	AT4G38600	E3 ubiquitin- ligase UPL3-like
Unigene_000014	-0.219701	0.214287	-1.02526	0.305239	0.673472	AT5G28850	serine threonine phosphatase 2A regulatory subunit B beta-like
Unigene_000015	-0.149697	0.206752	-0.724042	0.46904	0.794827	AT5G28850	serine threonine phosphatase 2A regulatory subunit B beta-like [Nicotiana sylvestris]
Unigene_000016	0.0481112	0.241961	0.198839	0.842388	0.961049	AT1G54450	serine threonine phosphatase 2A regulatory subunit B beta-like
Unigene_000017	0.446017	0.860498	0.518325	0.604232	NA	AT4G04910	vesicle-fusing ATPase
Unigene_000019	0.547601	0.250204	2.18862	0.0286246	0.175616	AT1G31480	phospholipase SGR2-like isoform X1 [Gossypium raimondii]
Unigene_000020	-0.117842	0.251345	-0.468846	0.63918	0.887338	AT1G08060	helicase MOM1-like isoform X3
Unigene_000021	-0.0488506	0.288887	-0.169099	0.865719	0.967725	AT1G08060	helicase MOM1-like isoform X1 [Populus euphratica]
Unigene_000022	-0.644137	0.414895	-1.55253	0.120535	0.421583	AT1G08060	helicase MOM1-like
Unigene_000023	0.194511	0.113391	1.71541	0.0862706	0.347692	AT4G04970	callose synthase 12-like [Elaeis guineensis]
Unigene_000026	-0.0271747	0.321178	-0.0846097	0.932572	0.983593	AT1G01320	clustered mitochondria homolog
Unigene_000027	-0.130779	0.213241	-0.613294	0.539682	0.835869	AT5G15350	Lamin
Unigene_000028	-0.104733	0.642965	-0.16289	0.870605	NA	AT5G15350	Lamin
Unigene_000029	0.706165	0.367206	1.92308	0.0544703	0.263955	AT5G64150	hemK methyltransferase family member 1
Unigene_000030	-0.0604996	0.221011	-0.273741	0.784284	0.942173	AT5G64150	hemK methyltransferase family member 1
Unigene_000031	-0.21099	0.372178	-0.566907	0.570777	0.852467	AT5G64150	hemK methyltransferase family member 1
Unigene_000033	-0.11337	0.422695	-0.268209	0.788539	0.943414	AT1G59780	probable disease resistance At1g58602
Unigene_000034	0.267297	0.134155	1.99245	0.0463216	0.239356	AT2G29190	pumilio homolog 1-like
Unigene_000035	-0.00263019	0.243534	-0.0108001	0.991383	0.999246	AT2G29200	pumilio homolog 2-like
Unigene_000036	0.289286	0.224143	1.29063	0.196831	0.5472	AT2G29190	pumilio homolog 1-like
Unigene_000039	-0.0186127	0.341252	-0.0545424	0.956503	0.99071	AT4G04350	leucine--tRNA ligase, mitochondrial
Unigene_000040	-0.261044	0.2783	-0.937996	0.348246	0.709646	AT4G04350	leucine--tRNA ligase, mitochondrial
Unigene_000041	-0.502416	0.527995	-0.951554	0.341323	NA	AT4G04350	leucine--tRNA ligase, mitochondrial
Unigene_000042	-0.0253205	0.614424	-0.0412102	0.967128	NA	AT4G04350	leucine--tRNA ligase, mitochondrial
Unigene_000043	-0.561438	0.645401	-0.869906	0.384352	0.738605	ArthCp013	DNA-directed RNA polymerase subunit beta
Unigene_000045	0.240778	0.463902	0.519028	0.603741	0.870254	AT3G58790	probable galacturonosyltransferase 15
Unigene_000046	-0.0694844	0.365812	-0.189946	0.849352	0.96351	AT3G58790	probable galacturonosyltransferase 15
Unigene_000047	-0.0375346	0.768809	-0.0488217	0.961061	NA	AT4G10620	NO-associated 1, chloroplastic mitochondrial [Nelumbo nucifera]
Unigene_000048	0.378162	0.282494	1.33865	0.180683	0.524979	AT4G10620	NO-associated 1, chloroplastic mitochondrial [Nelumbo nucifera]
Unigene_000049	0.618939	0.127521	4.85363	1.21224e-06	6.67739e-05	AT1G32500	ABCI7, chloroplastic
Unigene_000051	-1.05403	0.464384	-2.26974	0.0232235	0.153119	AT4G32720	la 1
Unigene_000052	-0.648017	0.522726	-1.23969	0.215091	NA	AT4G32720	la 1
Unigene_000053	-0.0925595	0.293772	-0.315072	0.752707	0.930617	AT2G30480	hypothetical protein PRUPE_ppa021124mg, partial
Unigene_000055	-0.0755926	0.216225	-0.349602	0.726637	0.921704	AT5G58730	inositol 3-kinase
Unigene_000057	0.305747	0.291768	1.04791	0.294678	0.662475	AT3G12530	DNA replication complex GINS PSF2
Unigene_000058	-0.202047	0.219497	-0.920502	0.35731	0.717902	AT5G35180	ENHANCED DISEASE RESISTANCE 2-like isoform X1
Unigene_000059	0.181163	0.410405	0.441426	0.658905	0.895183	AT3G28710	V-type proton ATPase subunit d1-like
Unigene_000060	0.40266	0.824999	0.488074	0.625497	NA	AT3G28710	V-type proton ATPase subunit d1-like
Unigene_000061	-0.260237	0.377182	-0.689949	0.490226	0.806611	AT5G02290	probable serine threonine- kinase NAK
Unigene_000062	-0.117979	0.6061	-0.194653	0.845664	NA	AT5G02290	probable serine threonine- kinase NAK
Unigene_000063	0.267175	0.250482	1.06664	0.286133	0.653448	AT5G23080	G patch domain-containing 1
Unigene_000065	-0.777584	0.40573	-1.9165	0.0553009	0.266454	AT5G52060	BAG family molecular chaperone regulator 2-like
Unigene_000066	-0.315283	0.297196	-1.06086	0.288754	0.656448	AT1G67420	Endoplasmic reticulum metallopeptidase 1
Unigene_000067	-0.311377	0.258093	-1.20645	0.227643	0.587299	AT1G02880	thiamine pyrophosphokinase 1 isoform X1
Unigene_000068	-0.825252	0.36994	-2.23077	0.0256962	0.163816	AT1G02880	thiamine pyrophosphokinase 1 isoform X2
Unigene_000069	0.123719	0.248043	0.498779	0.617935	0.877397	AT1G76280	pentatricopeptide repeat-containing At1g76280 isoform X1
Unigene_000070	0.0884207	0.23328	0.379032	0.704664	0.914423	AT2G04540	3-oxoacyl-[acyl-carrier- ] synthase, mitochondrial
Unigene_000071	-0.652971	0.353465	-1.84734	0.0646977	0.293573	AT3G53480	pleiotropic drug resistance 3-like
Unigene_000073	-1.16775	0.471383	-2.47729	0.0132386	NA	AT3G53480	pleiotropic drug resistance 3
Unigene_000074	-0.312621	0.479261	-0.652299	0.514209	0.820326	AT5G10510	AP2-like ethylene-responsive transcription factor AIL6
Unigene_000075	-0.662124	0.279712	-2.36716	0.017925	0.129417	AT5G10510	AP2-like ethylene-responsive transcription factor AIL6
Unigene_000076	-0.0610247	0.237401	-0.257054	0.797137	0.94569	AT5G48760	60S ribosomal L13a-4
Unigene_000077	-0.851725	0.551399	-1.54466	0.122428	0.425182	#N/A	PREDICTED: uncharacterized protein LOC104768172
Unigene_000079	0.199798	0.345852	0.577698	0.563468	0.848733	AT4G23190	receptor kinase At4g00960
Unigene_000082	0.124926	0.230697	0.541518	0.588151	0.862192	AT1G70570	anthranilate phosphoribosyltransferase,
Unigene_000083	1.1506	0.255519	4.503	6.69994e-06	0.000278364	AT1G20225	Thioredoxin superfamily
Unigene_000084	0.236621	0.187762	1.26022	0.207592	0.561785	AT4G05200	Cysteine-rich receptor kinase 25
Unigene_000085	-0.422882	0.390146	-1.08391	0.278405	0.645301	AT4G23160	uncharacterized mitochondrial g00810-like
Unigene_000087	-0.187655	0.229155	-0.8189	0.412843	0.759782	AT1G32550	ferredoxin isoform X1 [Populus euphratica]
Unigene_000088	0.105282	0.325991	0.322959	0.746726	0.92832	AT2G01830	Histidine kinase 4
Unigene_000089	0.0869864	0.297226	0.292661	0.769781	0.937847	AT2G01830	Histidine kinase 4
Unigene_000090	0.110543	0.219327	0.504012	0.614253	0.875735	AT5G42890	non-specific lipid-transfer -like
Unigene_000091	-0.946972	0.560441	-1.68969	0.091087	NA	AT5G42890	non-specific lipid-transfer -like [Malus domestica]
Unigene_000092	0.133605	0.156846	0.851824	0.394312	0.746496	AT5G35430	CCR4-NOT transcription complex subunit 10-like
Unigene_000094	-0.192135	0.316654	-0.606767	0.544006	0.83795	AT5G48960	5 -nucleotidase domain-containing 4-like
Unigene_000095	0.17603	0.537446	0.327531	0.743266	NA	AT5G48960	5 -nucleotidase domain-containing 4
Unigene_000096	-0.848813	0.483825	-1.75438	0.0793653	NA	AT5G48960	5 -nucleotidase domain-containing 4-like
Unigene_000098	0.140063	0.408318	0.343024	0.73158	0.923717	AT4G23160	uncharacterized mitochondrial g00810-like
Unigene_000099	-0.637301	0.310915	-2.04976	0.0403879	0.21918	AT1G47380	probable phosphatase 2C 12
Unigene_000100	-1.27459	0.552169	-2.30833	0.0209809	0.143136	AT1G47380	probable phosphatase 2C 12
Unigene_000101	-0.14169	0.210804	-0.672142	0.501493	0.814137	AT3G16760	uncharacterized transmembrane DDB_G0289901
Unigene_000103	0.611478	0.400368	1.52729	0.126689	0.432562	AT5G03340	cell division control 48
Unigene_000105	0.0744084	0.428404	0.173688	0.862111	0.966937	AT5G02940	ion channel POLLUX-like 2 isoform X2
Unigene_000106	-0.4853	0.46586	-1.04173	0.297537	0.665242	AT4G09650	ATP synthase delta chain, chloroplastic
Unigene_000107	-0.398629	0.499571	-0.797943	0.424904	NA	AT4G09650	ATP synthase delta chain, chloroplastic
Unigene_000110	-0.0772674	0.387046	-0.199634	0.841767	0.960844	AT4G19010	4-coumarate-- ligase-like 6
Unigene_000111	0.36866	0.81869	0.450305	0.65249	0.893077	ArthMp086	NADH dehydrogenase subunit 3 (mitochondrion)
Unigene_000112	0.377349	0.238406	1.5828	0.113467	0.405862	AT4G23050	probable serine threonine- kinase DDB_G0271682 isoform X1
Unigene_000113	-0.0816736	0.346381	-0.235791	0.813595	0.950849	AT4G10180	light-mediated development DET1
Unigene_000114	-0.301267	0.312414	-0.96432	0.334886	0.698169	AT4G10180	light-mediated development DET1 isoform X1 [Jatropha curcas]
Unigene_000116	-1.42005	0.574216	-2.47302	0.0133975	0.106641	AT2G20060	50S ribosomal L4
Unigene_000118	-0.137893	0.176421	-0.781611	0.434443	0.774165	AT1G17280	ubiquitin-conjugating enzyme E2 34-like
Unigene_000119	-0.3822	0.408516	-0.935583	0.349488	0.710785	AT3G09580	phytoene dehydrogenase, chloroplastic chromoplastic
Unigene_000120	0.453306	0.234059	1.93672	0.0527799	0.259102	AT2G34470	urease accessory G
Unigene_000122	-0.0790925	0.245433	-0.322257	0.747258	0.928527	AT5G41770	crooked neck 1
Unigene_000123	0.18229	0.207369	0.879059	0.379369	0.734856	AT5G41770	crooked neck 1
Unigene_000124	1.48556	0.654094	2.27117	0.0231364	0.152843	AT1G43170	60S ribosomal L3
Unigene_000127	-0.637302	0.343904	-1.85314	0.0638623	0.290953	AT3G19450	probable cinnamyl alcohol dehydrogenase 1
Unigene_000128	0.132699	0.360691	0.367901	0.712947	0.916728	AT3G19450	probable cinnamyl alcohol dehydrogenase 1
Unigene_000130	-1.72854	0.771907	-2.23931	0.0251354	NA	ArthMp065	cytochrome oxidase subunit 3
Unigene_000132	0.804844	0.288357	2.79114	0.00525229	0.0559601	AT1G43860	ribosome maturation SBDS
Unigene_000133	0.256881	0.710685	0.361455	0.71776	NA	AT4G38470	serine threonine- kinase EDR1 isoform X1
Unigene_000134	-0.276193	0.309814	-0.891481	0.372671	0.729816	AT4G38470	serine threonine- kinase CTR1
Unigene_000135	0.275685	0.2894	0.952608	0.340789	0.703829	AT3G14360	Triacylglycerol lipase,
Unigene_000136	0.020722	0.213505	0.0970565	0.922682	0.98056	#N/A	methyltransferase NSUN5
Unigene_000139	0.653917	0.531933	1.22932	0.218951	NA	AT1G30680	twinkle homolog , chloroplastic mitochondrial
Unigene_000140	0.451587	0.36207	1.24724	0.21231	0.567695	AT1G30680	twinkle homolog , chloroplastic mitochondrial
Unigene_000141	-0.0632986	0.170639	-0.370951	0.710674	0.916154	AT2G14255	probable S-acyltransferase 23
Unigene_000142	-0.505175	0.624462	-0.808976	0.418529	NA	AT2G14255	probable S-acyltransferase 23
Unigene_000143	0.210981	0.320383	0.658527	0.510199	0.81837	AT2G22660	hypothetical protein L484_016111
Unigene_000144	0.13059	0.443486	0.294462	0.768405	0.93723	AT2G22660	DNA binding ,
Unigene_000145	-0.159491	0.178874	-0.891636	0.372588	0.729816	AT5G58510	rab3 GTPase-activating catalytic subunit isoform X2
Unigene_000146	-0.254808	0.223196	-1.14163	0.253608	0.616691	AT5G50340	DNA repair
Unigene_000147	-0.0351091	0.176396	-0.199035	0.842235	0.961036	AT5G09860	THO complex subunit 1-like isoform X1 [Vitis vinifera]
Unigene_000148	-0.494813	0.440947	-1.12216	0.261795	0.626071	AT3G43930	BRCT domain-containing DNA repair
Unigene_000149	-0.61643	0.379931	-1.62248	0.104701	0.388227	AT3G43930	BRCT domain-containing DNA repair
Unigene_000152	0.0733833	0.145674	0.50375	0.614437	0.875742	AT5G51280	DEAD-box ATP-dependent RNA helicase 35
Unigene_000153	-0.805354	0.290452	-2.77276	0.00555827	0.0582223	AT2G47010	PREDICTED: uncharacterized protein LOC103319326
Unigene_000154	-1.22185	0.260332	-4.69343	2.68656e-06	0.000129078	AT1G30360	CSC1 ERD4
Unigene_000155	-0.185316	0.505348	-0.36671	0.713835	0.916836	AT1G30360	CSC1 ERD4
Unigene_000156	-0.506829	0.429278	-1.18065	0.23774	0.598971	AT1G30360	CSC1 ERD4
Unigene_000157	0.288282	0.288376	0.999672	0.317469	0.684003	AT2G03430	serine threonine- phosphatase 6 regulatory ankyrin repeat subunit B-like
Unigene_000158	-0.0472747	0.858916	-0.05504	0.956107	NA	#N/A	fatty acid desaturase
Unigene_000159	-0.232891	0.28526	-0.816418	0.414261	0.760536	AT2G25730	DDB_G0276689 isoform X2
Unigene_000160	-0.146881	0.367528	-0.399645	0.689418	0.908237	AT2G25730	DDB_G0276689 isoform X2
Unigene_000161	-0.263895	0.517553	-0.50989	0.610129	NA	AT2G25730	Zinc finger FYVE domain-containing 26 isoform 1
Unigene_000162	0.26534	0.250483	1.05931	0.289457	0.657114	AT3G46970	glycogen phosphorylase 1-like
Unigene_000163	-0.184446	0.353463	-0.521825	0.601792	0.868867	AT3G29320	glycogen phosphorylase 1-like
Unigene_000164	0.122939	0.580244	0.211875	0.832204	NA	AT3G46970	glycogen phosphorylase 1-like
Unigene_000165	0.0364827	0.109997	0.331669	0.740139	0.925955	AT4G31170	serine threonine- kinase HT1-like
Unigene_000166	0.33178	0.245771	1.34996	0.177029	0.519218	AT4G31170	serine threonine- kinase HT1-like
Unigene_000167	0.0815027	0.155533	0.524024	0.600262	0.867884	AT4G31170	serine threonine- kinase HT1-like
Unigene_000168	0.0302251	0.276093	0.109474	0.912826	0.977806	AT4G31170	serine threonine- kinase HT1-like
Unigene_000172	0.0679393	0.224744	0.302296	0.762427	0.934581	AT5G07830	heparanase 1 [Cucumis sativus]
Unigene_000173	0.49769	0.470272	1.0583	0.289917	0.657522	AT5G07830	heparanase 1 [Cucumis melo]
Unigene_000174	1.81229	0.49926	3.62995	0.00028348	0.00595934	AT1G27350	stress-associated endoplasmic reticulum 2-like
Unigene_000175	-0.0568031	0.177081	-0.320775	0.748381	0.928836	AT4G03090	nodulin homeobox isoform X1 [Glycine max]
Unigene_000176	-0.0544952	0.17798	-0.306187	0.759463	0.93344	AT2G25850	poly(A) polymerase type 3 isoform X1 [Solanum lycopersicum]
Unigene_000179	0.279476	0.112492	2.4844	0.0129768	0.10427	AT5G19440	cinnamoyl- reductase 1-like
Unigene_000180	0.0345646	0.179677	0.192371	0.847451	0.962627	AT3G22980	Elongation factor Tu GTP-binding domain-containing 1
Unigene_000181	1.08762	0.538274	2.02057	0.043324	0.229113	#N/A	GDP-fucose O-fucosyltransferase
Unigene_000182	-0.413899	0.161487	-2.56305	0.0103759	0.0895515	AT1G55340	homeobox OTX1-like isoform X4
Unigene_000184	0.229499	0.303959	0.755035	0.450228	0.783748	#N/A	DEP domain-containing DDB_G0279099-like
Unigene_000185	0.212205	0.274112	0.774152	0.438841	0.77664	AT5G20890	T-complex 1 subunit beta
Unigene_000186	-0.282639	0.350882	-0.805509	0.420526	0.764116	AT5G20890	T-complex 1 subunit beta
Unigene_000187	0.582366	0.450403	1.29299	0.196015	NA	AT5G20890	T-complex 1 subunit beta
Unigene_000188	0.0704718	0.121876	0.578228	0.56311	0.848506	AT5G44240	Phospholipid-transporting ATPase 2
Unigene_000189	-0.377568	0.337818	-1.11767	0.263709	0.628991	AT3G21890	B-box zinc finger 32
Unigene_000191	0.149242	0.145393	1.02647	0.30467	0.673039	AT4G16630	DEAD-box ATP-dependent RNA helicase 28
Unigene_000192	0.228245	0.219356	1.04053	0.298096	0.666276	AT2G26140	ATP-dependent zinc metalloprotease FTSH 4, mitochondrial
Unigene_000193	0.35796	0.323894	1.10518	0.269083	0.634998	AT2G26140	ATP-dependent zinc metalloprotease FTSH 4, mitochondrial
Unigene_000194	0.0476597	0.17834	0.267241	0.789284	0.943572	AT5G56250	PREDICTED: uncharacterized protein LOC103344555 isoform X1 [Prunus mume]
Unigene_000195	NA	NA	NA	NA	NA	AT5G56250	PREDICTED: uncharacterized protein LOC103344555 isoform X1 [Prunus mume]
Unigene_000197	0.249338	0.330631	0.754128	0.450772	0.783955	AT3G43810	calmodulin [Limulus polyphemus]
Unigene_000198	-0.0507291	0.121699	-0.416842	0.676794	0.902784	AT2G32700	Transcriptional corepressor LEUNIG
Unigene_000199	0.243082	0.202676	1.19936	0.230387	0.590784	AT3G29170	transmembrane 230
Unigene_000200	0.426084	0.190862	2.23242	0.0255871	0.163467	AT5G46420	Ribosome maturation factor rimM
Unigene_000201	0.264389	0.237068	1.11525	0.264745	0.630426	AT5G46420	Ribosome maturation factor rimM
Unigene_000203	0.0435739	0.188641	0.230989	0.817323	0.952392	AT3G02980	histone acetyltransferase MCC1 isoform X1 [Pyrus x bretschneideri]
Unigene_000204	0.0378252	0.854528	0.0442644	0.964694	NA	AT1G03130	photosystem I reaction center subunit II, chloroplastic-like
Unigene_000205	-0.0619914	0.332449	-0.186469	0.852077	0.963779	AT1G27040	NRT1 PTR FAMILY -like
Unigene_000206	0.228352	0.237825	0.960169	0.33697	0.7	AT1G11060	WAPL , isoform 1 [Theobroma cacao]
Unigene_000209	0.0360962	0.866394	0.0416625	0.966768	NA	#N/A	HSP20-like chaperone, partial
Unigene_000210	0.475284	0.226773	2.09586	0.0360945	0.202556	AT1G07940	elongation factor 1-alpha-like
Unigene_000212	-0.545077	0.251713	-2.16547	0.030352	0.182431	AT5G49730	ferric reduction oxidase 7, chloroplastic-like
Unigene_000213	-1.02994	0.407329	-2.52853	0.0114541	0.096143	AT5G49740	ferric reduction oxidase 7, chloroplastic
Unigene_000214	0.0910227	0.494913	0.183917	0.854079	NA	AT5G49730	ferric reduction oxidase 7, chloroplastic-like
Unigene_000215	0.0141487	0.280187	0.0504974	0.959726	0.991865	#N/A	ATPase WRNIP1
Unigene_000216	0.239899	0.266059	0.901678	0.367228	0.726172	#N/A	ATPase WRNIP1
Unigene_000217	0.218006	0.341668	0.638064	0.523432	0.825249	#N/A	extensin-like [Nelumbo nucifera]
Unigene_000218	-0.543252	0.595182	-0.91275	0.361374	0.72158	AT4G17740	tail-specific protease
Unigene_000220	0.636384	0.188912	3.36869	0.000755274	0.0130369	AT1G11430	DAG , chloroplastic-like
Unigene_000221	-0.0364388	0.177108	-0.205743	0.836992	0.959636	AT1G08190	vacuolar sorting-associated 41 homolog
Unigene_000225	-0.0574643	0.194375	-0.295636	0.767508	0.936855	#N/A	probable S-acyltransferase 23
Unigene_000227	-0.084504	0.543992	-0.155341	0.876553	0.969911	#N/A	DNA RNA polymerases superfamily
Unigene_000231	0.0629392	0.28161	0.223498	0.823148	0.954651	AT1G67120	midasin isoform X1 [Gossypium raimondii]
Unigene_000232	-0.107555	0.347542	-0.309473	0.756962	0.932031	AT1G67120	midasin isoform X1 [Gossypium raimondii]
Unigene_000233	-0.74648	0.611105	-1.22152	0.221888	0.579299	AT3G16850	probable polygalacturonase
Unigene_000234	-0.297798	0.231269	-1.28767	0.19786	0.548727	AT3G16850	probable polygalacturonase
Unigene_000235	-0.709559	0.306856	-2.31235	0.0207584	0.142063	AT2G45400	vestitone reductase-like
Unigene_000238	0.625139	0.356566	1.75322	0.0795643	0.331139	AT1G10490	UPF0202 At1g10490
Unigene_000239	-0.0935835	0.300033	-0.311911	0.755108	0.931493	AT1G10490	UPF0202 At1g10490-like
Unigene_000240	0.169514	0.466921	0.363045	0.716571	0.918049	AT1G10490	UPF0202 At1g10490
Unigene_000242	-0.357125	0.263437	-1.35564	0.175215	0.516821	AT5G40250	RING-H2 finger ATL46
Unigene_000243	0.0326498	0.452272	0.0721906	0.94245	0.98639	AT5G45580	Myb family transcription factor APL
Unigene_000244	0.686117	0.325085	2.11058	0.0348088	0.198337	AT5G45580	myb family transcription factor APL
Unigene_000245	-0.332238	0.269416	-1.23318	0.21751	0.573985	AT3G05190	branched-chain-amino-acid aminotransferase 1
Unigene_000248	0.171388	0.139059	1.23248	0.21777	0.574428	AT5G05350	PLAC8 family
Unigene_000251	-0.0354629	0.145914	-0.24304	0.807975	0.948662	AT5G63120	DEAD-box ATP-dependent RNA helicase 20
Unigene_000252	-0.374122	0.206906	-1.80817	0.0705793	0.309527	AT1G08600	transcriptional regulator ATRX [Eucalyptus grandis]
Unigene_000253	-0.794765	0.263182	-3.01983	0.00252921	0.0326727	AT5G59700	receptor kinase HERK 1
Unigene_000255	-0.138249	0.304669	-0.453769	0.649995	0.892512	#N/A	PREDICTED: uncharacterized protein At4g10930-like [Jatropha curcas]
Unigene_000256	0.108201	0.310715	0.348232	0.727666	0.922051	AT1G09140	pre-mrna splicing factor
Unigene_000258	-0.240982	0.848894	-0.283878	0.776504	NA	AT2G30950	ATP-dependent zinc metalloprotease FTSH 2, chloroplastic
Unigene_000259	0.441061	0.854274	0.516299	0.605645	NA	AT2G30950	ATP-dependent zinc metalloprotease FTSH 2, chloroplastic
Unigene_000262	0	0.803499	0	1	NA	AT1G24706	THO complex subunit 2
Unigene_000263	0.0603219	0.170188	0.354442	0.723008	0.920133	AT1G24706	THO complex subunit 2
Unigene_000264	-0.313148	0.233227	-1.34267	0.179378	0.522475	AT1G24706	THO complex subunit 2
Unigene_000267	-0.16306	0.1985	-0.82146	0.411385	0.759144	AT4G11130	RNA-dependent RNA polymerase 2
Unigene_000268	-0.185045	0.39357	-0.47017	0.638233	0.887179	AT4G11130	RNA-dependent RNA polymerase 2
Unigene_000269	-0.131454	0.559122	-0.235107	0.814126	0.951039	AT2G30090	probable N-acetyltransferase HLS1-like
Unigene_000270	-1.0384	0.236145	-4.39728	1.09618e-05	0.000415824	AT3G54800	ENHANCED DISEASE RESISTANCE 2-like
Unigene_000271	0.261559	0.113277	2.30903	0.0209417	0.14294	AT4G39910	ubiquitin carboxyl-terminal hydrolase 3
Unigene_000273	-0.387911	0.318553	-1.21773	0.223327	0.581036	AT3G53480	pleiotropic drug resistance 3-like
Unigene_000275	-0.0139203	0.171808	-0.0810226	0.935424	0.984451	AT1G08190	vacuolar sorting-associated 41 homolog
Unigene_000276	0.556351	0.624459	0.890933	0.372965	NA	AT1G08190	vacuolar sorting-associated 41 homolog
Unigene_000277	-1.19352	0.704264	-1.6947	0.0901316	NA	#N/A	DNA RNA polymerases superfamily
Unigene_000278	-0.828476	0.487793	-1.69842	0.0894291	0.354654	#N/A	DNA RNA polymerases superfamily
Unigene_000281	0.11222	0.105561	1.06309	0.287741	0.65471	AT5G17690	chromo domain-containing LHP1-like
Unigene_000282	2.55858	0.475785	5.37761	7.54811e-08	5.98758e-06	AT5G24090	acidic endochitinase-like
Unigene_000283	-0.941989	0.309247	-3.04607	0.00231852	0.0307063	AT5G53730	YLS9
Unigene_000285	-0.097823	0.146238	-0.668932	0.503539	0.815026	AT5G65630	transcription factor GTE7-like
Unigene_000287	-0.184949	0.43352	-0.426621	0.669655	0.899518	AT5G01220	sulfoquinovosyl transferase SQD2
Unigene_000288	0	0.861262	0	1	NA	AT4G10340	chlorophyll a-b binding CP26, chloroplastic-like
Unigene_000289	0.195685	0.306768	0.637892	0.523544	0.82525	AT5G41980	nuclease HARBI1
Unigene_000290	-0.260753	0.268949	-0.969524	0.332284	0.69584	AT5G41980	nuclease HARBI1
Unigene_000291	-0.0272683	0.331045	-0.0823703	0.934352	0.984377	AT5G63780	RING FYVE PHD zinc finger superfamily isoform 1
Unigene_000292	-2.08077	0.339351	-6.1316	8.69979e-10	1.18836e-07	#N/A	probable GPI-anchored adhesin PGA55
Unigene_000295	0.191841	0.227798	0.842156	0.3997	0.750517	AT5G57120	nucleolar and coiled-body phospho 1
Unigene_000296	-0.20653	0.291746	-0.707908	0.479002	0.800665	AT2G01460	P-loop nucleoside triphosphate hydrolase superfamily
Unigene_000297	-0.268121	0.160244	-1.67321	0.0942858	0.36526	AT5G27610	ALWAYS EARLY 2-like isoform X2
Unigene_000299	-0.267776	0.775083	-0.34548	0.729733	NA	AT5G13420	transaldolase
Unigene_000300	1.31755	0.449786	2.92929	0.00339739	0.040614	AT5G13420	transaldolase
Unigene_000301	0.0634985	0.449346	0.141313	0.887623	0.972906	AT2G39190	uncharacterized aarF domain-containing kinase At1g79600, chloroplastic
Unigene_000302	0.413013	0.375425	1.10012	0.27128	0.637423	AT2G39190	uncharacterized aarF domain-containing kinase At1g71810, chloroplastic
Unigene_000303	0.607683	0.519603	1.16951	0.242197	0.603371	ArthMp109	cytochrome c oxidase subunit 1 (mitochondrion)
Unigene_000304	-0.00291859	0.69312	-0.0042108	0.99664	NA	AT4G14950	vacuole membrane 1-like
Unigene_000305	-0.247827	0.779478	-0.31794	0.750531	NA	AT4G14950	vacuole membrane 1-like
Unigene_000306	-0.183912	0.363293	-0.506237	0.61269	0.875031	AT4G14950	vacuole membrane KMS1-like
Unigene_000307	-1.39425	0.44417	-3.139	0.00169524	0.0242664	AT2G28315	uncharacterized membrane At1g06890
Unigene_000308	0.298563	0.261797	1.14043	0.254106	0.617208	AT2G03430	26S proteasome non-ATPase regulatory subunit 10
Unigene_000309	0.231209	0.144319	1.60207	0.10914	0.3971	AT5G17070	serine threonine- phosphatase 4 regulatory subunit 2 isoform X2
Unigene_000310	-0.754392	0.514529	-1.46618	0.142599	0.460886	AT2G28315	uncharacterized membrane At1g06890
Unigene_000311	0.330028	0.317555	1.03928	0.298676	0.666818	AT1G32900	granule-bound starch synthase 1, chloroplastic amyloplastic-like
Unigene_000312	-0.275159	0.211503	-1.30097	0.193267	0.543016	#N/A	transmembrane , [Medicago truncatula]
Unigene_000315	-0.416778	0.299472	-1.39171	0.16401	0.498147	AT4G37470	probable esterase KAI2
Unigene_000318	-0.667229	0.30679	-2.17488	0.0296394	0.179656	AT1G01200	Ras-related RABA3
Unigene_000319	-0.841463	0.249718	-3.36966	0.000752622	0.0130111	AT5G65270	ras-related RABA3
Unigene_000322	0.0873029	0.190046	0.459378	0.645963	0.890105	AT4G00150	scarecrow 22
Unigene_000324	0.177945	0.193535	0.919443	0.357864	0.718346	AT5G19180	NEDD8-activating enzyme E1 catalytic subunit
Unigene_000325	0.314709	0.613515	0.51296	0.607979	0.872581	AT1G08540	RNA polymerase sigma factor
Unigene_000327	-0.0533754	0.16683	-0.319939	0.749015	0.929328	AT4G10050	phosphatase methylesterase 1
Unigene_000328	0.875064	0.258665	3.383	0.000716978	0.0125518	AT2G47890	zinc finger CONSTANS-LIKE 13
Unigene_000329	0.209447	0.152555	1.37293	0.169775	0.508236	AT1G14660	sodium hydrogen exchanger 8 isoform X1
Unigene_000330	2.16701	0.62685	3.45698	0.000546269	NA	AT5G26594	two-component response regulator ARR22-like
Unigene_000332	0.103472	0.428601	0.241418	0.809231	0.949055	ArthMp075	DNA RNA polymerases superfamily
Unigene_000333	0.438722	0.462892	0.947786	0.343238	0.705872	ArthMp075	hypothetical protein PRUPE_ppa017790mg
Unigene_000334	0.571244	0.242057	2.35995	0.0182772	0.130783	AT1G31480	phospholipase SGR2 isoform X1
Unigene_000335	-0.271593	0.64534	-0.420853	NA	NA	AT1G22170	phosphoglycerate mutase-like
Unigene_000336	-0.318721	0.833885	-0.382212	0.702304	0.913914	#N/A	mitogen-activated kinase kinase 6
Unigene_000341	-0.187623	0.353564	-0.530662	0.595653	0.86504	AT5G43810	argonaute 10 [Sesamum indicum]
Unigene_000343	-1.37422	0.377526	-3.64006	0.000272578	0.0058063	AT5G16490	CRIB domain-containing RIC4
Unigene_000344	0.273892	0.15152	1.80763	0.0706639	0.309533	AT2G04530	ribonuclease Z, chloroplastic
Unigene_000345	0.143676	0.282623	0.508366	0.611196	0.873998	AT2G04530	ribonuclease Z, chloroplastic
Unigene_000346	1.09076	0.627449	1.7384	0.08214	0.337802	AT1G75280	leucoanthocyanidin reductase-like
Unigene_000347	0.899743	0.425133	2.11638	0.0343124	0.196464	AT1G75280	leucoanthocyanidin reductase-like
Unigene_000348	0.789828	0.407314	1.93911	0.0524879	0.258279	AT1G75280	leucoanthocyanidin reductase-like
Unigene_000349	0.00739872	0.287463	0.025738	0.979466	0.997178	AT1G67325	ranBP2-type zinc finger At1g67325-like isoform X3
Unigene_000350	0.304306	0.373311	0.815154	0.414984	0.761037	AT1G67325	ranBP2-type zinc finger At1g67325
Unigene_000351	1.24559	0.376812	3.3056	0.00094774	0.0155965	AT1G06550	3-hydroxyisobutyryl- hydrolase 5
Unigene_000352	1.19935	0.354686	3.38144	0.000721078	0.0125901	AT1G06550	3-hydroxyisobutyryl- hydrolase 5
Unigene_000353	-0.0913926	0.173648	-0.52631	0.598673	0.866794	AT4G32820	Calcineurin-binding cabin-1
Unigene_000354	-0.538338	0.17363	-3.10049	0.001932	0.0266757	AT5G35730	SPX and EXS domain-containing 1-like isoform X3
Unigene_000355	0.011712	0.285834	0.0409748	0.967316	0.993982	AT3G45830	nuclear factor related to kappa-B-binding -like isoform X1 [Citrus sinensis]
Unigene_000356	0.1834	0.24499	0.748603	0.454097	0.786391	AT5G65290	LMBR1 domain-containing 2 homolog A
Unigene_000357	0.948311	0.471963	2.00929	0.0445062	0.233179	AT5G65290	LMBR1 domain-containing 2 homolog A
Unigene_000358	0.0353499	0.831481	0.0425144	0.966089	NA	AT5G03610	GDSL esterase lipase At5g03610-like
Unigene_000359	-0.668422	0.303847	-2.19986	0.0278167	0.172274	AT5G03610	GDSL esterase lipase At5g03610-like
Unigene_000360	-0.554166	0.464835	-1.19218	0.233191	0.59399	#N/A	permease, partial
Unigene_000361	-0.329087	0.18977	-1.73414	0.0828929	0.33961	AT5G17410	gamma-tubulin complex component 2
Unigene_000362	1.18916	0.2518	4.72263	2.3281e-06	0.000114013	AT2G23770	lysM domain receptor-like kinase 4
Unigene_000363	-0.279159	0.31555	-0.884674	0.376332	0.732583	AT1G80850	Glutamine amidotransferase
Unigene_000365	-0.522806	0.201028	-2.60066	0.00930455	0.0831649	AT1G52750	hydrolase yugF
Unigene_000366	-0.238017	0.285394	-0.833996	0.404283	0.754125	AT1G36940	myotubularin-related DDB_G0290005
Unigene_000368	0.0064923	0.30997	0.020945	0.98329	0.997743	AT4G18465	probable ATP-dependent RNA helicase DHX35
Unigene_000369	-0.177137	0.21238	-0.834057	0.404249	0.754108	AT4G18465	probable ATP-dependent RNA helicase DHX35 isoform X2
Unigene_000370	-0.15789	0.389547	-0.405316	0.685245	0.906681	#N/A	peroxidase 3
Unigene_000373	-0.441445	0.394741	-1.11832	0.263432	0.628527	AT5G48620	disease resistance RGA4 isoform X1 [Vitis vinifera]
Unigene_000374	-0.246503	0.317494	-0.776404	0.437511	0.775844	AT1G06100	acyl- desaturase
Unigene_000375	-0.579266	0.484545	-1.19548	0.231898	0.592485	AT1G06100	acyl- desaturase
Unigene_000377	0.0410419	0.19983	0.205383	0.837273	0.959806	AT1G10830	15-cis-zeta-carotene isomerase, chloroplastic
Unigene_000380	-0.188617	0.143904	-1.31071	0.189954	0.538553	AT5G18525	probable inactive serine threonine- kinase lvsG isoform X2
Unigene_000381	-0.180439	0.431766	-0.417909	0.676013	0.90225	AT1G09340	chloroplast stem-loop binding of 41 kDa b, chloroplastic
Unigene_000382	-0.197374	0.225108	-0.876797	0.380597	0.735914	AT1G09340	chloroplast stem-loop binding of 41 kDa b, chloroplastic
Unigene_000384	-0.00246901	0.274713	-0.00898761	0.992829	0.999387	AT1G25550	two-component response regulator-like APRR2 [Populus euphratica]
Unigene_000387	1.30585	0.423031	3.08689	0.0020226	0.02769	AT3G06370	sodium hydrogen exchanger 1-like
Unigene_000388	1.11444	0.756917	1.47234	0.140929	NA	AT3G06370	sodium hydrogen exchanger 2 isoform X1 [Vitis vinifera]
Unigene_000389	-0.194623	0.30305	-0.642214	0.520734	0.823609	AT1G15060	hypothetical protein L484_013269
Unigene_000390	0.591379	0.300292	1.96935	0.0489129	0.246719	AT1G15060	PREDICTED: uncharacterized protein LOC103338757 isoform X2
Unigene_000392	-0.372754	0.786917	-0.473689	0.635722	NA	AT1G48030	dihydrolipoyl dehydrogenase
Unigene_000396	-0.205432	0.163937	-1.25312	0.210163	0.56498	AT4G17790	uncharacterized membrane At4g09580-like
Unigene_000398	0.985533	0.788327	1.25016	0.211242	NA	AT4G28470	26S proteasome regulatory subunit rpn-1
Unigene_000399	0.198132	0.114782	1.72616	0.0843191	0.343066	AT5G20350	S-acyltransferase 24
Unigene_000402	0.73058	0.45231	1.61522	0.106263	0.391306	AT3G12580	heat shock cognate 70 kDa 2-like
Unigene_000403	1.41089	0.620483	2.27386	NA	NA	AT3G12580	heat shock cognate 70 kDa 2-like
Unigene_000404	0.274263	0.348833	0.786229	0.431733	0.77175	AT3G12580	heat shock cognate 70 kDa
Unigene_000405	0.735575	0.453741	1.62113	0.104989	0.388824	AT3G12580	heat shock cognate 70 kDa 2-like
Unigene_000408	0.377941	0.84418	0.447702	0.654368	NA	AT1G08480	succinate dehydrogenase subunit 6, mitochondrial
Unigene_000409	0.0975664	0.343678	0.283889	0.776496	0.939723	AT1G08480	succinate dehydrogenase subunit 6, mitochondrial
Unigene_000411	-0.25267	0.199709	-1.26519	0.205803	0.559201	AT1G64090	reticulon B11
Unigene_000412	0	0.865114	0	1	NA	AT3G63380	calcium-translocating P-type ATPase, PMCA-type
Unigene_000414	-0.268319	0.136335	-1.96808	0.0490586	0.247086	AT3G55320	ABC transporter B family member 20
Unigene_000415	-0.167882	0.256386	-0.654804	0.512594	0.819726	AT2G39480	ABC transporter B family member 20
Unigene_000418	-0.0969959	0.522081	-0.185787	0.852612	0.963939	AT2G13770	nuclease HARBI1
Unigene_000419	-0.674767	0.685958	-0.983686	0.32527	0.69012	ArthCp088	30S ribosomal S7
Unigene_000421	0.52328	0.26604	1.96692	0.0491924	0.247391	AT1G18720	uncharacterized endoplasmic reticulum membrane -like
Unigene_000422	0.528291	0.234442	2.25339	0.0242344	0.157565	#N/A	uncharacterized endoplasmic reticulum membrane -like
Unigene_000424	0.237951	0.361031	0.659089	0.509839	0.818197	#N/A	ethylene-responsive transcription factor At4g13040 isoform X2
Unigene_000427	0.00473852	0.22496	0.0210638	0.983195	0.997743	AT3G08780	BRCA1-A complex subunit Abraxas
Unigene_000428	0.294318	0.395415	0.744326	0.456679	0.78746	AT4G25170	suppressor SRP40-like
Unigene_000429	-0.870206	0.247945	-3.50967	0.000448656	0.00869971	AT3G25500	formin 2
Unigene_000431	1.02713	0.758078	1.35491	0.175446	NA	AT2G21730	zinc-binding alcohol dehydrogenase
Unigene_000433	0.194939	0.312107	0.624589	0.532241	0.831298	AT5G08450	peptidyl-prolyl cis-trans isomerase G [Prunus mume]
Unigene_000434	0.164479	0.231855	0.709407	0.478072	0.800028	AT5G08450	peptidyl-prolyl cis-trans isomerase G [Prunus mume]
Unigene_000436	0.233397	0.377431	0.618382	0.536323	0.833603	AT1G71060	pentatricopeptide repeat-containing At1g71060, mitochondrial
Unigene_000437	0.417183	0.192822	2.16356	0.0304978	0.182847	AT3G07080	solute carrier family 35 member F5 isoform X3 [Populus euphratica]
Unigene_000438	0.468918	0.421208	1.11327	0.265592	0.631511	AT3G07080	solute carrier family 35 member F5 isoform X3 [Populus euphratica]
Unigene_000440	0.442755	0.201287	2.19962	0.0278336	0.17229	AT3G62120	proline--tRNA ligase [Populus euphratica]
Unigene_000443	2.08866	0.331815	6.29467	3.08063e-10	4.59995e-08	AT1G59590	PREDICTED: uncharacterized protein LOC103332728
Unigene_000444	0.584311	0.33045	1.76823	0.0770225	0.325492	AT3G11900	proton-coupled amino acid transporter 3
Unigene_000445	-1.06538	0.351487	-3.03106	0.00243697	0.0318827	AT3G11900	proton-coupled amino acid transporter 3
Unigene_000448	-0.111419	0.257348	-0.43295	0.665051	0.897447	AT4G17140	Pleckstrin (PH) domain-containing isoform 3
Unigene_000449	0.205323	0.194364	1.05638	0.290792	0.658264	AT3G51700	ATP-dependent DNA helicase PIF1-like
Unigene_000450	-0.0719375	0.163175	-0.440861	0.659313	0.895532	AT4G29420	F-box LRR-repeat At4g29420
Unigene_000452	-0.0491442	0.30341	-0.161973	0.871327	0.968731	AT5G65110	acyl-coenzyme A oxidase 2, peroxisomal
Unigene_000453	-0.0396883	0.541789	-0.0732542	0.941604	0.986225	AT5G65110	acyl-coenzyme A oxidase 2, peroxisomal
Unigene_000454	-0.126875	0.421052	-0.301329	0.763164	0.935064	AT5G65110	acyl-coenzyme A oxidase 2, peroxisomal
Unigene_000455	0.487448	0.455256	1.07071	0.284299	0.6522	AT5G65110	acyl-coenzyme A oxidase 2, peroxisomal
Unigene_000456	-0.12867	0.509363	-0.25261	0.800569	0.946543	#N/A	muscle M-line assembly unc-89 isoform X2 [Vitis vinifera]
Unigene_000457	0.37946	0.587159	0.646264	0.518108	0.822331	#N/A	muscle M-line assembly unc-89 isoform X2 [Vitis vinifera]
Unigene_000458	-0.0137435	0.656354	-0.0209392	0.983294	NA	AT2G40770	E3 ubiquitin- ligase SHPRH
Unigene_000459	-0.0388672	0.210457	-0.18468	0.85348	0.964062	AT2G40770	E3 ubiquitin- ligase SHPRH
Unigene_000462	0.018979	0.158693	0.119595	0.904804	0.976992	AT3G19190	hypothetical protein L484_027544
Unigene_000463	0.0516875	0.774603	0.0667277	0.946798	NA	AT3G19190	Autophagy 2, isoform 1 [Theobroma cacao]
Unigene_000464	0.452517	0.249089	1.81669	0.0692649	0.305971	AT3G19190	Autophagy 2, isoform 1 [Theobroma cacao]
Unigene_000465	-0.369516	0.523244	-0.706203	0.480062	0.801162	AT4G02930	elongation factor Tu
Unigene_000466	-0.732054	0.337619	-2.16828	0.0301373	0.181483	AT1G54560	myosin-11-like isoform X2 [Pyrus x bretschneideri]
Unigene_000467	-0.846318	0.671576	-1.2602	0.207598	NA	AT3G58160	myosin-11 isoform X1
Unigene_000468	0.405223	0.245376	1.65144	0.0986497	0.375527	AT1G53530	mitochondrial inner membrane protease subunit 1 [Pyrus x bretschneideri]
Unigene_000469	0.426143	0.342141	1.24552	0.212941	0.568313	AT1G53530	mitochondrial inner membrane protease subunit 1 [Pyrus x bretschneideri]
Unigene_000470	0.250775	0.189637	1.32239	0.186037	0.533109	AT4G38640	CTL DDB_G0288717
Unigene_000471	0.230762	0.358076	0.644448	0.519285	0.822523	AT4G38640	CTL DDB_G0288717
Unigene_000472	0.870138	0.228333	3.81083	0.0001385	0.00341606	AT1G43670	fructose-1,6-bisphosphatase, cytosolic
Unigene_000473	-0.0545351	0.275366	-0.198046	0.843009	0.961316	#N/A	ABC transporter C family member 15
Unigene_000474	-0.636862	0.586917	-1.0851	0.277878	0.645022	ArthMp102	PREDICTED: uncharacterized protein LOC104883845
Unigene_000476	-0.169419	0.760361	-0.222814	0.823681	0.954651	AT1G21680	hypothetical protein L484_010931
Unigene_000477	-0.818247	0.84239	-0.97134	0.331379	NA	AT1G21680	hypothetical protein L484_001053
Unigene_000480	0.0633492	0.165083	0.38374	0.701171	0.913297	AT4G19600	cyclin-T1-4 [Gossypium raimondii]
Unigene_000481	-0.433278	0.360173	-1.20297	0.228988	0.589153	AT4G19600	cyclin-T1-3-like [Populus euphratica]
Unigene_000482	-0.198364	0.267306	-0.742086	0.458035	0.788279	#N/A	nuclear transport factor 2 (NTF2) family
Unigene_000483	0.322698	0.53917	0.598509	0.5495	0.840487	AT5G64630	chromatin assembly factor 1 subunit FAS2 isoform X1
Unigene_000484	-0.204042	0.672431	-0.303439	0.761555	NA	AT5G64630	chromatin assembly factor 1 subunit FAS2 isoform X2
Unigene_000486	0.49717	0.309631	1.60569	0.108343	0.39597	AT1G04520	cysteine-rich repeat secretory 56
Unigene_000487	0.631936	0.415473	1.521	0.128259	0.435454	AT2G33330	cysteine-rich repeat secretory 56
Unigene_000488	0.112609	0.226743	0.496637	0.619445	0.878312	#N/A	serine arginine-rich splicing factor 4-like
Unigene_000489	0.427017	0.331548	1.28795	0.197763	0.548727	AT5G23980	ferric reduction oxidase 4-like
Unigene_000490	0.270468	0.287703	0.940095	0.347169	0.708835	AT5G23980	ferric reduction oxidase 4-like
Unigene_000495	0.00958101	0.12026	0.0796689	0.936501	0.984904	AT3G18640	Zinc finger CCCH domain-containing 38
Unigene_000497	-0.870567	0.501663	-1.73536	0.0826767	0.339043	#N/A	hypothetical protein L484_025085
Unigene_000498	-0.771547	0.346828	-2.22458	0.0261093	0.165168	AT5G14780	formate dehydrogenase
Unigene_000499	-0.95263	0.382708	-2.48918	0.0128037	0.103418	AT1G38065	O-fucosyltransferase family isoform 2
Unigene_000500	-0.182281	0.569872	-0.319864	0.749072	NA	AT1G38065	hypothetical protein L484_020151
Unigene_000501	-0.149345	0.212472	-0.702894	0.482122	0.802504	AT4G12700	calcium ion-binding
Unigene_000505	-0.138782	0.357762	-0.387917	0.698078	0.912115	#N/A	Cytochrome b6-f complex subunit 7
Unigene_000506	-0.119851	0.353312	-0.339221	0.734443	0.924463	#N/A	PREDICTED: uncharacterized protein LOC105956504
Unigene_000507	0.291046	0.168395	1.72835	0.0839255	0.34223	AT2G46060	hypothetical protein L484_021463
Unigene_000509	-0.215684	0.471723	-0.457227	0.647508	0.891186	AT4G26590	oligopeptide transporter 1-like
Unigene_000510	-0.877379	0.607293	-1.44474	0.148532	0.471884	AT1G75240	zinc-finger homeodomain 2-like
Unigene_000511	0.135756	0.216521	0.626987	0.530668	0.829809	AT5G60160	probable aspartyl aminopeptidase
Unigene_000512	-0.434359	0.381497	-1.13857	0.254885	0.61813	#N/A	transmembrane 120 homolog
Unigene_000513	0.24147	0.455055	0.530639	0.595669	0.86504	#N/A	transmembrane 120 homolog
Unigene_000514	-0.0774118	0.157056	-0.492894	0.622088	0.879033	AT1G03000	peroxisome biogenesis 6
Unigene_000515	-0.0193649	0.179324	-0.107988	0.914005	0.978406	AT1G03000	Peroxisome biogenesis 6
Unigene_000516	0.100292	0.275502	0.364033	0.715833	0.917699	AT1G03000	peroxisome biogenesis 6
Unigene_000517	-0.582448	0.455364	-1.27908	0.200868	0.552841	AT1G03000	peroxisome biogenesis 6
Unigene_000522	-0.319361	0.324295	-0.984786	0.324729	0.68955	#N/A	leucine-rich repeat extensin 3 isoform X1 [Malus domestica]
Unigene_000524	-0.107892	0.187194	-0.576364	0.564369	0.849202	#N/A	microtubule-associated TORTIFOLIA1
Unigene_000527	-0.0802663	0.199794	-0.401744	0.687872	0.907775	AT5G67060	transcription factor HEC2-like
Unigene_000528	-0.149779	0.323876	-0.462458	0.643753	0.889439	AT1G01140	CBL-interacting serine threonine- kinase 9-like isoform X1
Unigene_000532	-0.288027	0.297956	-0.966678	0.333705	0.697043	AT5G42930	triacylglycerol lipase,
Unigene_000533	-0.444405	0.293265	-1.51537	0.129679	0.437593	AT5G67050	triacylglycerol lipase,
Unigene_000534	-0.529844	0.200308	-2.64515	0.00816547	0.0761336	AT3G04910	probable serine threonine- kinase WNK9
Unigene_000535	-1.6003	0.53529	-2.9896	0.00279344	0.0349593	AT3G48000	aldehyde dehydrogenase
Unigene_000536	0.155732	0.441622	0.352637	0.724361	0.921043	AT1G67930	conserved oligomeric Golgi complex subunit 5
Unigene_000537	0	0.547587	0	1	NA	AT1G67930	conserved oligomeric Golgi complex subunit 5
Unigene_000538	0.172235	0.499398	0.344886	0.73018	0.923206	AT1G67930	conserved oligomeric Golgi complex subunit 5
Unigene_000539	-1.3648	0.624132	-2.18672	0.0287631	0.176109	AT1G08540	RNA polymerase sigma factor
Unigene_000540	0.425908	0.178611	2.38455	0.0170999	0.125302	AT4G32400	adenine nucleotide transporter BT1, chloroplastic mitochondrial-like
Unigene_000543	-0.396261	0.348393	-1.1374	0.255373	0.618547	AT3G30770	transposon Tf2-1 poly isoform X1
Unigene_000544	-1.14661	0.306673	-3.73887	0.00018485	0.00429327	AT5G47820	P-loop containing nucleoside triphosphate hydrolases superfamily isoform 1 [Theobroma cacao]
Unigene_000545	-1.13916	0.416627	-2.73424	0.0062524	0.0634503	AT5G47820	P-loop containing nucleoside triphosphate hydrolases superfamily isoform 1 [Theobroma cacao]
Unigene_000546	0.445219	0.233989	1.90274	0.057075	0.271564	AT5G35590	proteasome subunit alpha type-6
Unigene_000547	0.482637	0.352633	1.36867	0.171103	0.510154	AT2G05840	proteasome subunit alpha type-6
Unigene_000548	0	0.495853	0	1	NA	AT5G35590	Proteasome subunit alpha type-6
Unigene_000549	0.443177	0.335529	1.32083	0.186558	0.533682	AT2G05840	Proteasome subunit alpha type-6
Unigene_000550	-0.148274	0.36576	-0.405387	0.685193	0.906681	AT2G05840	Proteasome subunit alpha type-6
Unigene_000551	-0.240861	0.353206	-0.681929	0.495284	0.810115	AT1G71480	hypothetical protein PRUPE_ppa011125mg
Unigene_000552	0.207232	0.340731	0.608199	0.543056	0.837401	AT5G48730	pentatricopeptide repeat-containing At5g48730, chloroplastic
Unigene_000553	-0.509079	0.291351	-1.7473	0.080585	0.333809	AT5G48730	pentatricopeptide repeat-containing At5g48730, chloroplastic
Unigene_000554	-0.117796	0.189588	-0.621329	0.534383	0.832626	AT5G48730	pentatricopeptide repeat-containing At5g48730, chloroplastic
Unigene_000555	-0.802277	0.47832	-1.67728	0.0934875	0.363508	#N/A	PREDICTED: uncharacterized protein LOC103413471
Unigene_000556	0.225739	0.153882	1.46696	0.142386	0.460475	AT5G06460	ubiquitin-activating enzyme E1 1-like
Unigene_000557	0.510442	0.205059	2.48925	0.0128014	0.103418	AT3G11940	40S ribosomal S5
Unigene_000559	0.0923077	0.29764	0.310132	0.75646	0.931914	AT3G18990	B3 domain-containing transcription factor VRN1
Unigene_000560	-0.766945	0.845906	-0.906656	0.364589	NA	AT3G18990	B3 domain-containing transcription factor VRN1-like
Unigene_000563	0.318913	0.43868	0.726983	0.467236	0.79371	AT5G13790	Agamous-like MADS-box AGL15
Unigene_000564	0.0920846	0.675381	0.136345	0.891549	0.973371	AT1G02930	glutathione S-transferase
Unigene_000565	-0.545255	0.22534	-2.4197	0.0155333	0.117526	AT3G54790	U-box domain-containing 3-like isoform X1 [Populus euphratica]
Unigene_000566	-0.75434	0.240659	-3.13447	0.00172162	0.0244943	AT3G54790	U-box domain-containing 3
Unigene_000567	-0.214657	0.192236	-1.11663	0.264152	0.629603	AT1G72880	Acid phosphatase
Unigene_000568	0.0311626	0.254501	0.122446	0.902546	0.976531	AT2G42520	DEAD-box ATP-dependent RNA helicase 37-like [Glycine max]
Unigene_000569	-0.488754	0.49241	-0.992574	0.320918	NA	AT2G42520	DEAD-box ATP-dependent RNA helicase 37-like [Glycine max]
Unigene_000570	0.354174	0.256632	1.38009	0.167559	0.5046	ArthMp075	transposon Ty3-G Gag-Pol poly
Unigene_000572	0.153458	0.218106	0.703595	0.481685	0.802176	AT2G14750	adenylyl-sulfate kinase 1, chloroplastic isoform X5 [Malus domestica]
Unigene_000573	-0.793513	0.210181	-3.77538	0.000159762	0.00382588	AT3G45850	125 kDa kinesin-related -like
Unigene_000574	-0.253048	0.425706	-0.594421	0.552231	0.842242	AT3G45850	125 kDa kinesin-related -like
Unigene_000576	-0.126045	0.231604	-0.544225	0.586287	0.860794	AT4G39850	ABC transporter D family member 1
Unigene_000577	0.0529679	0.210326	0.251837	0.801167	0.946649	AT4G39850	ABC transporter D family member 1-like
Unigene_000578	-0.144354	0.255593	-0.564781	0.572223	0.853656	AT4G39850	ABC transporter D family member 1
Unigene_000580	-0.110808	0.10252	-1.08084	0.279766	0.647221	AT2G28290	chromatin structure-remodeling complex SYD-like isoform X3
Unigene_000581	0.0436738	0.195017	0.223949	0.822797	0.954651	AT5G54600	50S ribosomal L24, chloroplastic
Unigene_000582	-0.857028	0.231651	-3.69966	0.00021589	0.00485926	AT3G10700	galacturonokinase isoform X2
Unigene_000583	0.176851	0.14635	1.20841	0.22689	0.586099	AT5G06110	dnaJ homolog subfamily C member 2-like
Unigene_000584	0.185156	0.200381	0.924023	0.355474	0.715955	#N/A	5 -3 exoribonuclease 3 isoform X1
Unigene_000585	-0.0289729	0.18626	-0.155551	0.876387	0.969833	AT4G35987	calmodulin-lysine N-methyltransferase isoform X2
Unigene_000587	-0.240437	0.256672	-0.936748	0.348888	0.710155	AT1G74680	probable arabinosyltransferase ARAD1
Unigene_000589	-0.0793312	0.237656	-0.333807	0.738525	0.925143	AT5G58330	malate dehydrogenase [NADP], chloroplastic
Unigene_000590	-0.326464	0.2057	-1.58709	0.112492	0.403915	AT2G36490	ROS1-like [Cicer arietinum]
Unigene_000591	-0.425956	0.19419	-2.19351	0.0282709	0.174253	#N/A	probable GPI-anchored adhesin PGA55
Unigene_000592	0.45008	0.139755	3.22051	0.00127964	0.0196518	AT5G51940	DNA-directed RNA polymerases II, IV and V subunit 6A-like
Unigene_000593	-0.0575016	0.375771	-0.153023	0.87838	0.970349	AT3G56680	R3H domain-containing 2-like isoform X1
Unigene_000594	-0.0705577	0.249349	-0.282967	0.777202	0.939735	AT3G56680	R3H domain-containing 2-like isoform X1
Unigene_000595	-1.11841	0.329653	-3.39269	0.000692101	0.0122428	AT5G37790	serine threonine- kinase CDL1
Unigene_000596	-0.93725	0.353297	-2.65287	0.00798107	0.0749477	AT5G37790	serine threonine- kinase CDL1
Unigene_000597	-0.219544	0.276607	-0.793706	0.427367	0.768388	AT5G62880	rac-like GTP-binding ARAC8
Unigene_000598	-0.314813	0.432615	-0.727698	0.466799	0.793639	AT5G62880	rac-like GTP-binding ARAC8
Unigene_000599	-0.0449366	0.541125	-0.0830429	0.933817	NA	AT5G62880	rac-like GTP-binding ARAC8
Unigene_000601	0.239487	0.200886	1.19215	0.233201	0.59399	AT1G50430	7-dehydrocholesterol reductase
Unigene_000602	0.315847	0.225744	1.39914	0.161771	0.4937	AT1G50430	7-dehydrocholesterol reductase
Unigene_000603	0.245422	0.207892	1.18053	0.237791	0.598971	AT4G30580	1-acyl-sn-glycerol-3-phosphate acyltransferase 1, chloroplastic-like isoform X1
Unigene_000606	0.413037	0.429832	0.960927	0.336589	0.699518	AT4G01280	REVEILLE 5-like isoform X2
Unigene_000607	0.387414	0.46632	0.830792	0.406091	0.755431	AT4G01280	REVEILLE 3-like
Unigene_000608	-0.131644	0.210288	-0.626019	0.531303	0.830375	AT2G30575	probable galacturonosyltransferase 6 isoform X2
Unigene_000609	0.486162	0.326418	1.48939	0.136386	0.450543	AT2G30575	probable galacturonosyltransferase 6 isoform X1
Unigene_000610	0.0476334	0.19363	0.246002	0.80568	0.948037	AT2G30575	probable galacturonosyltransferase 6 isoform X1
Unigene_000611	0.572621	0.321987	1.7784	0.0753383	0.321682	AT2G18193	mitochondrial chaperone BCS1-like
Unigene_000613	-0.124875	0.264494	-0.472128	0.636835	0.88639	AT4G15570	probable helicase MAGATAMA 3 isoform X1
Unigene_000614	-0.0540572	0.548436	-0.0985662	0.921483	NA	AT4G15570	probable helicase MAGATAMA 3 isoform X1
Unigene_000615	-0.738354	0.562292	-1.31311	0.189144	0.53746	AT4G09650	ATP synthase delta chain, chloroplastic
Unigene_000616	-0.255997	0.16746	-1.5287	0.126338	0.431967	AT2G21710	transcription termination factor family
Unigene_000617	0.271021	0.242901	1.11577	0.264522	0.629992	AT5G63050	hypothetical protein L484_014579
Unigene_000618	0.215778	0.149071	1.44749	0.147761	0.470515	AT5G63050	hypothetical protein PRUPE_ppa008249mg
Unigene_000619	-0.365137	0.536692	-0.680347	0.496285	NA	AT5G63050	hypothetical protein L484_014579
Unigene_000621	0.000665304	0.44111	0.00150825	0.998797	1	AT1G65900	, isoform 2
Unigene_000622	-0.201926	0.361279	-0.558922	0.576215	0.855919	AT1G65900	PREDICTED: uncharacterized protein LOC103405898
Unigene_000624	0.560426	0.770338	0.727507	0.466915	NA	AT5G52580	GTPase-activating gyp7
Unigene_000625	-0.73184	0.246067	-2.97415	0.00293799	0.0363502	AT1G19110	inter-alpha-trypsin inhibitor heavy chain H3 isoform X2
Unigene_000628	-0.0413808	0.221413	-0.186894	0.851744	0.963779	AT5G01270	RNA polymerase II C-terminal domain phosphatase-like 2 isoform X1
Unigene_000629	-0.158599	0.201166	-0.788398	0.430464	0.770862	AT5G01270	RNA polymerase II C-terminal domain phosphatase-like 2 isoform X1
Unigene_000631	-0.0606173	0.164245	-0.369066	0.712079	0.916611	AT2G30410	tubulin-folding cofactor A
Unigene_000633	0.479549	0.205639	2.33199	0.0197012	0.137736	AT1G05680	UDP-glycosyltransferase 74E2-like [Pyrus x bretschneideri]
Unigene_000634	NA	NA	NA	NA	NA	AT3G59820	LETM1 and EF-hand domain-containing 1, mitochondrial-like
Unigene_000635	0.516528	0.353984	1.45918	0.144515	0.464206	AT3G59820	LETM1 and EF-hand domain-containing 1, mitochondrial-like
Unigene_000636	0.42877	0.558921	0.767138	0.442999	NA	AT3G59820	LETM1 and EF-hand domain-containing 1, mitochondrial-like
Unigene_000637	0.481293	0.517434	0.930155	0.352291	NA	AT3G59820	LETM1 and EF-hand domain-containing 1, mitochondrial-like
Unigene_000638	0.118744	0.420706	0.282248	0.777753	0.940013	AT5G17550	peroxisome biogenesis 19-2-like
Unigene_000639	0.531189	0.165954	3.20083	0.00137033	0.0206641	AT5G17550	peroxisome biogenesis 19-2-like
Unigene_000640	-0.238719	0.254809	-0.936856	0.348833	0.710138	AT5G56530	Uncharacterized protein isoform 3
Unigene_000641	-0.801978	0.320643	-2.50116	0.0123788	0.10101	#N/A	outer envelope 80, chloroplastic-like
Unigene_000642	0.652996	0.436636	1.49552	0.13478	0.44669	AT5G08680	ATP synthase subunit beta, mitochondrial
Unigene_000643	0.289657	0.6355	0.455793	0.648539	NA	AT5G08680	ATP synthase subunit beta, mitochondrial
Unigene_000644	0.483872	0.639362	0.756805	0.449167	0.783049	AT5G08670	ATP synthase subunit beta, mitochondrial
Unigene_000646	-2.28172	0.862158	-2.64653	0.0081323	NA	AT1G23010	Bilirubin oxidase
Unigene_000647	0.356341	0.26605	1.33937	0.180449	0.52454	AT4G32180	pantothenate kinase 2-like [Populus euphratica]
Unigene_000648	-0.0735627	0.354499	-0.207512	0.83561	0.959171	AT4G32180	pantothenate kinase 2 [Vitis vinifera]
Unigene_000649	NA	NA	NA	NA	NA	AT3G19590	mitotic checkpoint
Unigene_000650	0.170642	0.418305	0.407936	0.68332	0.906244	AT3G19590	Mitotic checkpoint
Unigene_000651	0.381809	0.516061	0.739851	0.45939	NA	AT3G19590	Mitotic checkpoint
Unigene_000653	0.861504	0.731903	1.17707	0.239166	NA	AT1G56070	elongation factor 2
Unigene_000654	0.243861	0.744678	0.327471	0.743311	NA	AT1G56070	elongation factor 2
Unigene_000655	-0.21759	0.593622	-0.366547	0.713957	NA	AT3G02450	ATP-dependent zinc metalloprotease
Unigene_000656	-0.0890391	0.364106	-0.244542	0.806811	0.948385	AT3G02450	ATP-dependent zinc metalloprotease -like [Pyrus x bretschneideri]
Unigene_000659	0.0586266	0.246019	0.238302	0.811647	0.949923	AT4G32910	nuclear pore complex Nup85
Unigene_000660	-0.13037	0.565882	-0.230384	0.817793	NA	AT4G32910	nuclear pore complex Nup85
Unigene_000661	-0.0301452	0.121837	-0.247423	0.804581	0.947663	AT5G22030	ubiquitin carboxyl-terminal hydrolase 8 isoform X2
Unigene_000662	-0.144797	0.200416	-0.72248	0.47	0.795337	ArthCp021	photosystem I P700 apo A2 (chloroplast)
Unigene_000663	0.332944	0.307184	1.08386	0.278428	0.645301	AT5G18130	transmembrane ,
Unigene_000664	-0.0346261	0.674016	-0.0513727	0.959029	0.99168	ArthCp021	photosystem I P700 apo A2 (chloroplast)
Unigene_000665	0.36341	0.275532	1.31894	0.187189	0.534507	ArthCp021	photosystem I P700 apo A2 (chloroplast)
Unigene_000666	-0.363644	0.51763	-0.702517	0.482357	0.802637	ArthCp024	ribosomal S4 (chloroplast)
Unigene_000671	-0.503852	0.180121	-2.79729	0.00515326	0.055213	AT4G37180	Homeodomain-like superfamily ,
Unigene_000673	0.144917	0.340775	0.425256	0.67065	0.900225	#N/A	DNA RNA polymerases superfamily
Unigene_000674	0.124087	0.12251	1.01287	0.311121	0.678052	AT5G13530	E3 ubiquitin- ligase KEG
Unigene_000675	0.0524969	0.155652	0.337271	0.735912	0.924553	AT5G13530	E3 ubiquitin- ligase KEG
Unigene_000676	0.508665	0.328267	1.54955	0.12125	0.422986	AT1G49540	Elongator complex 2
Unigene_000677	0.452196	0.187597	2.41047	0.015932	0.119651	AT1G49540	Elongator complex 2
Unigene_000678	-0.335867	0.181881	-1.84664	0.0648	0.293761	AT5G12350	E3 ubiquitin- ligase HERC2-like isoform X1 [Malus domestica]
Unigene_000679	-1.06092	0.465606	-2.27859	0.0226915	0.150688	AT1G69710	Regulator of chromosome condensation (RCC1) family with FYVE zinc finger domain, isoform 1 [Theobroma cacao]
Unigene_000680	-0.588339	0.617545	-0.952707	0.340739	NA	AT1G69710	Regulator of chromosome condensation (RCC1) family with FYVE zinc finger domain, isoform 1 [Theobroma cacao]
Unigene_000683	-0.0242818	0.223016	-0.108879	0.913298	0.978033	AT5G63080	jmjC domain-containing 4
Unigene_000684	-0.142762	0.232424	-0.61423	0.539064	0.835599	AT5G63080	jmjC domain-containing 4 isoform X1
Unigene_000685	0.368704	0.248534	1.48351	0.137939	0.452872	AT3G52140	clustered mitochondria
Unigene_000686	-0.473317	0.750208	-0.630915	0.528096	0.827883	AT3G52140	clustered mitochondria
Unigene_000687	0.18687	0.267128	0.699554	0.484206	0.803449	AT3G52140	clustered mitochondria
Unigene_000688	-0.632673	0.734194	-0.861724	0.388839	NA	AT3G52140	clustered mitochondria
Unigene_000689	0.498599	0.159591	3.12422	0.00178276	0.025078	AT5G55070	dihydrolipoyllysine-residue succinyltransferase component of 2-oxoglutarate dehydrogenase complex 2, mitochondrial-like
Unigene_000690	0.427991	0.189959	2.25308	0.0242544	0.157606	AT4G26910	dihydrolipoyllysine-residue succinyltransferase component of 2-oxoglutarate dehydrogenase complex 2, mitochondrial-like
Unigene_000691	0.0949548	0.464361	0.204485	0.837975	0.959932	AT5G03290	isocitrate dehydrogenase, NAD-dependent
Unigene_000692	-0.136695	0.38993	-0.350563	0.725916	0.921541	AT5G05690	Cytochrome P450 90A1
Unigene_000693	-0.450243	0.166962	-2.69668	0.00700344	0.0689948	AT3G22790	NETWORKED 1A-like [Glycine max]
Unigene_000695	0.0588539	0.17305	0.340098	0.733783	0.924138	ArthCp014
Unigene_000696	-0.012354	0.292757	-0.042199	0.96634	0.993643	ArthCp014
Unigene_000697	0.828036	0.355256	2.33082	0.019763	0.138042	AT5G56000	heat shock 90-2
Unigene_000698	-1.18846	0.235932	-5.03732	4.72095e-07	2.97732e-05	AT4G22540	oxysterol-binding -related 2A isoform X3
Unigene_000699	-0.26486	0.212676	-1.24537	0.212997	0.568313	ArthCp002	photosystem II D1 (chloroplast)
Unigene_000701	0.181808	0.337973	0.537935	0.590622	0.863195	AT1G70210	cyclin-D1-1
Unigene_000707	0.264754	0.491834	0.5383	0.59037	0.863195	AT1G29630	exonuclease 1
Unigene_000709	-0.907886	0.269058	-3.37431	0.000740016	0.0128426	AT1G78120	TPR repeat-containing thioredoxin TTL1-like
Unigene_000710	-0.1468	0.23671	-0.620168	0.535147	0.833014	AT3G54010	peptidyl-prolyl cis-trans isomerase PASTICCINO1-like
Unigene_000711	0.0443434	0.318627	0.13917	0.889316	0.97333	AT3G54010	peptidyl-prolyl cis-trans isomerase PASTICCINO1-like
Unigene_000712	1.33412	0.365059	3.65452	0.00025766	0.00555849	AT1G30760	Reticuline oxidase
Unigene_000714	-0.144138	0.148145	-0.972953	0.330577	0.694174	AT4G06676	EI24 homolog
Unigene_000715	0.507251	0.856158	0.592473	0.553534	NA	#N/A	EI24 homolog
Unigene_000716	-0.109655	0.278737	-0.3934	0.694024	0.91074	AT2G25840	tryptophan--tRNA ligase, mitochondrial
Unigene_000717	0.042003	0.301894	0.139132	0.889346	0.97333	AT2G25840	tryptophan--tRNA ligase, mitochondrial isoform X2
Unigene_000718	0.188322	0.255846	0.736078	0.461683	0.790342	AT2G25840	tryptophan--tRNA ligase, mitochondrial isoform X2
Unigene_000722	-0.0286886	0.417646	-0.0686911	0.945235	NA	AT4G00490	beta-amylase 2, chloroplastic isoform X1
Unigene_000723	0.164218	0.194958	0.842325	0.399606	0.750517	AT4G00490	beta-amylase 2, chloroplastic isoform X1
Unigene_000724	-0.194491	0.103615	-1.87705	0.0605115	0.281918	AT5G20490	myosin-17-like isoform X1 [Vitis vinifera]
Unigene_000725	-0.210324	0.283747	-0.741237	0.45855	0.788508	AT5G20490	myosin-17 [Jatropha curcas]
Unigene_000726	0.00934893	0.191094	0.0489231	0.960981	0.992286	AT1G56500	NHL repeat-containing 2
Unigene_000727	0.140601	0.252983	0.555773	0.578366	0.857096	AT1G24160	PH domain-containing DDB_G0287875 isoform X1 [Prunus mume]
Unigene_000728	0.0489216	0.251068	0.194854	0.845507	0.96223	AT1G14850	nuclear pore complex NUP155
Unigene_000729	-0.0582552	0.241594	-0.241128	0.809456	0.949069	AT1G14850	nuclear pore complex NUP155
Unigene_000730	0.167424	0.289897	0.577527	0.563583	0.848816	AT1G14850	nuclear pore complex NUP155
Unigene_000731	0.300185	0.5282	0.568317	0.56982	NA	AT1G14850	nuclear pore complex Nup155
Unigene_000732	0.0385302	0.257588	0.149581	0.881095	0.971591	AT1G55360	hypothetical protein L484_001292
Unigene_000734	0.15732	0.370052	0.425128	0.670743	0.900225	AT1G55360	carboxyl-terminal peptidase precursor
Unigene_000735	0.0630868	0.467288	0.135006	0.892607	0.973436	AT5G56530	PREDICTED: uncharacterized protein LOC105766526
Unigene_000736	-0.645887	0.449507	-1.43688	0.150752	0.475074	AT4G23160	Retrovirus-related Pol poly from transposon TNT 1-94
Unigene_000737	-0.145456	0.129427	-1.12384	0.261082	0.6253	AT1G18190	golgin candidate 2
Unigene_000738	0.0175381	0.259708	0.0675301	0.94616	0.987574	AT1G18190	golgin candidate 2
Unigene_000739	0.231214	0.510311	0.453085	0.650488	0.892585	AT1G18190	Golgin candidate 2
Unigene_000740	-1.13691	0.244136	-4.65687	3.21046e-06	0.000148849	#N/A	hypothetical protein L484_025726
Unigene_000743	0.126751	0.227587	0.556935	0.577572	0.856498	AT1G67230	nuclear matrix constituent 1 isoform X1
Unigene_000744	0.914748	0.74899	1.22131	0.22197	NA	AT1G13220	nuclear matrix constituent 1 isoform X1 [Nelumbo nucifera]
Unigene_000746	0.53408	0.146072	3.65627	0.00025591	0.00554429	AT4G05530	tropinone reductase-like 3
Unigene_000747	0.269101	0.382775	0.703027	0.482039	0.802504	AT4G05530	tropinone reductase-like 3
Unigene_000748	-0.0623706	0.20081	-0.310595	0.756108	0.931745	AT4G37460	tetratricopeptide repeat 13
Unigene_000749	-0.328271	0.205197	-1.59978	0.109647	0.398088	AT4G37460	tetratricopeptide repeat 13
Unigene_000753	NA	NA	NA	NA	NA	AT4G04910	Vesicle-fusing ATPase
Unigene_000754	-0.138395	0.362678	-0.381593	0.702764	0.913991	AT4G04910	Vesicle-fusing ATPase
Unigene_000755	-0.174848	0.183775	-0.951424	0.341389	0.704256	AT4G04910	vesicle-fusing ATPase
Unigene_000756	-0.898636	0.32945	-2.72769	0.00637801	0.0645187	AT4G04910	vesicle-fusing ATPase
Unigene_000757	-0.186505	0.226636	-0.822926	0.41055	0.758569	AT4G04910	Vesicle-fusing ATPase
Unigene_000759	0.466258	0.123524	3.77463	0.000160246	0.00383144	#N/A	small acidic 1
Unigene_000760	0.0647993	0.266417	0.243225	0.807831	0.948662	#N/A	PREDICTED: uncharacterized protein LOC102666325
Unigene_000762	0.188265	0.245491	0.766893	0.443145	0.779637	AT4G36760	probable Xaa-Pro aminopeptidase P
Unigene_000763	-0.0643414	0.344795	-0.186608	0.851968	0.963779	AT4G36760	probable Xaa-Pro aminopeptidase P
Unigene_000764	0.550132	0.667146	0.824606	0.409595	NA	AT4G36760	probable Xaa-Pro aminopeptidase P
Unigene_000765	0.298446	0.293473	1.01695	0.309178	0.676669	AT4G36760	probable Xaa-Pro aminopeptidase P
Unigene_000766	0.364233	0.218552	1.66657	0.0956	0.367964	AT5G43700	auxin-responsive IAA4-like
Unigene_000767	0.37134	0.116099	3.19848	0.00138153	0.0207509	AT3G12260	NADH dehydrogenase [ubiquinone] 1 alpha subcomplex subunit 6
Unigene_000768	-0.141781	0.19109	-0.74196	0.458111	0.788302	AT1G09570	phytochrome A [Solanum pennellii]
Unigene_000772	0.368203	0.165907	2.21934	0.0264636	0.166586	AT2G05120	nuclear pore complex NUP133
Unigene_000773	0.423612	0.514075	0.824027	0.409924	NA	AT2G05120	nuclear pore complex NUP133
Unigene_000775	-0.384178	0.163675	-2.3472	0.018915	0.133962	AT5G17910	dentin sialophospho -like
Unigene_000776	0.0843978	0.142181	0.593593	0.552784	0.842477	AT1G24706	THO complex subunit 2
Unigene_000777	0.254072	0.371049	0.684741	0.493508	0.808744	AT1G54610	probable serine threonine- kinase At1g54610
Unigene_000778	-0.361146	0.198025	-1.82374	0.0681912	0.302927	AT1G54610	probable serine threonine- kinase At1g54610
Unigene_000779	-0.172437	0.310862	-0.554705	0.579097	0.857344	AT1G54610	probable serine threonine- kinase At1g54610
Unigene_000786	0.640009	0.209297	3.0579	0.00222897	0.029884	AT3G56460	quinone oxidoreductase 2 homolog
Unigene_000787	0.0678886	0.134728	0.503895	0.614335	0.875735	AT4G00450	mediator of RNA polymerase II transcription subunit 12-like [Pyrus x bretschneideri]
Unigene_000788	NA	NA	NA	NA	NA	AT4G00450	mediator of RNA polymerase II transcription subunit 12-like [Pyrus x bretschneideri]
Unigene_000789	0.0290457	0.330785	0.0878085	0.930029	0.982868	AT4G00450	mediator of RNA polymerase II transcription subunit 12-like [Pyrus x bretschneideri]
Unigene_000790	-0.148445	0.267202	-0.555552	0.578517	0.857139	AT4G00450	mediator of RNA polymerase II transcription subunit 12-like [Pyrus x bretschneideri]
Unigene_000791	0.283442	0.262529	1.07966	0.280294	0.647886	#N/A	transcription factor MYB23-like
Unigene_000792	1.61605	0.854197	1.89189	0.0585052	NA	#N/A	transferase, transferring glycosyl groups,
Unigene_000799	-0.587268	0.203259	-2.88926	0.0038615	0.0448095	AT4G38050	nucleobase-ascorbate transporter 11
Unigene_000800	-0.463762	0.282442	-1.64197	0.100596	0.380085	AT4G38050	nucleobase-ascorbate transporter 11
Unigene_000801	-0.601267	0.33784	-1.77974	0.0751192	0.321069	AT4G38050	nucleobase-ascorbate transporter 11
Unigene_000802	-0.0290402	0.203335	-0.14282	0.886433	0.972436	AT4G38050	nucleobase-ascorbate transporter 11
Unigene_000803	-0.00701066	0.149868	-0.0467788	0.96269	0.99274	AT4G29790	Serine arginine repetitive matrix 2 isoform 2 [Theobroma cacao]
Unigene_000804	-0.403786	0.198547	-2.03371	0.0419813	0.224315	AT1G06840	probable LRR receptor-like serine threonine- kinase At1g06840 isoform X2
Unigene_000806	-0.225661	0.160274	-1.40797	0.15914	0.489662	AT2G36850	callose synthase 10-like
Unigene_000807	-0.399374	0.251313	-1.58915	0.112027	0.403079	AT2G36850	callose synthase 10
Unigene_000808	0.256833	0.264366	0.971504	0.331297	0.694737	AT4G15020	DNA binding ,
Unigene_000809	0.344929	0.186851	1.84602	0.0648898	0.29392	AT5G42870	phosphatidate phosphatase PAH2-like isoform X1 [Populus euphratica]
Unigene_000810	0	0.603147	0	1	NA	AT5G42870	phosphatidate phosphatase PAH2-like isoform X1 [Pyrus x bretschneideri]
Unigene_000811	-0.0717115	0.296757	-0.241651	0.809051	0.948923	AT3G09560	phosphatidate phosphatase PAH2-like isoform X1 [Populus euphratica]
Unigene_000812	0.202115	0.463588	0.435981	0.662851	0.896944	AT5G42870	phosphatidate phosphatase PAH2-like isoform X1 [Populus euphratica]
Unigene_000813	0.67521	0.439231	1.53725	0.124231	0.428513	AT5G42870	phosphatidate phosphatase PAH2-like isoform X1 [Populus euphratica]
Unigene_000814	0.263402	0.101714	2.58964	0.00960752	0.0849983	AT3G09090	DEFECTIVE IN EXINE FORMATION 1
Unigene_000815	0.175889	0.211578	0.831319	0.405793	0.755231	AT3G09090	Defective in exine formation (DEX1) isoform 1 [Theobroma cacao]
Unigene_000816	-0.409424	0.521896	-0.784493	0.432751	NA	AT3G09090	Defective in exine formation (DEX1) isoform 1 [Theobroma cacao]
Unigene_000817	-0.0409985	0.170203	-0.24088	0.809648	0.949069	AT5G04290	hornerin isoform X2
Unigene_000818	0.110351	0.134257	0.82194	0.411111	0.759074	AT5G04290	hornerin isoform X2
Unigene_000819	-0.0525291	0.242702	-0.216435	0.828649	0.956752	AT2G35450	Catalytics,hydrolases isoform 1
Unigene_000820	-0.023677	0.235793	-0.100415	0.920015	0.979936	AT1G71010	1-phosphatidylinositol-3-phosphate 5-kinase FAB1C
Unigene_000821	-0.304626	0.521361	-0.584289	0.559026	NA	AT1G30440	BTB POZ domain-containing At1g30440
Unigene_000822	-0.198523	0.137236	-1.44658	0.148014	0.470845	AT1G30440	BTB POZ domain-containing At1g30440
Unigene_000823	0.113428	0.176586	0.642336	0.520655	0.823609	AT5G24300	soluble starch synthase 1, chloroplastic amyloplastic
Unigene_000825	0.667885	0.359306	1.85882	0.0630531	0.288995	AT3G57520	probable galactinol--sucrose galactosyltransferase 2
Unigene_000826	-0.692115	0.3873	-1.78702	0.0739336	0.317912	AT4G37750	AP2-like ethylene-responsive transcription factor ANT
Unigene_000827	0.227319	0.529777	0.429085	0.667861	0.898495	AT2G43160	ENTH domain-containing
Unigene_000828	0.477661	0.171718	2.78165	0.00540827	0.0570846	AT5G22440	60S ribosomal L10a-2 [Phoenix dactylifera]
Unigene_000831	-0.651961	0.239907	-2.71756	0.00657658	0.0658978	AT3G19420	phosphatidylinositol 3,4,5-trisphosphate 3-phosphatase and dual-specificity phosphatase PTEN-like
Unigene_000832	0.234652	0.828333	0.283283	0.77696	NA	AT3G19420	phosphatidylinositol 3,4,5-trisphosphate 3-phosphatase and dual-specificity phosphatase PTEN-like [Gossypium raimondii]
Unigene_000833	-0.511197	0.366506	-1.39479	0.16308	0.496064	#N/A	hypothetical protein
Unigene_000834	-0.146637	0.234833	-0.624428	0.532346	0.831298	#N/A	methyltransferase 23 isoform X2
Unigene_000837	0.13398	0.252921	0.52973	0.596299	0.865076	AT3G13040	PHR1-LIKE 1 [Jatropha curcas]
Unigene_000838	0.290977	0.435713	0.667816	0.504251	0.815233	AT3G13040	PHR1-LIKE 1 [Jatropha curcas]
Unigene_000839	-0.501483	0.29189	-1.71805	0.0857867	0.34625	AT2G22530	GPI ethanolamine phosphate transferase 2
Unigene_000841	0.0233626	0.156897	0.148903	0.88163	0.971655	AT5G10630	HBS1 isoform X1 [Pyrus x bretschneideri]
Unigene_000844	0.468563	0.379723	1.23396	0.217217	0.573619	AT4G29090	ribonuclease H At1g65750-like
Unigene_000846	-0.0926745	0.230965	-0.401249	0.688237	0.907863	AT4G23700	cation H(+) antiporter 19-like
Unigene_000848	0.9946	0.573127	1.73539	0.0826713	NA	#N/A	peptidyl-prolyl cis-trans isomerase FKBP43-like isoform X2
Unigene_000849	0.301028	0.490507	0.613708	0.539408	NA	#N/A	peptidyl-prolyl cis-trans isomerase FKBP43-like isoform X2
Unigene_000850	0.0917677	0.632411	0.145108	0.884626	0.972201	AT2G31180	myb-related Myb4-like
Unigene_000851	2.42896	0.414149	5.86494	4.4929e-09	5.01312e-07	AT5G60900	G-type lectin S-receptor-like serine threonine- kinase RLK1
Unigene_000852	1.05923	0.760223	1.39331	0.163525	0.497045	AT1G43760	ribonuclease H At1g65750 [Prunus mume]
Unigene_000854	-0.295782	0.140303	-2.10816	0.0350173	0.199056	AT1G56140	probable LRR receptor-like serine threonine- kinase At1g56140
Unigene_000857	-0.839793	0.436944	-1.92197	0.0546096	0.264546	ArthMp006	NADH dehydrogenase subunit 5 (mitochondrion)
Unigene_000859	1.1095	0.404775	2.74103	0.00612462	0.0624371	AT4G35300	monosaccharide-sensing 2 [Jatropha curcas]
Unigene_000860	-0.388008	0.595471	-0.651598	0.514661	0.820571	#N/A	amidohydrolase ytcJ
Unigene_000861	-0.680274	0.500772	-1.35845	0.174321	0.515033	AT1G68740	phosphate transporter PHO1 homolog 1
Unigene_000862	0.160861	0.278221	0.578177	0.563145	0.848506	AT5G48440	D-amino acid dehydrogenase small subunit
Unigene_000863	-0.102851	0.139956	-0.734883	0.462411	0.790597	AT5G53480	importin subunit beta-1
Unigene_000864	0.117059	0.309233	0.378545	0.705026	0.914423	AT2G34920	probable GPI-anchored adhesin PGA55 [Malus domestica]
Unigene_000865	0.0183345	0.457848	0.0400449	0.968057	0.993982	#N/A	vacuolar sorting-associated 28 homolog
Unigene_000866	-0.34909	0.654185	-0.533625	0.593601	NA	AT1G17450	B-block binding subunit of TFIIIC, isoform 2
Unigene_000867	-0.151113	0.27284	-0.553851	0.579681	0.857376	AT1G17450	B-block binding subunit of TFIIIC, isoform 1
Unigene_000868	-0.071283	0.464874	-0.153339	0.878131	0.970309	AT1G17450	B-block binding subunit of TFIIIC, isoform 2
Unigene_000869	0.0767608	0.303347	0.253046	0.800232	0.946543	AT1G17450	B-block binding subunit of TFIIIC, isoform 1
Unigene_000870	-0.272439	0.335392	-0.812299	0.41662	0.762108	AT1G17450	B-block binding subunit of TFIIIC, isoform 2
Unigene_000871	-0.0850149	0.185368	-0.458627	0.646502	0.890486	AT1G16780	pyrophosphate-energized membrane proton pump 3 [Gossypium raimondii]
Unigene_000872	-0.12447	0.183244	-0.679261	0.496973	0.810995	AT1G16780	pyrophosphate-energized membrane proton pump 3 [Gossypium raimondii]
Unigene_000873	0.0288471	0.301429	0.0957013	0.923758	0.980883	AT1G16780	pyrophosphate-energized membrane proton pump 3 [Gossypium raimondii]
Unigene_000874	0.821089	0.435184	1.88676	0.0591923	0.277863	AT1G09530	transcription factor SPATULA-like isoform X2
Unigene_000875	-0.0501145	0.165734	-0.302379	0.762363	0.934581	AT1G48650	ATP-dependent RNA helicase DHX36
Unigene_000876	0.200573	0.245557	0.816809	0.414038	0.760536	AT1G11340	G-type lectin S-receptor-like serine threonine- kinase At1g11410
Unigene_000877	0.640506	0.424349	1.50939	0.1312	0.440142	AT5G39040	ABC transporter B family member 25
Unigene_000878	0.00851998	0.41876	0.0203458	0.983768	0.997812	AT5G39040	ABC transporter B family member 25
Unigene_000879	0.248115	0.361525	0.686301	0.492523	0.808077	AT5G39040	ABC transporter B family member 25
Unigene_000881	-0.148857	0.294173	-0.506017	0.612844	0.875069	AT3G07500	FAR1-RELATED SEQUENCE 5-like [Vitis vinifera]
Unigene_000882	0.0373387	0.208881	0.178756	0.85813	0.965439	AT3G07500	FAR1-RELATED SEQUENCE 5-like [Vitis vinifera]
Unigene_000883	0.882599	0.396929	2.22357	0.0261775	0.165442	AT3G19010	flavonol synthase flavanone 3-hydroxylase-like
Unigene_000884	0.922783	0.417059	2.2126	0.0269255	0.168865	AT3G19000	flavonol synthase flavanone 3-hydroxylase-like
Unigene_000885	-0.00757115	0.159659	-0.0474207	0.962178	0.992549	#N/A	DEAD-box ATP-dependent RNA helicase 28
Unigene_000886	0.157665	0.270656	0.58253	0.56021	0.84703	AT5G63890	histidinol dehydrogenase, chloroplastic isoform X2 [Malus domestica]
Unigene_000887	0.490593	0.862809	0.5686	0.569628	NA	AT5G63890	histidinol dehydrogenase, chloroplastic-like
Unigene_000888	0.164422	0.301287	0.545734	0.585249	0.860218	#N/A	---NA---
Unigene_000890	0.467554	0.169237	2.76272	0.00573219	0.0596136	AT3G21750	anthocyanidin 3-O-glucosyltransferase 2-like
Unigene_000891	-0.332634	0.228324	-1.45685	0.145158	0.465388	#N/A	phosphomannomutase isoform X1 [Gossypium raimondii]
Unigene_000896	0.545333	0.135414	4.02716	5.64534e-05	0.00161734	AT3G03380	protease Do-like 7 isoform X2
Unigene_000897	0.0775739	0.163087	0.475659	0.634317	0.88515	AT3G03380	protease Do-like 7
Unigene_000898	0.32814	0.324725	1.01052	0.312248	0.679238	AT3G03380	protease Do-like 7
Unigene_000900	0.346639	0.421969	0.82148	0.411373	0.759144	#N/A	protease Do-like 7
Unigene_000901	0.0107515	0.138418	0.0776738	0.938088	0.985416	AT1G76630	tetratricopeptide repeat 37
Unigene_000902	0.030048	0.164404	0.182769	0.854979	0.964643	#N/A	eukaryotic translation initiation factor 5B-like
Unigene_000903	-0.792388	0.607313	-1.30474	0.19198	0.541454	AT4G24480	serine threonine- kinase CTR1
Unigene_000904	-0.479289	0.670753	-0.714553	0.474885	NA	AT4G32140	uncharacterized vacuolar membrane YML018C-like
Unigene_000905	-0.631433	0.20036	-3.15149	0.00162441	0.0234397	AT4G32140	uncharacterized vacuolar membrane YML018C-like
Unigene_000909	0.197406	0.199534	0.989334	0.3225	0.687977	AT1G03150	N-alpha-acetyltransferase 20
Unigene_000910	0.0886516	0.378844	0.234006	0.81498	0.951227	AT1G03150	N-alpha-acetyltransferase 20
Unigene_000911	-0.357675	0.348765	-1.02555	0.305105	0.673472	AT1G03150	N-alpha-acetyltransferase 20
Unigene_000912	-0.701404	0.518421	-1.35296	0.176068	NA	AT1G03150	N-alpha-acetyltransferase 20
Unigene_000914	-1.36694	0.393964	-3.46972	0.000521002	0.00975429	AT4G15230	ABC drug exporter
Unigene_000916	-1.48812	0.502338	-2.96238	0.00305267	0.0372932	AT3G17465	50S ribosomal L3
Unigene_000918	0.0985188	0.11062	0.890609	0.373139	0.730005	AT3G21865	Peroxisome biogenesis 22
Unigene_000919	0.275017	0.295086	0.931992	0.351341	0.712497	#N/A	peroxisome biogenesis 22
Unigene_000920	0.266553	0.171385	1.55529	0.119877	0.420275	AT5G40580	proteasome subunit beta type-7-A
Unigene_000922	0.560576	0.198825	2.81944	0.00481075	0.0522984	AT5G53460	glutamate synthase 1 [NADH], chloroplastic isoform X1
Unigene_000923	-0.301912	0.223018	-1.35376	0.175813	0.517701	AT5G52210	ADP-ribosylation factor-related 1-like
Unigene_000924	0.316893	0.216996	1.46036	0.144191	0.463844	AT2G37570	HSP20-like chaperones superfamily
Unigene_000925	0.37661	0.347792	1.08286	0.278871	0.645984	AT2G37570	HSP20-like chaperones superfamily
Unigene_000927	-0.303977	0.86484	-0.351483	0.725226	NA	AT1G63250	ATP-dependent RNA helicase mss116
Unigene_000928	0.16518	0.207633	0.795539	0.4263	0.767662	AT2G13650	GDP-mannose transporter GONST1-like [Camelina sativa]
Unigene_000929	-1.01874	0.560259	-1.81833	0.0690134	NA	AT2G39970	peroxisomal membrane
Unigene_000930	-0.460956	0.212357	-2.17066	0.0299565	0.18092	AT4G23160	uncharacterized mitochondrial g00810-like
Unigene_000932	0.536007	0.186213	2.87846	0.00399628	0.0457978	AT3G13080	ABC transporter C family member 3-like
Unigene_000933	0.0322348	0.110611	0.291424	0.770727	0.938109	AT1G05520	transport SEC23-like
Unigene_000934	-0.27042	0.283285	-0.954586	0.339787	0.702856	AT1G05520	transport SEC23-like
Unigene_000935	-0.0357677	0.400641	-0.0892763	0.928862	0.982706	AT1G05520	transport SEC23-like
Unigene_000938	0.0694587	0.180067	0.385738	0.699691	0.912921	AT3G07610	lysine-specific demethylase JMJ25-like
Unigene_000941	1.20388	0.275901	4.36347	1.28014e-05	0.000474384	AT4G03230	G-type lectin S-receptor-like serine threonine- kinase At4g27290
Unigene_000942	0.0324127	0.332713	0.0974193	0.922393	0.980533	AT4G23160	copia isoform X1 [Beta vulgaris vulgaris]
Unigene_000943	0.274698	0.261376	1.05097	0.293272	0.66081	AT4G13400	hypothetical protein L484_020853
Unigene_000944	0.539636	0.595975	0.905468	0.365217	NA	#N/A	hypothetical protein L484_020853
Unigene_000945	-0.182637	0.799843	-0.228341	0.819381	0.953368	AT2G18020	[Physcomitrella patens]
Unigene_000947	-0.19948	0.363502	-0.548772	0.583162	0.859139	AT1G18370	kinesin NACK1
Unigene_000948	0.0701591	0.280694	0.249948	0.802627	0.946895	AT5G46570	probable serine threonine- kinase At4g35230
Unigene_000949	-0.000787035	0.269233	-0.00292325	0.997668	1	AT5G46570	probable serine threonine- kinase At4g35230
Unigene_000950	-0.0204053	0.371365	-0.0549469	0.956181	0.99064	AT5G46570	probable serine threonine- kinase At4g35230
Unigene_000951	-0.0512037	0.33345	-0.153558	0.877959	0.970273	AT5G46570	probable serine threonine- kinase At4g35230
Unigene_000952	0.393162	0.326638	1.20366	0.228721	0.589031	AT5G46570	probable serine threonine- kinase At4g35230
Unigene_000953	0.609608	0.4322	1.41048	0.158399	0.48841	AT3G18670	ankyrin repeat-containing At3g12360-like isoform X2
Unigene_000954	1.62159	0.761034	2.13077	NA	NA	AT5G04700	Ankyrin repeat family isoform 1 [Theobroma cacao]
Unigene_000956	0.0701088	0.186539	0.375841	0.707035	0.915028	AT5G40550	SAGA-associated factor 29 isoform X1
Unigene_000957	0.45432	0.177566	2.5586	0.0105095	0.0904318	AT2G33150	3-ketoacyl- thiolase 2, peroxisomal
Unigene_000958	0.119456	0.394256	0.302993	0.761896	0.934492	AT5G14600	tRNA (adenine(58)-N(1))-methyltransferase catalytic subunit TRMT61A
Unigene_000960	0.404834	0.221106	1.83095	0.0671081	0.300129	AT5G48220	indole-3-glycerol phosphate synthase, chloroplastic-like
Unigene_000961	0.940819	0.479243	1.96314	0.0496303	NA	AT5G48220	indole-3-glycerol phosphate synthase, chloroplastic-like
Unigene_000962	-0.144053	0.321247	-0.448419	0.653851	0.893171	ArthMp075	DNA RNA polymerases superfamily
Unigene_000963	-0.307184	0.866818	-0.354381	0.723053	NA	AT2G40140	zinc finger CCCH domain-containing 29
Unigene_000964	-0.0443343	0.433421	-0.102289	0.918527	0.979739	AT2G40140	zinc finger CCCH domain-containing 29-like
Unigene_000965	-0.316015	0.404414	-0.781415	0.434559	0.774235	AT4G02070	DNA mismatch repair MSH6
Unigene_000966	0.452488	0.617092	0.733258	0.463401	NA	AT4G02070	DNA mismatch repair MSH6
Unigene_000967	-0.537613	0.840176	-0.639881	0.52225	NA	AT4G02070	DNA mismatch repair MSH6
Unigene_000969	0.0197429	0.220388	0.0895827	0.928619	0.982571	#N/A	hypothetical protein L484_003935
Unigene_000972	-0.670978	0.218636	-3.06892	0.00214831	0.0290199	AT5G47390	transcription factor MYB1R1
Unigene_000973	0.0869825	0.25268	0.344239	0.730666	0.923343	AT4G07390	mannose-P-dolichol utilization defect 1 homolog 2
Unigene_000974	-0.174546	0.281924	-0.619123	0.535835	0.833501	AT4G07390	mannose-P-dolichol utilization defect 1 homolog 2
Unigene_000975	0.0829896	0.516429	0.160699	0.872331	NA	AT5G59470	mannose-P-dolichol utilization defect 1 homolog 2
Unigene_000978	1.53354	0.602853	2.5438	0.0109653	0.0933003	#N/A	probable phosphatase [Cucumis melo]
Unigene_000979	-0.280589	0.167049	-1.67968	0.0930194	0.362662	AT2G36850	callose synthase 10-like
Unigene_000980	-0.273445	0.170678	-1.60211	0.109132	0.3971	AT2G36850	Callose synthase 10
Unigene_000981	0.884764	0.456635	1.93757	0.0526754	0.258839	AT3G19500	transcription factor bHLH113-like
Unigene_000982	0.619522	0.298997	2.072	0.0382652	0.210891	AT1G32230	inactive poly [ADP-ribose] polymerase RCD1 isoform X1 [Populus euphratica]
Unigene_000983	0.310429	0.411315	0.754724	0.450414	0.783748	AT1G32230	inactive poly [ADP-ribose] polymerase RCD1-like [Prunus mume]
Unigene_000985	-1.23669	0.434398	-2.8469	0.00441469	0.0491865	AT1G50310	glucose transporter rco-3
Unigene_000986	-0.0179157	0.331375	-0.0540647	0.956884	0.990819	AT4G23160	uncharacterized mitochondrial g00810-like
Unigene_000988	-0.324523	0.160576	-2.02099	0.0432803	0.228962	AT1G30470	serine threonine- phosphatase 6 regulatory subunit 3-like
Unigene_000989	-0.572474	0.176315	-3.24688	0.00116676	0.0183672	AT1G30470	serine threonine- phosphatase 6 regulatory subunit 3
Unigene_000993	0.109226	0.169785	0.643323	0.520015	0.823131	AT4G00800	vacuolar sorting-associated 8 homolog isoform X2
Unigene_000994	0.251018	0.509413	0.49276	0.622182	NA	AT4G00800	vacuolar sorting-associated 8 homolog isoform X2
Unigene_000995	-0.826515	0.37715	-2.19148	0.0284174	0.174876	AT1G04280	PREDICTED: uncharacterized protein LOC105778647
Unigene_000996	-0.734228	0.325036	-2.25891	0.0238887	0.156206	AT1G06750	P-loop containing nucleoside triphosphate hydrolases superfamily
Unigene_000997	0.693982	0.2539	2.73329	0.00627054	0.0635842	AT5G60900	G-type lectin S-receptor-like serine threonine- kinase RLK1
Unigene_000998	0.0562855	0.419672	0.134118	0.893309	0.973436	AT1G64300	mitogen-activated kinase kinase kinase 7-like [Pyrus x bretschneideri]
Unigene_000999	0.348869	0.520246	0.670586	0.502485	0.814852	AT5G07810	DNA annealing helicase and endonuclease ZRANB3
Unigene_001000	0.331095	0.598631	0.553086	0.580204	0.857674	AT5G07810	DNA annealing helicase and endonuclease ZRANB3
Unigene_001001	-0.0358572	0.403384	-0.0888911	0.929168	0.982868	AT5G07810	DNA annealing helicase and endonuclease ZRANB3
Unigene_001002	0.27913	0.265336	1.05199	0.292806	0.660386	#N/A	hypothetical protein PRUPE_ppa010250mg
Unigene_001004	0.0433708	0.188421	0.230181	0.817951	0.952723	AT1G02100	tRNA wybutosine-synthesizing 4
Unigene_001005	-0.138141	0.178679	-0.773123	0.43945	0.776995	AT2G21240	BASIC PENTACYSTEINE4-like [Glycine max]
Unigene_001006	0.209834	0.617905	0.339589	0.734166	0.924263	AT2G34930	receptor 12
Unigene_001007	-0.843258	0.558396	-1.51014	0.131007	0.439785	AT5G56000	Heat shock 90
Unigene_001008	0.0710921	0.669238	0.106228	0.915401	NA	AT5G56010	Heat shock 90
Unigene_001009	0	0.495853	0	1	NA	AT3G45890	UPF0420 C16orf58 homolog isoform X1
Unigene_001010	0.266456	0.54161	0.49197	0.62274	NA	AT3G45890	root UVB sensitive 1, chloroplastic-like
Unigene_001011	-0.0164132	0.255594	-0.0642161	0.948798	0.988486	AT3G45890	root UVB sensitive 1, chloroplastic isoform X3 [Nelumbo nucifera]
Unigene_001012	-0.658796	0.192839	-3.41631	0.000634759	0.0114606	AT4G09810	UDP-galactose transporter 2-like [Pyrus x bretschneideri]
Unigene_001014	-0.0324979	0.235304	-0.138111	0.890153	0.973332	AT1G67890	tyrosine kinase receptor Cad96Ca-like isoform X2 [Cucumis melo]
Unigene_001015	0.0903279	0.151417	0.596549	0.550809	0.841159	AT3G02130	LRR receptor-like serine threonine- kinase RPK2
Unigene_001016	0.169419	0.183184	0.924857	0.35504	0.715601	AT3G02130	LRR receptor-like serine threonine- kinase RPK2
Unigene_001017	0.14222	0.13879	1.02471	0.305498	0.673687	AT3G48195	Phox domain-containing , isoform 1 [Theobroma cacao]
Unigene_001018	-0.211269	0.220312	-0.958955	0.337581	0.700624	AT2G26890	dnaJ homolog subfamily C GRV2 isoform X1
Unigene_001019	-0.0598197	0.233552	-0.256131	0.79785	0.94569	AT2G26890	dnaJ homolog subfamily C GRV2 isoform X1
Unigene_001020	-0.0185969	0.321272	-0.0578851	0.95384	0.990131	AT2G26890	dnaJ homolog subfamily C GRV2 isoform X1
Unigene_001021	0.244506	0.318826	0.766896	0.443144	0.779637	AT2G40116	Phosphoinositide phospholipase C 6
Unigene_001022	0.767019	0.4973	1.54237	0.122985	0.426215	AT2G40116	Phosphoinositide phospholipase C 6
Unigene_001023	0.873077	0.843473	1.0351	0.300623	NA	AT2G40116	Phosphoinositide phospholipase C 6
Unigene_001025	-1.24793	0.54135	-2.30522	0.0211544	0.143859	AT5G13730	RNA polymerase sigma factor
Unigene_001028	-0.0401116	0.199827	-0.200732	0.840908	0.960565	AT2G43490	small G signaling modulator 1 isoform X1 [Populus euphratica]
Unigene_001030	-0.0649478	0.313988	-0.206848	0.836129	0.959361	#N/A	DUF630 family
Unigene_001031	0.571469	0.260435	2.19429	0.0282148	0.174013	AT1G60500	dynamin-related 4C-like
Unigene_001032	0.0302555	0.65057	0.0465061	0.962907	NA	AT1G60500	dynamin-related 4C-like
Unigene_001033	-0.138434	0.366149	-0.37808	0.705371	0.914428	#N/A	ankyrin repeat
Unigene_001034	-0.0118677	0.162061	-0.0732297	0.941623	0.986225	AT3G54070	ankyrin repeat-containing At3g12360-like isoform X3
Unigene_001036	0.0116245	0.526437	0.0220815	0.982383	NA	AT3G54070	Ankyrin repeat-containing
Unigene_001038	0.160908	0.154051	1.04451	0.296251	0.66426	AT5G13020	EMSY-LIKE 1-like isoform X1 [Vigna radiata radiata]
Unigene_001040	0.0188121	0.64872	0.0289988	0.976866	0.996298	AT3G10670	ABC transporter ATP-binding
Unigene_001041	0.0190365	0.165436	0.115068	0.908391	0.977121	AT1G21380	target of Myb 1-like [Pyrus x bretschneideri]
Unigene_001042	0.00620769	0.185268	0.0335066	0.973271	0.995715	AT1G04140	Transducin family WD-40 repeat family isoform 1
Unigene_001043	0.058869	0.544081	0.108199	0.913838	NA	AT1G04140	Transducin family WD-40 repeat family isoform 3
Unigene_001044	0.0304632	0.244851	0.124415	0.900986	0.976286	AT1G04140	Transducin family WD-40 repeat family isoform 3
Unigene_001046	0.492693	0.303721	1.62219	0.104763	0.388381	AT5G50780	MORC family CW-type zinc finger 4-like
Unigene_001047	0.114499	0.224339	0.510383	0.609783	0.873609	AT5G50780	MORC family CW-type zinc finger 4-like
Unigene_001051	-0.151381	0.863543	-0.175302	0.860842	NA	#N/A	PREDICTED: uncharacterized protein LOC103700671, partial
Unigene_001052	-1.64322	0.745799	-2.2033	0.0275734	NA	AT1G65410	phosphonate ABC transporter ATP-binding
Unigene_001053	-0.140251	0.740708	-0.189347	0.849821	NA	AT1G65410	phosphonate ABC transporter ATP-binding
Unigene_001054	-0.340134	0.539082	-0.63095	0.528073	NA	AT1G19910	V-type proton ATPase proteolipid subunit
Unigene_001055	0.355406	0.108955	3.26194	0.00110654	0.017638	AT2G30650	3-hydroxyisobutyryl- hydrolase 1-like isoform X2
Unigene_001058	-0.00214325	0.301924	-0.00709865	0.994336	0.999497	AT3G19740	P-loop containing nucleoside triphosphate hydrolases superfamily isoform 3, partial
Unigene_001059	0.195373	0.306205	0.638047	0.523443	0.825249	AT3G19740	P-loop containing nucleoside triphosphate hydrolases superfamily isoform 3, partial
Unigene_001061	-1.14295	0.470933	-2.427	0.0152245	0.116243	AT4G33770	inositol-tetrakisphosphate 1-kinase 2-like isoform X1
Unigene_001062	-0.93905	0.532952	-1.76198	0.078073	NA	#N/A	inositol-tetrakisphosphate 1-kinase 2-like isoform X1
Unigene_001065	0.0464508	0.371046	0.125189	0.900374	0.976025	AT1G31830	probable polyamine transporter At1g31830 isoform X1
Unigene_001066	0.178842	0.341218	0.524128	0.60019	0.867862	AT1G31830	probable polyamine transporter At1g31830 isoform X1
Unigene_001067	0.0916726	0.38032	0.241041	0.809524	0.949069	AT4G15440	allene oxide synthase, chloroplastic
Unigene_001069	-0.292581	0.372824	-0.784769	0.432589	0.772513	AT5G42650	linolenate hydroperoxide lyase, chloroplastic
Unigene_001070	0.179424	0.554161	0.323776	0.746108	NA	#N/A	alpha-amylase
Unigene_001071	-0.177066	0.0987007	-1.79397	0.072818	0.314849	AT1G31730	AP-4 complex subunit epsilon
Unigene_001072	-0.246529	0.154653	-1.59408	0.110917	0.400498	AT5G09410	calmodulin-binding transcription activator 3 isoform X1 [Vitis vinifera]
Unigene_001073	-0.500958	0.554241	-0.903864	0.366068	NA	AT5G09410	calmodulin-binding transcription activator 3 isoform X1 [Vitis vinifera]
Unigene_001074	0.366992	0.628424	0.583988	0.559228	0.846706	AT5G09410	calmodulin-binding transcription activator 3 isoform X1 [Vitis vinifera]
Unigene_001075	-0.318197	0.144041	-2.20907	0.0271696	0.169697	#N/A	katanin p80 WD40 repeat-containing subunit B1 homolog isoform X2
Unigene_001076	-0.0690299	0.112599	-0.61306	0.539837	0.835869	AT3G44340	transport Sec24-like At4g32640 [Sesamum indicum]
Unigene_001077	-1.09956	0.166956	-6.58592	4.52073e-11	8.34581e-09	AT5G39380	muscle M-line assembly unc-89 isoform X2 [Vitis vinifera]
Unigene_001080	1.32926	0.472088	2.81571	0.00486691	0.0527191	AT2G39780	ribonuclease 2-like
Unigene_001081	0.42352	0.368456	1.14944	0.250373	0.61317	AT2G02990	ribonuclease 2-like
Unigene_001084	0.465453	0.630194	0.738587	0.460158	NA	AT4G23160	uncharacterized mitochondrial g00810-like
Unigene_001085	-0.483653	0.18771	-2.5766	0.00997772	0.0873115	AT2G38020	VACUOLELESS1
Unigene_001086	0.446376	0.326679	1.3664	0.171812	0.511385	AT4G10090	elongator complex 6
Unigene_001087	0.35212	0.327338	1.07571	0.282057	0.649696	AT4G10090	elongator complex 6
Unigene_001088	1.58017	0.653227	2.41902	0.0155625	0.117671	AT5G64510	hypothetical protein L484_001113
Unigene_001089	1.63252	0.606159	2.69321	0.00707669	0.0693907	AT5G64510	nicotiana tabacum ORF
Unigene_001090	0.374041	0.253276	1.47681	0.139726	0.456283	AT2G48110	mediator of RNA polymerase II transcription subunit 33B-like
Unigene_001091	0.453058	0.241121	1.87896	0.0602493	0.281093	AT3G23590	mediator of RNA polymerase II transcription subunit 33B-like
Unigene_001092	0.218693	0.166427	1.31405	0.188829	0.537195	AT1G28060	U4 U6 small nuclear ribonucleo Prp3
Unigene_001093	0.0599302	0.847138	0.0707443	0.943601	NA	AT1G28060	U4 U6 small nuclear ribonucleo Prp3
Unigene_001094	0.0530884	0.221704	0.239456	0.810752	0.949493	AT4G31400	CHROMOSOME TRANSMISSION FIDELITY 7
Unigene_001095	0	0.542841	0	1	NA	AT3G48670	myosin-2 heavy chain-like
Unigene_001096	-0.310575	0.452996	-0.685602	0.492964	0.808408	AT3G48670	myosin-2 heavy chain-like
Unigene_001097	-0.0238836	0.419811	-0.0568914	0.954632	NA	AT3G48670	myosin-2 heavy chain-like
Unigene_001098	0.264911	0.636315	0.41632	0.677176	NA	AT3G48670	myosin-2 heavy chain-like
Unigene_001100	0.038154	0.517021	0.0737959	0.941173	0.986225	AT5G37630	condensin complex subunit 3
Unigene_001102	-0.681652	0.169682	-4.01724	5.88832e-05	0.00167317	AT1G28240	Inner membrane oxaA
Unigene_001103	0.0199618	0.391091	0.0510412	0.959293	0.991753	AT1G28240	Inner membrane oxaA
Unigene_001108	-0.242089	0.346214	-0.699248	0.484397	0.803486	AT1G09190	pentatricopeptide repeat-containing At1g09190
Unigene_001109	0.075931	0.412114	0.184247	0.853819	0.964195	AT1G12280	probable disease resistance At4g27220
Unigene_001110	0.0168664	0.448871	0.0375751	0.970026	0.994839	AT1G12280	probable disease resistance At4g27220
Unigene_001111	0.408144	0.282895	1.44274	0.149094	0.472635	AT5G16450	4-hydroxy-4-methyl-2-oxoglutarate aldolase 2
Unigene_001112	0.658456	0.491226	1.34043	0.180104	0.523839	AT1G47890	Receptor 12
Unigene_001114	-0.794568	0.391712	-2.02845	0.0425142	0.226205	AT2G13820	non-specific lipid transfer GPI-anchored 2-like
Unigene_001115	-0.326443	0.779866	-0.418589	0.675516	NA	AT2G13820	non-specific lipid transfer GPI-anchored 2-like
Unigene_001116	0.308508	0.313969	0.982606	0.325801	0.690814	AT5G19440	cinnamoyl- reductase 1-like
Unigene_001122	-0.703899	0.721192	-0.976021	0.329054	NA	AT5G57240	oxysterol binding
Unigene_001124	-0.0137202	0.322739	-0.0425119	0.966091	0.993639	AT5G01720	F-box LRR-repeat 3-like isoform X2
Unigene_001126	0.118817	0.178004	0.667498	0.504454	0.815233	AT5G20200	nuclear pore complex NUP1 isoform X1
Unigene_001127	0.198142	0.308751	0.641753	0.521034	0.823794	AT5G20200	nuclear pore complex NUP1 isoform X1
Unigene_001130	-0.464275	0.347339	-1.33666	0.181332	0.526111	AT5G35790	glucose-6-phosphate 1-dehydrogenase, chloroplastic-like
Unigene_001131	-0.410633	0.303962	-1.35094	0.176716	0.518737	#N/A	hypothetical protein CICLE_v10014084mg
Unigene_001132	-0.103658	0.17669	-0.586666	0.557428	0.845567	#N/A	hypothetical protein L484_026797
Unigene_001137	-0.148236	0.170972	-0.867022	0.38593	0.739327	AT2G01690	VAC14 homolog
Unigene_001138	-0.121463	0.134566	-0.902627	0.366724	0.725988	AT2G01690	VAC14 homolog
Unigene_001139	-0.497831	0.119303	-4.17282	3.0085e-05	0.000949657	AT5G19390	rho GTPase-activating 7 isoform X2
Unigene_001140	-0.465148	0.34614	-1.34382	0.179008	0.522194	AT5G19390	rho GTPase-activating 7
Unigene_001141	-0.0989772	0.246263	-0.401917	0.687745	0.907775	AT5G12150	Rho GTPase-activating gacQ
Unigene_001142	-0.0162967	0.520744	-0.0312951	0.975034	0.996077	AT1G08080	alpha carbonic anhydrase 7-like
Unigene_001143	2.34736	0.574064	4.08903	4.3319e-05	0.00129113	AT1G69410	woronin body major
Unigene_001147	-0.28703	0.852712	-0.336608	0.736412	NA	AT1G43760	PREDICTED: uncharacterized protein LOC105978134
Unigene_001148	0.497047	0.615456	0.807607	0.419317	0.76397	AT1G43760	hypothetical protein PRUPE_ppa020180mg
Unigene_001149	0.0681739	0.227273	0.299964	0.764204	0.935341	AT2G43180	petal death isoform X2
Unigene_001150	-0.181109	0.131702	-1.37514	0.169088	0.507148	#N/A	hypothetical protein L484_011781
Unigene_001152	-0.231538	0.20287	-1.14132	0.253739	0.616794	#N/A	DUF2146 family
Unigene_001155	0.772029	0.416399	1.85406	0.0637308	0.290571	AT2G22490	cyclin-D4-1-like
Unigene_001156	0.997823	0.409511	2.43662	0.0148253	0.114281	AT2G22490	cyclin-D4-1-like
Unigene_001159	-0.614769	0.195315	-3.14757	0.00164634	0.0237112	AT5G65930	Kinesin-like calmodulin-binding
Unigene_001161	0.273905	0.207234	1.32172	0.186261	0.533298	AT5G28530	FAR1-RELATED SEQUENCE 10
Unigene_001162	-0.83607	0.398712	-2.09693	0.0360001	0.202233	AT2G28690	TOX high mobility group box family member 4-A, isoform 1
Unigene_001164	0.138368	0.170349	0.812258	0.416644	0.762108	AT1G05790	sn1-specific diacylglycerol lipase beta isoform X3
Unigene_001165	0.461315	0.279987	1.64763	0.099429	0.377738	AT3G03920	H ACA ribonucleo complex subunit 1 1
Unigene_001167	0.0110579	0.275973	0.0400689	0.968038	0.993982	AT4G15510	psbP domain-containing 1, chloroplastic-like isoform X1
Unigene_001168	-0.49419	0.795992	-0.620848	0.5347	NA	#N/A	galacturan 1,4-alpha-galacturonidase C
Unigene_001169	-0.440194	0.239027	-1.84161	0.0655323	0.295628	AT2G46670	two-component response regulator-like APRR3
Unigene_001171	0.160063	0.199201	0.803524	0.421672	0.764635	#N/A	Solanesyl diphosphate synthase 3
Unigene_001173	0.0436071	0.372941	0.116928	0.906917	0.977121	AT3G07200	E3 ubiquitin- ligase RNF4 [Brassica oleracea oleracea]
Unigene_001174	-0.0619675	0.263635	-0.23505	0.81417	0.951039	AT1G78620	uncharacterized membrane sll0875
Unigene_001175	0.016719	0.135505	0.123383	0.901804	0.97653	AT5G45990	crooked neck 1
Unigene_001176	0.406912	0.456635	0.891108	0.372871	0.729853	AT4G28640	auxin-responsive IAA11 isoform X2
Unigene_001177	0.85055	0.559576	1.51999	0.128514	0.43598	AT4G28640	auxin-responsive IAA11 isoform X1
Unigene_001179	-0.114198	0.446522	-0.255749	0.798144	0.945819	AT2G29720	salicylate hydroxylase
Unigene_001181	0.400132	0.231126	1.73123	0.0834116	0.340818	AT5G42740	glucose-6-phosphate isomerase, cytosolic isoform X1 [Gossypium raimondii]
Unigene_001182	-0.36634	0.0901137	-4.06531	4.79695e-05	0.00140906	AT1G20760	epidermal growth factor receptor substrate 15-like 1 isoform X1
Unigene_001183	-0.132719	0.347829	-0.381565	0.702784	0.913991	AT1G20760	actin cytoskeleton-regulatory complex PAN1
Unigene_001184	0.146722	0.268153	0.547158	0.584271	0.859698	AT1G62560	flavin-containing monooxygenase FMO GS-OX-like 4
Unigene_001186	-0.285769	0.250362	-1.14142	0.253694	0.616756	#N/A	E3 ubiquitin- ligase UPL6
Unigene_001187	-0.140187	0.304135	-0.460936	0.644845	0.889628	AT5G35695	nuclease HARBI1
Unigene_001189	-0.320481	0.122529	-2.61556	0.008908	0.080782	AT3G55480	AP3-complex subunit beta-A
Unigene_001192	0.226728	0.179667	1.26193	0.206972	0.560779	AT1G09830	phosphoribosylamine--glycine ligase-like
Unigene_001193	-0.43357	0.196137	-2.21054	0.0270677	0.169405	AT4G12840	hypothetical protein L484_006374
Unigene_001194	0.198193	0.255824	0.774725	0.438502	0.776471	AT3G20650	mRNA cap guanine-N7 methyltransferase 1 [Cucumis melo]
Unigene_001195	0.379175	0.235992	1.60673	0.108113	0.395395	AT3G20650	mRNA cap guanine-N7 methyltransferase 1 [Cucumis melo]
Unigene_001196	-0.898723	0.453266	-1.98277	0.047393	0.242469	AT1G23090	probable sulfate transporter
Unigene_001197	0.110257	0.459771	0.239807	0.81048	0.949493	#N/A	---NA---
Unigene_001198	0.351192	0.198064	1.77312	0.0762081	0.323686	AT5G15640	Solute carrier family 25 member 44
Unigene_001199	0.026871	0.258227	0.10406	0.917122	0.979028	AT1G22770	GIGANTEA [Jatropha curcas]
Unigene_001200	-0.0420112	0.408477	-0.102849	0.918083	0.979524	AT1G22770	GIGANTEA [Jatropha curcas]
Unigene_001201	0.0591032	0.232533	0.254171	0.799364	0.946304	AT1G22770	GIGANTEA [Jatropha curcas]
Unigene_001202	0.243251	0.677765	0.358901	0.719669	0.919076	AT3G03780	5-methyltetrahydropteroyltriglutamate-homocysteine methyltransferase
Unigene_001203	-0.565613	0.81685	-0.692432	0.488666	NA	AT3G03780	5-methyltetrahydropteroyltriglutamate-homocysteine methyltransferase
Unigene_001204	-0.190277	0.3803	-0.500335	0.616839	0.876735	AT1G01950	armadillo repeat-containing kinesin 2 isoform X1
Unigene_001205	-0.788271	0.637733	-1.23605	0.216439	NA	AT1G01950	Armadillo repeat-containing kinesin 2
Unigene_001207	0.132627	0.823815	0.160992	0.8721	NA	AT5G47820	chromosome-associated kinesin KIF4A-like isoform X1
Unigene_001209	-1.33759	0.37335	-3.58268	0.000340084	0.00697126	AT5G47820	kinesin FRA1 isoform X2
Unigene_001210	-1.16994	0.430567	-2.71721	0.00658349	0.0659054	AT5G47820	chromosome-associated kinesin KIF4A-like isoform X1
Unigene_001211	-0.0662577	0.15884	-0.417134	0.67658	0.902651	AT2G47980	sister-chromatid cohesion 3 isoform X2
Unigene_001217	0.232261	0.167934	1.38306	0.166648	0.502572	AT5G23670	long chain base biosynthesis 2a
Unigene_001218	-0.313582	0.254597	-1.23168	0.218069	0.574917	AT5G17410	gamma-tubulin complex component 2 isoform X1
Unigene_001219	0	0.553074	0	1	NA	AT5G17410	Gamma-tubulin complex component 2
Unigene_001220	-0.458964	0.426792	-1.07538	0.282204	0.64985	AT5G17410	Gamma-tubulin complex component 2
Unigene_001222	-0.625893	0.285009	-2.19605	0.0280884	0.17348	ArthMp028	retrovirus-related Pol poly from transposon TNT 1-94 isoform X6
Unigene_001223	-0.0582753	0.188264	-0.30954	0.756911	0.932018	AT2G35350	phosphatase 2C 29
Unigene_001224	-0.632961	0.343699	-1.84162	0.0655315	0.295628	AT2G26080	glycine dehydrogenase (decarboxylating), mitochondrial
Unigene_001225	-0.333028	0.434014	-0.76732	0.442891	0.779637	AT2G26080	glycine dehydrogenase (decarboxylating), mitochondrial
Unigene_001226	-0.668487	0.36228	-1.84522	0.065005	0.294266	AT2G26080	glycine dehydrogenase (decarboxylating), mitochondrial
Unigene_001227	0.0805338	0.351847	0.228889	0.818955	0.953163	AT2G38060	probable anion transporter 3, chloroplastic
Unigene_001228	0.611516	0.539922	1.1326	0.257382	0.621033	#N/A	ABC transporter substrate-binding
Unigene_001229	-0.188098	0.182882	-1.02852	0.303704	0.672127	AT3G49140	PREDICTED: uncharacterized protein At3g49140-like isoform X1
Unigene_001230	-0.308857	0.413164	-0.747539	0.454738	0.786411	AT3G49140	hypothetical protein L484_014223
Unigene_001231	0.113267	0.223054	0.507803	0.611591	0.874182	AT4G34640	squalene synthase-like
Unigene_001233	-0.0139801	0.207068	-0.0675145	0.946172	0.987574	AT2G36810	SHOOT GRAVITROPISM 6 isoform X1
Unigene_001234	-0.30624	0.413411	-0.740763	0.458837	0.788571	AT2G36810	SHOOT GRAVITROPISM 6 isoform X1
Unigene_001235	0.489614	0.157571	3.10725	0.00188835	0.0262534	AT2G21950	F-box kelch-repeat SKIP6
Unigene_001236	0.993845	0.358251	2.77416	0.00553452	0.0580534	AT1G51760	IAA-amino acid hydrolase ILR1-like 4
Unigene_001239	-0.00470769	0.160226	-0.0293815	0.97656	0.996298	AT5G13010	pre-mRNA-splicing factor ATP-dependent RNA helicase PRP16
Unigene_001240	0.453244	0.137449	3.29754	0.000975365	0.0159135	AT5G25230	116 kDa U5 small nuclear ribonucleo component-like
Unigene_001242	0.459149	0.219011	2.09646	0.0360414	0.202333	AT1G33140	L-type lectin-domain containing receptor kinase -like
Unigene_001243	0.503223	0.362403	1.38857	0.164962	0.499792	AT1G33140	60S ribosomal L9-1-like
Unigene_001244	0.522989	0.171419	3.05095	0.00228118	0.0303672	AT1G33140	60S ribosomal L9
Unigene_001245	0.649492	0.211201	3.07523	0.00210338	0.0286287	AT1G33140	60S ribosomal L9
Unigene_001246	0.00323836	0.214923	0.0150676	0.987978	0.998822	AT5G11380	probable 1-deoxy-D-xylulose-5-phosphate synthase, chloroplastic
Unigene_001247	-0.426184	0.416382	-1.02354	0.306053	0.674055	AT1G65930	isocitrate dehydrogenase
Unigene_001249	0.0724225	0.463302	0.156318	0.875782	0.969729	#N/A	PREDICTED: uncharacterized protein LOC100853955
Unigene_001251	0.224469	0.261056	0.859849	0.389872	0.74294	AT4G32880	Homeobox-leucine zipper ATHB-8
Unigene_001252	-0.0217672	0.240062	-0.0906734	0.927752	0.982292	AT4G32880	Homeobox-leucine zipper ATHB-8
Unigene_001254	-1.56321	0.46662	-3.35007	0.000807908	0.0137305	AT5G03760	glucomannan 4-beta-mannosyltransferase 9
Unigene_001255	-0.856594	0.329282	-2.6014	0.00928452	0.0830102	AT5G03760	glucomannan 4-beta-mannosyltransferase 9-like
Unigene_001256	-0.0951572	0.510037	-0.186569	0.851998	0.963779	AT3G53740	60S ribosomal L36-3-like [Cicer arietinum]
Unigene_001257	0.163782	0.395101	0.414533	0.678483	0.903199	AT3G53740	60S ribosomal L36-3-like [Cicer arietinum]
Unigene_001260	0.499901	0.191529	2.61006	0.00905275	0.0815915	AT4G24160	probable 1-acylglycerol-3-phosphate O-acyltransferase
Unigene_001261	0.0377184	0.278862	0.135259	0.892407	0.973436	AT3G42850	Arabinose kinase isoform 1 [Theobroma cacao]
Unigene_001262	0.0727614	0.29174	0.249405	0.803048	0.947208	AT4G00490	beta-amylase 2, chloroplastic isoform X1
Unigene_001263	0.206733	0.34178	0.604871	0.545265	0.838262	AT4G00490	beta-amylase 7 isoform X1 [Gossypium raimondii]
Unigene_001264	-0.236001	0.155289	-1.51975	0.128574	0.43598	#N/A	KH domain-containing At4g18375-like
Unigene_001265	-0.283382	0.181259	-1.56341	0.117956	0.415498	AT5G64390	KH domain-containing At4g18375 isoform X1
Unigene_001266	1.70902	0.677477	2.52262	NA	NA	AT3G02300	ultraviolet-B receptor UVR8
Unigene_001267	1.36588	0.674193	2.02595	0.0427698	NA	AT3G02300	ultraviolet-B receptor UVR8
Unigene_001268	-0.29501	0.514272	-0.573645	0.566208	0.850071	AT1G27660	transcription factor bHLH110-like
Unigene_001271	0.14998	0.228457	0.656493	0.511507	0.818933	AT3G02650	pentatricopeptide repeat-containing At3g02650, mitochondrial
Unigene_001272	-0.230015	0.204532	-1.12459	0.260763	0.624949	AT1G26110	decapping 5-like
Unigene_001273	0.158119	0.380914	0.415106	0.678064	0.903199	AT5G59480	haloacid dehalogenase-like hydrolase
Unigene_001274	0.237017	0.263482	0.899554	0.368358	0.726852	#N/A	PREDICTED: uncharacterized protein LOC104222351
Unigene_001275	0.401589	0.282859	1.41975	0.15568	0.483944	AT3G05970	long chain acyl- synthetase 6, peroxisomal-like
Unigene_001276	0.148004	0.193957	0.763075	0.445419	0.780707	#N/A	dentin sialophospho -like isoform X1 [Malus domestica]
Unigene_001277	0.18312	0.148523	1.23294	0.217598	0.574074	AT4G02730	WD repeat-containing 5
Unigene_001278	-0.0418405	0.277723	-0.150656	0.880247	0.971317	AT4G02730	WD repeat-containing 5
Unigene_001279	-0.00625409	0.209571	-0.0298423	0.976193	0.996295	AT5G35570	O-fucosyltransferase family isoform 2
Unigene_001280	0.166444	0.522752	0.3184	0.750181	0.929498	AT3G21180	calcium-transporting ATPase 13, plasma membrane-type
Unigene_001281	-0.134549	0.255708	-0.526182	0.598762	0.866794	AT1G34070	PREDICTED: uncharacterized protein LOC101501674
Unigene_001282	-0.125804	0.14141	-0.889637	0.373661	0.730108	#N/A	transcriptional regulator ATRX homolog [Malus domestica]
Unigene_001285	0.430561	0.244189	1.76323	0.0778621	0.32741	AT1G29690	MACPF domain-containing CAD1
Unigene_001286	0.470733	0.226738	2.07611	0.0378838	0.20951	AT1G29690	MACPF domain-containing CAD1
Unigene_001288	0.349421	0.60434	0.578185	0.563139	0.848506	AT1G43760	PREDICTED: uncharacterized protein LOC103963932
Unigene_001289	-0.197384	0.381573	-0.51729	0.604954	0.871153	AT4G39790	HAT transposon superfamily isoform 2, partial
Unigene_001291	-0.0893738	0.138305	-0.646208	0.518145	0.822331	AT3G51390	S-acyltransferase 10-like isoform X2
Unigene_001292	0.0838357	0.302255	0.277367	0.781498	0.940946	AT5G58490	cinnamoyl- reductase 1-like
Unigene_001293	0.374999	0.218679	1.71484	0.0863747	0.347748	AT5G65620	probable cytosolic oligopeptidase A
Unigene_001296	0.0385504	0.219139	0.175917	0.860359	0.966213	AT4G30200	VIN3 2
Unigene_001297	-0.515979	0.504471	-1.02281	0.306397	0.674245	AT5G57380	VIN3 2
Unigene_001298	-0.158533	0.462394	-0.342854	0.731709	0.923726	AT5G57380	VIN3 2
Unigene_001303	-9.84644e-05	0.233842	-0.000421072	0.999664	1	AT4G14147	actin-related 2 3 complex subunit 4 isoform X1
Unigene_001304	0.732168	0.220774	3.31637	0.000911939	0.0151502	AT4G09670	uncharacterized oxidoreductase At4g09670-like
Unigene_001307	0.156088	0.210049	0.743103	0.457419	0.787897	AT4G02640	light-inducible CPRF2-like isoform X1
Unigene_001308	0.198276	0.175214	1.13162	0.257794	0.621286	AT4G02640	light-inducible CPRF2-like isoform X2
Unigene_001309	0.163503	0.213366	0.766307	0.443494	0.77971	AT1G49760	Polyadenylate-binding 2
Unigene_001310	0.268546	0.225794	1.18934	0.234307	0.595363	AT2G22400	tRNA (cytosine(34)-C(5))-methyltransferase
Unigene_001311	-0.0524961	0.207301	-0.253236	0.800086	0.946543	AT2G22400	tRNA (cytosine(34)-C(5))-methyltransferase
Unigene_001312	0.425035	0.270753	1.56983	0.116456	0.412289	AT2G22400	tRNA (cytosine(34)-C(5))-methyltransferase
Unigene_001314	0.162617	0.392696	0.414105	0.678798	0.903314	AT2G22400	tRNA (cytosine(34)-C(5))-methyltransferase
Unigene_001315	0.11026	0.4748	0.232223	0.816364	0.952004	ArthMp020	cytochrome b (mitochondrion)
Unigene_001317	-0.342157	0.222874	-1.53521	0.124733	0.429264	AT4G19020	DNA (cytosine-5)-methyltransferase CMT2 isoform X1
Unigene_001318	-0.202308	0.245724	-0.823314	0.410329	0.758364	AT3G26950	hypothetical protein L484_005663
Unigene_001319	0.545787	0.584733	0.933394	0.350617	NA	AT3G26950	transmembrane ,
Unigene_001320	0.0857478	0.427218	0.200712	0.840924	0.960565	AT3G26950	transmembrane ,
Unigene_001321	0.0677722	0.800485	0.0846639	0.932529	NA	ArthCp010	CF0 subunit IV of ATP synthase (chloroplast)
Unigene_001322	-0.0106569	0.201334	-0.0529314	0.957787	0.991273	AT3G24010	PHD finger ING1
Unigene_001323	-0.818882	0.431278	-1.89873	0.0575997	0.273208	AT3G24010	PHD finger ING1
Unigene_001326	0.0420138	0.133633	0.314397	0.75322	0.930617	AT1G04080	pre-mRNA-processing factor 39 isoform X2
Unigene_001327	-0.157629	0.184607	-0.853863	0.393181	0.745189	AT1G04080	pre-mRNA-processing factor 39 isoform X2
Unigene_001328	0.0539877	0.698215	0.0773224	0.938367	NA	AT1G04080	pre-mRNA-processing factor 39 isoform X2
Unigene_001329	1.95385	0.517944	3.77232	0.000161737	0.00385499	AT2G26530	Heat stress transcription factor A-2c,
Unigene_001330	-0.00187621	0.133517	-0.0140523	0.988788	0.998822	AT4G24680	MODIFIER OF SNC1 1
Unigene_001331	0.0733348	0.190004	0.385965	0.699522	0.912868	AT4G24680	MODIFIER OF SNC1 1
Unigene_001332	-0.122783	0.265367	-0.46269	0.643586	0.889439	#N/A	MODIFIER OF SNC1 1
Unigene_001335	1.05609	0.286217	3.68983	0.000224408	0.00498955	AT4G27690	vacuolar sorting-associated 26B [Amborella trichopoda]
Unigene_001336	0.587328	0.268598	2.18664	0.0287685	0.176109	AT4G27690	vacuolar sorting-associated 26B-like [Vitis vinifera]
Unigene_001337	0.398252	0.278558	1.42969	0.152806	0.478724	AT4G27690	vacuolar sorting-associated 26B [Amborella trichopoda]
Unigene_001339	0.0976663	0.190842	0.511764	0.608816	0.872957	AT2G02970	probable apyrase 6 isoform X1
Unigene_001343	0.463669	0.300515	1.54291	0.122851	0.426071	#N/A	PREDICTED: uncharacterized protein LOC100853619
Unigene_001344	-0.297748	0.341923	-0.870805	0.383861	0.738472	AT1G71270	vacuolar sorting-associated 52 A
Unigene_001345	-0.0631619	0.729623	-0.0865679	0.931015	NA	AT1G71270	vacuolar sorting-associated 52 A
Unigene_001346	0.0802477	0.205404	0.390682	0.696032	0.911091	AT3G18510	ATP-dependent helicase nuclease subunit A isoform 1
Unigene_001347	0.0905931	0.252388	0.358944	0.719637	0.919075	#N/A	squamosa promoter-binding 6 isoform X1 [Nelumbo nucifera]
Unigene_001349	-0.00267198	0.213662	-0.0125056	0.990022	0.998908	AT1G16670	serine threonine- kinase
Unigene_001351	0.355768	0.447735	0.794595	0.426849	NA	AT1G16670	serine threonine- kinase
Unigene_001353	0.0505307	0.163175	0.309671	0.756811	0.931933	AT2G27170	structural maintenance of chromosomes 3-like [Pyrus x bretschneideri]
Unigene_001354	-0.262555	0.332326	-0.790053	0.429497	0.76999	AT2G27170	structural maintenance of chromosomes 3-like [Pyrus x bretschneideri]
Unigene_001355	-1.76856	0.248792	-7.10858	1.17245e-12	3.16054e-10	AT5G06470	Glutaredoxin family ,
Unigene_001357	1.09636	0.857193	1.27901	0.200894	NA	AT3G26900	Shikimate kinase
Unigene_001359	0.0367859	0.392967	0.0936107	0.925418	0.98138	AT3G26900	Shikimate kinase
Unigene_001361	-1.27524	0.800388	-1.59328	0.111097	NA	#N/A	chemical-damaging agent resistance C
Unigene_001362	-0.442621	0.789484	-0.560646	0.575039	0.855263	ArthMp100	ATP synthase F1 subunit alpha (mitochondrion)
Unigene_001363	-0.196049	0.416785	-0.470385	0.63808	0.887179	AT2G28000	molecular chaperone
Unigene_001364	-1.05264	0.546339	-1.92672	0.054015	0.262836	AT5G59080	rtoA-like [Citrus sinensis]
Unigene_001365	-0.580861	0.603327	-0.962763	0.335666	NA	#N/A	rtoA-like [Citrus sinensis]
Unigene_001366	0.248003	0.239328	1.03625	0.300087	0.668595	AT3G60640	autophagy-related 8f [Phoenix dactylifera]
Unigene_001369	0.661496	0.325628	2.03145	0.0422097	0.225267	AT4G25570	transmembrane ascorbate ferrireductase 1
Unigene_001370	-0.244938	0.212869	-1.15065	0.249876	0.612483	AT3G13530	serine threonine- kinase sepA-like
Unigene_001371	-0.161211	0.182037	-0.885591	0.375838	0.732499	AT3G13530	serine threonine- kinase sepA-like
Unigene_001372	-0.293014	0.167666	-1.74761	0.0805317	0.333791	AT3G13530	serine threonine- kinase sepA-like
Unigene_001373	0.383508	0.418277	0.916877	0.359207	NA	#N/A	mediator of RNA polymerase II transcription subunit 6
Unigene_001374	-0.686852	0.401975	-1.70869	0.0875078	0.350227	#N/A	mediator of RNA polymerase II transcription subunit 6
Unigene_001375	-0.0959687	0.292633	-0.327949	0.74295	0.9271	AT3G47470	chlorophyll a-b binding 4, chloroplastic
Unigene_001376	-0.784453	0.405233	-1.93581	0.0528915	0.259483	AT1G18750	MADS-box defh21-like isoform X1 [Gossypium raimondii]
Unigene_001377	-0.486615	0.782951	-0.621514	0.534261	NA	AT3G47470	chlorophyll a-b binding 4, chloroplastic
Unigene_001378	0.209974	0.213393	0.983982	0.325125	0.690026	AT4G38510	V-type proton ATPase subunit B 2
Unigene_001379	0.45002	0.237379	1.89579	0.0579877	0.274578	AT4G38510	V-type proton ATPase subunit B2 [Pyrus x bretschneideri]
Unigene_001381	0.69377	0.466705	1.48653	0.13714	0.451855	AT1G22400	UDP-glycosyltransferase 85A2-like
Unigene_001382	0.242214	0.524875	0.461469	0.644462	NA	AT1G22400	UDP-glycosyltransferase 85A2-like
Unigene_001383	0.101214	0.374727	0.2701	0.787083	0.942995	AT5G50740	neurofilament medium polypeptide
Unigene_001385	-0.191266	0.116592	-1.64047	0.100908	0.380532	AT1G15750	topless-related 1-like isoform X1 [Pyrus x bretschneideri]
Unigene_001386	-0.72273	0.269705	-2.67971	0.0073686	0.0714597	AT5G52560	UDP-sugar pyrophosphorylase
Unigene_001387	-0.708114	0.288777	-2.45211	0.014202	0.111132	AT5G52560	UDP-sugar pyrophosphorylase
Unigene_001388	-0.20866	0.281295	-0.741785	0.458218	0.788343	AT5G52560	UDP-sugar pyrophosphorylase
Unigene_001389	-0.497967	0.356994	-1.39489	0.163049	0.496019	AT5G52560	UDP-sugar pyrophosphorylase
Unigene_001390	-0.77849	0.15719	-4.95255	7.32479e-07	4.31568e-05	AT2G40070	probable serine threonine- kinase nek3 isoform X1 [Cucumis melo]
Unigene_001391	-0.458754	0.344662	-1.33102	0.183182	0.529	AT2G40070	probable serine threonine- kinase nek3 isoform X1 [Cucumis melo]
Unigene_001393	-0.259206	0.226938	-1.14219	0.253376	0.616313	AT5G11020	probable receptor kinase At1g80640
Unigene_001396	-0.0608587	0.249319	-0.244099	0.807154	0.948598	#N/A	hypothetical protein L484_020164
Unigene_001398	-0.0390314	0.205143	-0.190264	0.849102	0.963475	AT1G49040	Stomatal cytokinesis defective SCD1 (SCD1) isoform 2
Unigene_001399	-0.778336	0.173888	-4.47608	7.60262e-06	0.000309723	AT2G35630	MICROTUBULE ORGANIZATION 1 family
Unigene_001400	-0.692782	0.157286	-4.40459	1.05986e-05	0.000405582	AT2G35630	MOR1-like isoform X2
Unigene_001401	-0.749551	0.204706	-3.66161	0.000250638	0.00545335	AT2G35630	MICROTUBULE ORGANIZATION 1 family
Unigene_001404	-0.186446	0.256931	-0.725667	0.468043	0.794133	AT4G01860	WD repeat-containing 6
Unigene_001407	-0.18177	0.205524	-0.884425	0.376467	0.732657	AT5G08710	ultraviolet-B receptor UVR8 isoform X4
Unigene_001408	3.38617	0.463142	7.31129	2.64588e-13	8.05961e-11	AT3G26430	GDSL-like lipase acylhydrolase
Unigene_001411	-0.895546	0.660326	-1.35622	0.17503	NA	ArthMp063	retrovirus-related Pol poly from transposon TNT 1-94 isoform X6
Unigene_001412	-0.184351	0.369024	-0.499563	0.617383	0.877085	AT2G32590	condensin complex subunit 2
Unigene_001413	-0.538254	0.663429	-0.811322	0.417181	NA	AT2G32590	condensin complex subunit 2
Unigene_001414	0.00586186	0.538429	0.010887	0.991314	NA	AT5G60250	E3 ubiquitin- ligase rbrA
Unigene_001415	0.27871	0.232086	1.20089	0.229792	0.590195	AT5G60250	E3 ubiquitin- ligase rbrA
Unigene_001416	0.0876049	0.261951	0.334432	0.738054	0.925023	AT5G60250	E3 ubiquitin- ligase rbrA
Unigene_001417	-0.320065	0.59808	-0.535155	0.592543	0.863686	ArthCp012	DNA-directed RNA polymerase subunit beta
Unigene_001418	0.10534	0.703296	0.149781	0.880937	0.971551	ArthCp012	DNA-directed RNA polymerase subunit beta
Unigene_001419	0.0436867	0.332637	0.131334	0.895511	0.974168	AT3G63490	50S ribosomal L1, chloroplastic
Unigene_001420	-0.500864	0.21728	-2.30516	0.0211578	0.143859	AT3G63490	50S ribosomal L1, chloroplastic
Unigene_001422	0.0258625	0.756022	0.0342086	0.972711	NA	AT2G45960	aquaporin PIP1-3
Unigene_001423	-0.668789	0.288369	-2.31921	0.0203834	0.140718	AT4G00430	aquaporin PIP1-3
Unigene_001424	1.00918	0.302411	3.33713	0.000846487	0.0142767	AT4G26390	pyruvate kinase, cytosolic isozyme
Unigene_001425	0.851291	0.266357	3.19606	0.0013932	0.0208768	AT5G56350	Pyruvate kinase, cytosolic isozyme
Unigene_001427	0.0224838	0.221881	0.101333	0.919286	0.979821	AT4G14550	auxin-responsive IAA16
Unigene_001428	0.0559032	0.22037	0.253679	0.799743	0.946499	AT4G14550	auxin-induced AUX28-like
Unigene_001429	-0.361272	0.211677	-1.70672	0.0878747	0.351096	AT5G54780	TBC1 domain family member 15-like
Unigene_001430	0.33873	0.47622	0.711289	0.476905	NA	AT4G27100	TBC1 domain family member 15-like
Unigene_001431	-0.314628	0.566547	-0.555344	0.578659	NA	AT5G54780	TBC1 domain family member 15-like
Unigene_001432	-0.713277	0.496404	-1.43689	0.15075	0.475074	AT1G06410	probable alpha,alpha-trehalose-phosphate synthase [UDP-forming] 7
Unigene_001433	-0.963328	0.773139	-1.246	0.212766	NA	AT1G06410	probable alpha,alpha-trehalose-phosphate synthase [UDP-forming] 7
Unigene_001434	0.144755	0.337318	0.429136	0.667825	0.898495	AT1G05570	callose synthase 3-like isoform X1 [Populus euphratica]
Unigene_001435	-0.30813	0.439235	-0.701515	0.482982	0.803042	AT5G13000	callose synthase 3-like [Brassica napus]
Unigene_001436	-0.197534	0.425946	-0.463754	0.642824	0.889119	AT2G31960	callose synthase 2-like [Populus euphratica]
Unigene_001437	0.119144	0.127737	0.932733	0.350958	0.712015	AT5G61970	signal recognition particle subunit SRP68
Unigene_001438	0.133458	0.116295	1.14757	0.251144	0.61353	AT5G61970	signal recognition particle subunit SRP68-like
Unigene_001441	-0.759166	0.835829	-0.908279	0.363731	0.723543	#N/A	alcohol oxidase
Unigene_001443	-0.0373334	0.23304	-0.160201	0.872722	0.968996	AT3G22670	pentatricopeptide repeat-containing At3g22670, mitochondrial [Fragaria vesca vesca]
Unigene_001444	-0.65834	0.82282	-0.800102	0.423652	NA	AT1G48130	mitochondrial peroxiredoxin PRX1
Unigene_001445	1.31889	0.629333	2.0957	0.0361091	0.202584	AT2G46150	Late embryogenesis abundant hydroxyproline-rich glycofamily ,
Unigene_001450	0.0840037	0.215923	0.389045	0.697243	0.911686	AT5G15400	probable ubiquitin conjugation factor E4
Unigene_001451	-0.536736	0.471645	-1.13801	0.255118	0.618525	AT5G15400	probable ubiquitin conjugation factor E4
Unigene_001452	0.155755	0.332908	0.467862	0.639883	0.88761	AT5G15400	probable ubiquitin conjugation factor E4
Unigene_001453	0.341203	0.439573	0.776214	0.437623	0.775844	AT5G15400	probable ubiquitin conjugation factor E4
Unigene_001454	0.0785998	0.865825	0.0907802	0.927667	NA	AT1G01800	carbonyl reductase
Unigene_001455	0.36497	0.407962	0.894616	0.370992	0.728756	AT1G79210	proteasome subunit alpha type-2-A
Unigene_001456	0.341862	0.173703	1.96809	0.0490579	0.247086	AT1G79210	proteasome subunit alpha type-2-A
Unigene_001457	-0.15851	0.248063	-0.638993	0.522827	0.825003	AT1G16470	proteasome subunit alpha type-2-A [Tarenaya hassleriana]
Unigene_001459	-0.655924	0.460479	-1.42444	0.154319	0.481484	AT1G79210	proteasome subunit alpha type-2-A
Unigene_001461	0.412261	0.193034	2.13569	0.0327046	0.191065	AT2G01720	dolichyl-diphosphooligosaccharide-- glycosyltransferase subunit 1B
Unigene_001463	-0.202362	0.331271	-0.610865	0.541289	0.836795	#N/A	arginine--tRNA ligase, cytoplasmic-like isoform X1
Unigene_001464	0.733155	0.413876	1.77144	0.0764882	0.324216	AT3G22600	non-specific lipid-transfer At2g13820
Unigene_001466	0.0967463	0.175304	0.551877	0.581033	0.857959	AT5G65540	histone-lysine N-methyltransferase 2D
Unigene_001467	0.747236	0.223917	3.33711	0.000846556	0.0142767	AT5G04930	phospholipid-transporting ATPase 1-like
Unigene_001468	0.887616	0.387534	2.29042	0.0219971	0.147654	AT5G04930	phospholipid-transporting ATPase 1-like
Unigene_001470	0.951844	0.343642	2.76987	0.00560785	0.0586336	AT5G61450	hypothetical protein L484_006636
Unigene_001471	0.533943	0.622698	0.857466	0.391187	NA	AT5G61450	hypothetical protein L484_006636
Unigene_001473	0.357679	0.29946	1.19442	0.232315	0.592776	AT2G21350	RNA-binding CRS1 domain ,
Unigene_001474	0.0996467	0.291772	0.341523	0.73271	0.923765	AT2G21350	RNA-binding CRS1 domain ,
Unigene_001475	0.409345	0.284104	1.44083	0.149634	0.473479	AT2G27680	pyridoxal reductase, chloroplastic isoform X2
Unigene_001476	0.425762	0.565277	0.753191	0.451335	0.784505	AT4G23760	Cox19-like CHCH family
Unigene_001477	0.612692	0.320744	1.91022	0.0561046	0.268838	AT4G23760	Cox19-like CHCH family
Unigene_001478	0.0383599	0.180202	0.212872	0.831427	0.958052	AT4G10730	serine threonine- kinase BLUS1 isoform X1 [Gossypium raimondii]
Unigene_001479	-0.127924	0.136	-0.940617	0.346901	0.708757	AT4G10730	serine threonine- kinase BLUS1-like isoform X1
Unigene_001480	0.465485	0.361117	1.28901	0.197393	0.548162	#N/A	DNA damage-binding 2
Unigene_001481	0.31673	0.387928	0.816468	0.414233	0.760536	AT1G05570	callose synthase 2-like
Unigene_001482	0.284734	0.132464	2.14952	0.0315929	0.186684	AT2G05710	aconitate hydratase, cytoplasmic
Unigene_001484	0.46894	0.866228	0.541359	NA	NA	AT1G43760	hypothetical protein PRUPE_ppa020180mg
Unigene_001485	-0.33983	0.591894	-0.57414	0.565873	0.849792	AT1G23800	aldehyde dehydrogenase
Unigene_001486	0.0956005	0.131236	0.728465	0.466329	0.793389	AT5G07940	Heat shock DDB_G0288861, isoform 4
Unigene_001487	0.101233	0.37204	0.272103	0.785543	0.942666	#N/A	Heat shock DDB_G0288861, isoform 1
Unigene_001490	-0.0944807	0.145737	-0.648296	0.516793	0.821524	AT3G57300	DNA helicase INO80-like
Unigene_001491	-0.0573202	0.318117	-0.180186	0.857007	0.965039	#N/A	neurofilament medium polypeptide-like
Unigene_001492	-0.133116	0.375232	-0.354756	0.722772	0.920133	#N/A	neurofilament medium polypeptide-like
Unigene_001493	-0.146866	0.168709	-0.87053	0.384011	0.738518	AT3G05680	split ends-like
Unigene_001494	-0.486826	0.640051	-0.760605	0.446893	NA	AT3G05680	split ends-like
Unigene_001497	0.378525	0.560162	0.675743	0.499204	NA	AT1G53580	persulfide dioxygenase ETHE1 homolog, mitochondrial-like
Unigene_001498	-0.366428	0.183931	-1.9922	0.0463492	0.239458	AT1G53580	persulfide dioxygenase ETHE1 homolog, mitochondrial-like
Unigene_001499	0.219249	0.345334	0.634888	0.525501	0.826652	AT3G52970	cytochrome P450 76A2-like
Unigene_001500	0.254549	0.106418	2.39199	0.0167575	0.123625	AT1G78720	transport Sec61 subunit alpha-like
Unigene_001501	-0.008145	0.264722	-0.0307681	0.975454	0.996088	AT1G29310	transport Sec61 subunit alpha-like
Unigene_001502	0.26171	0.163798	1.59776	0.110097	0.399292	AT2G34250	transport Sec61 subunit alpha-like
Unigene_001504	0.251594	0.163331	1.54039	0.123465	0.427226	AT4G03120	U1 small nuclear ribonucleo C
Unigene_001506	-0.036883	0.182487	-0.202113	0.839828	0.960526	#N/A	hepatocyte growth factor-regulated tyrosine kinase substrate
Unigene_001507	-0.136325	0.278227	-0.489976	0.624151	0.880088	AT1G31830	probable polyamine transporter At1g31830 isoform X1
Unigene_001508	0.478863	0.272343	1.75831	0.0786948	0.329049	AT3G56010	transmembrane ,
Unigene_001511	0.0772368	0.513473	0.15042	0.880433	0.971382	AT3G08690	ubiquitin-conjugating enzyme E2 11-like
Unigene_001512	0.146914	0.32152	0.456937	0.647716	0.891186	AT3G08690	ubiquitin-conjugating enzyme E2-17 kDa [Amborella trichopoda]
Unigene_001513	0.107676	0.366782	0.29357	0.769087	0.937611	AT1G68430	conserved hypothetical protein
Unigene_001514	-0.0427939	0.164186	-0.260643	0.794368	0.944767	AT1G68430	conserved hypothetical protein
Unigene_001516	0.553633	0.247419	2.23763	0.0252452	0.161928	AT1G34030	40S ribosomal S18
Unigene_001517	0.497521	0.263311	1.88948	0.058828	0.276758	AT1G34030	40S ribosomal S18
Unigene_001518	-0.301777	0.863046	-0.349666	0.72659	NA	AT2G01170	amino acid permease
Unigene_001519	-0.136428	0.516177	-0.264304	0.791546	NA	#N/A	PREDICTED: uncharacterized protein LOC104882222
Unigene_001520	-0.33805	0.861245	-0.392513	0.694679	NA	AT5G19820	Importin beta-3 subunit
Unigene_001521	0.351653	0.197194	1.78328	0.0745399	0.319482	AT3G60520	Late cornified envelope 1E
Unigene_001524	0.321153	0.0780516	4.11462	3.87811e-05	0.00117194	AT2G14740	vacuolar-sorting receptor 3-like
Unigene_001525	-0.00106485	0.403686	-0.00263782	0.997895	1	AT2G14740	vacuolar-sorting receptor 3-like
Unigene_001526	0.15732	0.240909	0.653028	0.513738	0.820203	#N/A	Alpha beta-Hydrolases superfamily
Unigene_001528	-0.600022	0.470548	-1.27516	0.202254	0.554592	AT5G45960	GDSL esterase lipase At5g45960-like
Unigene_001529	-0.249997	0.30648	-0.815705	0.414669	0.760801	AT3G17650	probable metal-nicotianamine transporter YSL7
Unigene_001530	-0.26496	0.444483	-0.596108	0.551103	0.841159	AT3G17650	probable metal-nicotianamine transporter YSL7
Unigene_001531	0.376269	0.459088	0.8196	0.412444	0.75959	AT4G37680	heptahelical transmembrane 4-like
Unigene_001532	0.0921243	0.260091	0.3542	0.723189	0.920255	AT4G37680	heptahelical transmembrane 4-like
Unigene_001533	-0.175901	0.28851	-0.609687	0.542069	0.837003	AT1G50710	HAUS augmin-like complex subunit 4 isoform 3
Unigene_001534	0.442507	0.238132	1.85824	0.0631346	0.289224	AT5G57370	U4 small nuclear ribonucleo 27 kDa
Unigene_001535	-0.27368	0.305838	-0.894851	0.370867	0.728668	AT5G57370	U4 small nuclear ribonucleo 27 kDa
Unigene_001537	-0.346167	0.249502	-1.38743	0.16531	0.500449	AT1G01510	C-terminal binding AN
Unigene_001538	-0.769245	0.865381	-0.888908	0.374052	NA	AT1G01510	C-terminal binding AN
Unigene_001539	0.012397	0.685405	0.0180872	0.985569	NA	AT3G12480	dr1-associated corepressor-like
Unigene_001540	0.158376	0.435182	0.36393	0.715911	0.917699	AT3G12480	dr1-associated corepressor-like
Unigene_001541	-0.17506	0.136694	-1.28067	0.20031	0.552383	AT3G12480	dr1-associated corepressor-like
Unigene_001542	0.0848693	0.516695	0.164254	0.869531	0.96862	AT3G12480	dr1-associated corepressor-like
Unigene_001544	0.00838783	0.142601	0.0588202	0.953095	0.990064	AT2G06210	RNA polymerase-associated CTR9 homolog
Unigene_001546	-1.06274	0.673276	-1.57846	0.114461	NA	#N/A	PREDICTED: uncharacterized protein LOC102618749
Unigene_001547	-0.404338	0.446104	-0.906377	0.364737	0.724251	#N/A	PREDICTED: uncharacterized protein LOC102618749
Unigene_001548	-0.554389	0.337413	-1.64306	0.100371	0.37947	AT2G43560	peptidyl-prolyl cis-trans isomerase FKBP16-3, chloroplastic
Unigene_001549	NA	NA	NA	NA	NA	AT1G50360	myosin-1-like isoform X1 [Populus euphratica]
Unigene_001550	-0.466783	0.203417	-2.29471	0.0217499	0.146532	AT1G50360	myosin-1-like isoform X1 [Populus euphratica]
Unigene_001551	-0.284298	0.458747	-0.619727	0.535438	0.833246	AT2G41680	thioredoxin reductase NTRC
Unigene_001552	0.0480808	0.421177	0.114158	0.909112	0.977121	AT1G50360	myosin-1-like isoform X1 [Populus euphratica]
Unigene_001553	-0.131795	0.431488	-0.305444	0.760028	NA	AT1G50360	myosin-1-like isoform X1 [Populus euphratica]
Unigene_001554	0.0780386	0.150933	0.517043	0.605126	0.871166	AT5G08230	ENHANCER OF AG-4 2-like isoform X1 [Gossypium raimondii]
Unigene_001556	0.0962289	0.209111	0.46018	0.645387	0.889851	AT5G04140	ferredoxin-dependent glutamate synthase, chloroplastic
Unigene_001557	-0.163151	0.202437	-0.805936	0.42028	0.764116	AT5G04140	ferredoxin-dependent glutamate synthase, chloroplastic
Unigene_001558	0.0388627	0.233362	0.166534	0.867737	0.968352	AT1G62750	elongation factor G-2, chloroplastic
Unigene_001560	0.217539	0.568862	0.382411	0.702157	NA	AT1G60230	Radical SAM superfamily isoform 1 [Theobroma cacao]
Unigene_001561	0.456547	0.32765	1.3934	0.163499	0.497042	AT1G60230	Radical SAM superfamily isoform 1 [Theobroma cacao]
Unigene_001562	-0.297269	0.434131	-0.684745	0.493505	0.808744	AT5G57150	transcription factor bHLH35
Unigene_001563	0.0712449	0.253052	0.281543	0.778294	0.940135	#N/A	cyclin-T1-3-like isoform X1 [Populus euphratica]
Unigene_001564	-0.0759895	0.187986	-0.40423	0.686044	0.907083	AT3G63170	fatty-acid-binding 1
Unigene_001566	-0.0366398	0.552573	-0.0663077	0.947133	0.987991	AT1G17220	translation initiation factor IF-2, partial
Unigene_001567	0.255925	0.478337	0.535031	0.592628	0.863686	AT1G33390	ATP-dependent RNA helicase
Unigene_001568	0.0330745	0.115541	0.286258	0.77468	0.939154	AT1G33390	probable ATP-dependent RNA helicase DHX37 [Vitis vinifera]
Unigene_001571	0.120209	0.350078	0.343378	0.731314	0.923533	AT3G21510	histidine-containing phosphotransfer 1-like
Unigene_001572	-0.318656	0.333368	-0.95587	0.339138	0.702201	AT3G21510	histidine-containing phosphotransfer 1
Unigene_001573	0.278958	0.245269	1.13735	0.25539	0.618547	AT3G55950	serine threonine- kinase CCR3
Unigene_001574	-1.73143	0.839789	-2.06174	0.0392321	NA	#N/A	sugar transporter
Unigene_001575	0.89476	0.277396	3.22556	0.00125725	0.0194261	AT3G17810	dihydropyrimidine dehydrogenase (NADP(+)), chloroplastic
Unigene_001576	-0.332867	0.810606	-0.41064	0.681337	NA	AT3G17810	dihydropyrimidine dehydrogenase [NADP(+)]-like
Unigene_001577	0.273656	0.702109	0.389763	0.696712	NA	AT3G17810	dihydropyrimidine dehydrogenase [NADP(+)]-like
Unigene_001578	-0.16757	0.117405	-1.42728	0.1535	0.479984	AT2G01980	sodium hydrogen exchanger 8 isoform X1
Unigene_001579	0.0423542	0.359166	0.117924	0.906128	0.977013	AT2G01980	sodium hydrogen exchanger 8
Unigene_001582	0.16755	0.253481	0.660997	0.508614	0.817351	AT5G51050	calcium-binding mitochondrial carrier S -1-like [Phoenix dactylifera]
Unigene_001583	0.0402114	0.464193	0.0866265	0.930968	0.983049	AT5G51050	calcium-binding mitochondrial carrier S -1-like [Glycine max]
Unigene_001584	0.719532	0.439978	1.63538	0.101969	0.382759	AT5G51050	calcium-binding mitochondrial carrier S -1-like [Glycine max]
Unigene_001588	0.293934	0.625751	0.46973	0.638548	0.887183	#N/A	retrovirus-related Pol poly from transposon TNT 1-94
Unigene_001589	-0.187169	0.500973	-0.373612	0.708693	0.915485	AT3G60240	translation initiation factor 4G
Unigene_001591	-0.00755029	0.391392	-0.0192909	0.984609	0.997926	AT5G11590	dehydration-responsive element-binding 3-like
Unigene_001592	0.0939313	0.236922	0.396466	0.691761	0.909631	AT3G05580	serine threonine- phosphatase PP1
Unigene_001593	0.375701	0.246328	1.5252	0.127209	0.43358	AT3G59280	mitochondrial import inner membrane translocase subunit tim16
Unigene_001594	-0.0651387	0.403296	-0.161516	0.871687	0.968731	AT4G35100	aquaporin PIP2-7
Unigene_001595	0.723895	0.458888	1.5775	0.114681	0.408381	AT4G10960	UDP-glucose 4-epimerase GEPI48
Unigene_001596	-0.184726	0.307953	-0.599853	0.548604	0.840268	AT2G32950	E3 ubiquitin- ligase COP1-like isoform X2
Unigene_001597	-0.208543	0.332119	-0.627916	0.530059	0.829361	AT2G32950	E3 ubiquitin- ligase COP1-like
Unigene_001598	-0.0870287	0.339693	-0.256198	0.797798	0.94569	AT1G68050	adagio 3
Unigene_001601	0.213719	0.273766	0.780662	0.435001	0.774466	AT1G52150	homeobox-leucine zipper ATHB-8
Unigene_001602	-0.482124	0.172553	-2.79407	0.00520495	0.0555529	AT1G52150	homeobox-leucine zipper ATHB-15
Unigene_001603	0.0730228	0.303444	0.240647	0.809829	0.949069	AT1G18980	germin subfamily T member 2
Unigene_001604	0.345486	0.210024	1.64498	0.0999743	0.378741	AT5G27470	serine--tRNA ligase
Unigene_001605	0.439008	0.28945	1.5167	0.129343	0.437085	AT5G27470	serine--tRNA ligase
Unigene_001606	-0.164178	0.31294	-0.52463	0.599841	0.867682	AT1G03440	probably inactive leucine-rich repeat receptor kinase IMK2
Unigene_001607	-0.135046	0.199226	-0.677852	0.497865	0.811596	AT5G58100	PREDICTED: uncharacterized protein LOC105161979
Unigene_001608	-0.0718377	0.191604	-0.374927	0.707715	0.915219	AT5G58100	PREDICTED: uncharacterized protein LOC105790158
Unigene_001609	0.778145	0.402058	1.9354	0.0529408	0.259564	AT2G42450	Sn1-specific diacylglycerol lipase alpha
Unigene_001610	0.207013	0.813544	0.254458	0.799142	NA	AT2G42450	Sn1-specific diacylglycerol lipase alpha
Unigene_001611	1.02161	0.618589	1.65152	0.098632	NA	AT2G42450	Sn1-specific diacylglycerol lipase alpha
Unigene_001612	-0.0969447	0.274261	-0.353476	0.723731	0.920599	AT3G05120	Gibberellin receptor GID1C
Unigene_001614	-0.133742	0.11258	-1.18797	0.234844	0.595537	AT1G02080	CCR4-NOT transcription complex subunit 1 isoform X2
Unigene_001615	-0.677561	0.27072	-2.50281	0.012321	0.1007	AT3G55390	CASP 4C2
Unigene_001616	-0.135341	0.592015	-0.22861	0.819172	0.953264	#N/A	uncharacterized RNA-binding [Prunus mume]
Unigene_001617	0.799829	0.183494	4.35889	1.30727e-05	0.000482674	AT4G01900	nitrogen regulatory P-II homolog
Unigene_001618	-0.0515865	0.119706	-0.430942	0.66651	0.898066	AT1G60900	splicing factor U2af large subunit A-like isoform X4
Unigene_001619	0.135958	0.120282	1.13032	0.258341	0.621914	AT1G09770	Cell division cycle 5
Unigene_001620	0.107512	0.180166	0.596738	0.550682	0.841159	AT1G09770	cell division cycle 5
Unigene_001623	0.0972956	0.296868	0.32774	0.743108	0.9271	AT5G46580	pentatricopeptide repeat-containing At5g46580, chloroplastic
Unigene_001624	-0.475474	0.343667	-1.38353	0.166503	0.502511	AT5G46580	pentatricopeptide repeat-containing At5g46580, chloroplastic
Unigene_001625	-0.0455687	0.272459	-0.16725	0.867173	0.968209	AT5G20170	mediator of RNA polymerase II transcription subunit 17
Unigene_001626	-0.0769621	0.138682	-0.554956	0.578925	0.857269	AT2G33490	hypothetical protein L484_005672
Unigene_001631	-0.0381589	0.220381	-0.17315	0.862534	0.967042	AT1G77030	DEAD-box ATP-dependent RNA helicase 29 isoform X2
Unigene_001632	-0.054081	0.25145	-0.215077	0.829707	0.957374	AT5G42470	BRCA1-A complex subunit BRE
Unigene_001633	-0.467684	0.866272	-0.539881	0.589279	NA	AT5G42470	BRCA1-A complex subunit BRE
Unigene_001634	1.4357	0.326839	4.39267	1.11968e-05	0.000422597	AT5G42470	BRCA1-A complex subunit BRE
Unigene_001635	0.00220094	0.407221	0.00540478	0.995688	0.999714	AT5G42470	BRCA1-A complex subunit BRE
Unigene_001636	0.0692435	0.265298	0.261002	0.794091	0.944767	AT3G01720	isoform 2, partial
Unigene_001638	0.0267172	0.780468	0.0342323	0.972692	NA	ArthMp103	ribosomal S7 (mitochondrion)
Unigene_001639	0.0429628	0.194755	0.220599	0.825404	0.955231	AT1G09420	glucose-6-phosphate 1-dehydrogenase 4, chloroplastic
Unigene_001641	-0.461384	0.304959	-1.51294	0.130295	0.438457	AT2G33470	Glycolipid transfer 1 isoform 1 [Theobroma cacao]
Unigene_001642	0.179236	0.510347	0.351203	0.725436	0.921366	AT2G33470	Glycolipid transfer 1 isoform 1 [Theobroma cacao]
Unigene_001643	-0.0892524	0.406759	-0.219423	0.82632	0.955614	AT2G33470	pleckstrin homology domain-containing family A member 8
Unigene_001645	0.181215	0.306209	0.591803	0.553982	0.843384	#N/A	prolyl-tRNA synthetase family
Unigene_001646	0.156954	0.274745	0.57127	0.567816	0.850942	AT1G60080	exosome complex component RRP43-like [Populus euphratica]
Unigene_001647	-0.108185	0.427542	-0.253041	0.800237	NA	AT1G60080	exosome complex component RRP43-like [Populus euphratica]
Unigene_001648	0.7223	0.438789	1.64612	0.0997392	0.378415	AT1G60080	exosome complex component RRP43-like [Populus euphratica]
Unigene_001649	0.329953	0.279705	1.17964	0.238142	0.599408	AT1G78900	V-type proton ATPase catalytic subunit A [Camelina sativa]
Unigene_001650	0.0274662	0.315482	0.087061	0.930623	0.982868	AT4G34555	40S ribosomal S25
Unigene_001652	-0.358384	0.308362	-1.16222	0.245146	0.607234	AT4G23160	retrovirus-related Pol poly from transposon TNT 1-94
Unigene_001653	0.513249	0.142239	3.60836	0.000308144	0.00639398	AT5G21930	copper-transporting ATPase PAA2, chloroplastic
Unigene_001654	0.662887	0.176904	3.74715	0.000178853	0.00418758	AT4G35090	catalase isozyme 1
Unigene_001655	0.0551345	0.233563	0.236058	0.813387	0.9508	AT3G47830	DNA glycosylase At3g47830
Unigene_001656	-0.082209	0.180105	-0.45645	0.648067	0.891311	AT1G60890	phosphatidylinositol 4-phosphate 5-kinase 8-like isoform X2
Unigene_001657	0.073497	0.274328	0.267917	0.788763	0.943414	AT3G48250	pentatricopeptide repeat-containing At3g48250, chloroplastic
Unigene_001658	NA	NA	NA	NA	NA	AT3G48250	pentatricopeptide repeat-containing At3g48250, chloroplastic
Unigene_001659	0.0729881	0.858222	0.0850458	0.932225	NA	AT3G48250	pentatricopeptide repeat-containing At3g48250, chloroplastic
Unigene_001662	-0.162464	0.364783	-0.445372	0.656051	0.893912	AT2G22070	pentatricopeptide repeat-containing At2g13600-like
Unigene_001663	0.0914298	0.836283	0.109329	0.912942	NA	AT3G23600	dienelactone hydrolase family
Unigene_001664	-0.0173824	0.142376	-0.122088	0.90283	0.976633	AT5G01960	RING finger and transmembrane domain-containing 2-like
Unigene_001666	-0.253624	0.245912	-1.03136	0.302371	0.670831	ArthMp063	retrovirus-related Pol poly from transposon TNT 1-94
Unigene_001667	0.278191	0.456133	0.60989	0.541935	0.837003	ArthMp063	retrovirus-related Pol poly from transposon TNT 1-94
Unigene_001668	0.169086	0.143563	1.17778	0.238884	0.600384	AT3G55270	-tyrosine-phosphatase MKP1-like [Pyrus x bretschneideri]
Unigene_001669	0.406506	0.298686	1.36098	0.17352	0.514014	AT3G55270	-tyrosine-phosphatase MKP1-like [Pyrus x bretschneideri]
Unigene_001670	-0.260403	0.26749	-0.973507	0.330302	0.694153	AT2G33980	nudix hydrolase 15, mitochondrial-like
Unigene_001671	-0.450222	0.635103	-0.708895	0.47839	NA	AT2G33150	acetyl- acyltransferase
Unigene_001673	0.225947	0.174951	1.29148	0.196536	0.54693	AT1G04850	UBX domain-containing 1
Unigene_001674	-0.180373	0.266182	-0.677632	0.498005	0.811653	AT1G04850	UBX domain-containing 1
Unigene_001675	-0.0792214	0.305633	-0.259204	0.795478	0.945343	AT1G04850	UBX domain-containing 1
Unigene_001676	0.334715	0.363975	0.919609	0.357777	0.718266	AT1G04850	UBX domain-containing 1
Unigene_001677	-0.369758	0.322007	-1.14829	0.250849	0.61353	AT1G04850	UBX domain-containing 1
Unigene_001678	0.0838983	0.22036	0.380733	0.703401	0.913991	AT2G42120	DNA polymerase delta small subunit isoform X2
Unigene_001679	0.803107	0.317813	2.52698	0.0115049	0.0963442	#N/A	NT domain of poly(A) polymerase and terminal uridylyl transferase-containing , isoform 1
Unigene_001680	0.0924336	0.326352	0.283233	0.776998	0.939735	AT2G42120	DNA polymerase delta small subunit isoform X2
Unigene_001681	0.00228901	0.772098	0.00296466	0.997635	NA	AT2G42120	DNA polymerase delta small subunit isoform X2
Unigene_001683	-0.15654	0.279313	-0.560447	0.575175	0.855263	AT3G07670	ribulose-1,5 bisphosphate carboxylase oxygenase large subunit N-methyltransferase, chloroplastic
Unigene_001684	0.160709	0.400679	0.401092	0.688352	0.907896	AT3G61680	triacylglycerol lipase,
Unigene_001685	0.0526435	0.41233	0.127673	0.898407	0.974924	AT2G33640	S-acyltransferase 21
Unigene_001687	-0.373215	0.39195	-0.952201	0.340995	0.703991	AT1G06560	methyltransferase NSUN6 isoform X2
Unigene_001688	0.232722	0.255975	0.909159	0.363266	0.723143	AT1G06560	methyltransferase NSUN6 isoform X2
Unigene_001690	-0.33269	0.170917	-1.9465	0.0515944	0.255694	#N/A	CASC3-like isoform X1 [Gossypium raimondii]
Unigene_001694	0.0399004	0.237863	0.167745	0.866784	0.968172	AT5G51880	2-oxoglutarate and Fe(II)-dependent oxygenase superfamily isoform 1 [Theobroma cacao]
Unigene_001695	-0.352882	0.439538	-0.802849	0.422062	0.764672	#N/A	PREDICTED: uncharacterized protein LOC103427405
Unigene_001696	0.160836	0.148352	1.08415	0.2783	0.645299	AT3G48500	PLASTID TRANSCRIPTIONALLY ACTIVE 10
Unigene_001699	-0.810977	0.196755	-4.12175	3.76005e-05	0.00114457	AT3G11280	transcription factor DIVARICATA-like
Unigene_001700	0.236803	0.211145	1.12152	0.262068	0.626489	AT1G22800	methyltransferase At1g22800
Unigene_001701	-0.155254	0.224217	-0.692427	0.488669	0.806154	AT3G25510	TMV resistance N-like
Unigene_001703	0.0665569	0.347872	0.191326	0.84827	0.963024	AT5G03300	adenosine kinase 2
Unigene_001705	0.512911	0.139904	3.66615	0.000246225	0.00536499	AT2G42210	outer envelope pore 16-3, chloroplastic mitochondrial
Unigene_001706	-0.551612	0.302406	-1.82408	0.0681404	0.302834	AT2G17030	F-box SKIP23-like
Unigene_001707	-0.117229	0.316133	-0.370823	0.710769	0.916154	#N/A	disease resistance At4g11170, partial
Unigene_001710	-0.817574	0.331572	-2.46575	0.0136728	0.108311	AT5G08370	alpha-galactosidase-like isoform X1
Unigene_001711	-2.0287	0.750504	-2.70312	0.00686919	NA	AT5G08370	alpha-galactosidase-like isoform X1
Unigene_001713	-0.527712	0.358782	-1.47084	0.141334	0.458728	AT2G20050	phosphatase 2C and cyclic nucleotide-binding kinase domain-containing isoform X1 [Jatropha curcas]
Unigene_001714	-0.117362	0.159211	-0.73715	0.461031	0.790157	AT2G20050	phosphatase 2C and cyclic nucleotide-binding kinase domain-containing isoform X1 [Jatropha curcas]
Unigene_001715	0.486277	0.864981	0.562182	0.573992	NA	AT1G61950	Ca2+ calmodulin-dependent kinase
Unigene_001716	0.12268	0.353688	0.34686	0.728697	0.922265	AT1G61950	CAMK CAMK1 CAMK1-RCK kinase
Unigene_001718	0.0616709	0.188529	0.327117	0.743579	0.927285	#N/A	myb family transcription factor APL-like isoform X2
Unigene_001719	-0.319184	0.362682	-0.880067	0.378823	0.7345	#N/A	RNAase
Unigene_001720	-0.00489356	0.262554	-0.0186383	0.98513	0.998105	AT1G54115	cation calcium exchanger 4-like
Unigene_001721	-0.0211433	0.324203	-0.0652163	0.948002	0.988229	AT1G54115	cation calcium exchanger 4-like
Unigene_001722	-0.257545	0.379976	-0.677794	0.497903	0.811613	AT1G54115	cation calcium exchanger 4-like
Unigene_001723	-0.0575781	0.327116	-0.176018	0.86028	0.966213	AT1G54115	cation calcium exchanger 4-like
Unigene_001724	0.572706	0.341044	1.67927	0.0930991	0.362832	AT2G42850	cytochrome P450 716B1-like
Unigene_001726	-0.175944	0.148574	-1.18422	0.236328	0.597084	AT1G45150	PREDICTED: uncharacterized protein LOC101310002
Unigene_001735	-0.16025	0.261973	-0.611702	0.540735	0.836532	#N/A	U-box domain-containing 3
Unigene_001739	0.353364	0.167869	2.105	0.0352915	0.199965	AT1G07810	calcium-transporting ATPase 4, endoplasmic reticulum-type-like
Unigene_001740	0.111783	0.182336	0.613059	0.539838	0.835869	AT5G58520	probable LIM domain-containing serine threonine- kinase DDB_G0287001
Unigene_001741	0.00145874	0.281703	0.00517831	0.995868	0.999807	AT5G58520	probable LIM domain-containing serine threonine- kinase DDB_G0287001
Unigene_001743	-0.382867	0.187021	-2.04719	0.0406396	0.220002	AT5G20730	auxin response factor 7-like isoform X2
Unigene_001744	-0.132743	0.132941	-0.998513	0.31803	0.684456	AT1G55325	mediator of RNA polymerase II transcription subunit 13 isoform X1
Unigene_001745	0.0264235	0.386875	0.0682997	0.945547	0.987574	AT4G23160	Cysteine-rich RLK (RECEPTOR kinase) 8
Unigene_001746	-0.286024	0.417464	-0.685146	0.493252	0.808701	AT1G55325	mediator of RNA polymerase II transcription subunit 13 isoform X2
Unigene_001747	-0.298753	0.317376	-0.941322	0.34654	0.708703	AT1G55325	mediator of RNA polymerase II transcription subunit 13 isoform X2
Unigene_001748	-0.315538	0.353127	-0.893551	0.371562	0.72926	AT1G55325	mediator of RNA polymerase II transcription subunit 13 isoform X2
Unigene_001751	-0.105164	0.309334	-0.33997	0.733879	0.924138	#N/A	---NA---
Unigene_001754	-0.756127	0.425689	-1.77624	0.0756931	0.322564	AT2G32010	type I inositol 1,4,5-trisphosphate 5-phosphatase CVP2-like
Unigene_001755	-0.812416	0.445257	-1.8246	0.0680614	0.302704	AT2G32010	type IV inositol polyphosphate 5-phosphatase 7-like [Glycine max]
Unigene_001756	-1.4313	0.810443	-1.76607	0.0773843	NA	AT2G36780	UDP-glycosyltransferase 73C3-like
Unigene_001757	-0.137811	0.12672	-1.08753	0.276804	0.643542	AT4G22340	phosphatidate cytidylyltransferase 1 [Jatropha curcas]
Unigene_001758	-0.263799	0.26307	-1.00277	0.31597	0.682071	AT4G22340	phosphatidate cytidylyltransferase 1 [Jatropha curcas]
Unigene_001759	-0.520478	0.310566	-1.6759	0.0937575	0.363815	AT4G22340	phosphatidate cytidylyltransferase 1 [Jatropha curcas]
Unigene_001760	0.134044	0.178567	0.750668	0.452853	0.785633	AT1G26110	decapping 5 isoform X2
Unigene_001761	0.166164	0.494299	0.336161	0.736749	0.924619	AT1G26110	decapping 5 isoform X2
Unigene_001762	0.738132	0.359643	2.0524	0.0401308	0.218017	AT1G01550	BPS1, chloroplastic-like
Unigene_001765	0.0683931	0.86659	0.0789221	0.937095	NA	#N/A	mitochondrial metallochaperone Sco1
Unigene_001766	0.0341074	0.359393	0.0949028	0.924392	0.981015	AT2G33340	transducin family
Unigene_001767	-0.652738	0.165636	-3.9408	8.1211e-05	0.00217953	AT5G57110	calcium-transporting ATPase 8, plasma membrane-type-like [Fragaria vesca vesca]
Unigene_001768	-0.561586	0.305144	-1.8404	0.06571	0.296094	AT3G21180	calcium-transporting ATPase 10, plasma membrane-type-like isoform X1 [Populus euphratica]
Unigene_001769	-0.565923	0.207364	-2.72913	0.00635017	0.0643274	AT3G21180	calcium-transporting ATPase 8, plasma membrane-type-like [Fragaria vesca vesca]
Unigene_001770	-0.0141382	0.428445	-0.0329988	0.973676	0.995715	AT1G25440	zinc finger CONSTANS-LIKE 16-like
Unigene_001771	0.0314222	0.491716	0.063903	0.949047	0.988615	AT3G07470	PREDICTED: uncharacterized protein LOC105114482
Unigene_001772	-0.651817	0.141606	-4.60303	4.16379e-06	0.000185973	AT1G15690	Pyrophosphate-energized vacuolar membrane proton pump
Unigene_001773	0.68337	0.245408	2.78463	0.0053589	0.0567821	AT3G52990	pyruvate kinase, cytosolic isozyme-like
Unigene_001774	1.03046	0.485947	2.12051	0.0339627	0.19538	AT1G53280	DJ-1 homolog B-like
Unigene_001775	0.930099	0.542619	1.71409	0.086512	0.348017	AT1G53280	DJ-1 homolog B-like
Unigene_001776	-0.569245	0.184859	-3.07935	0.00207455	0.0283122	#N/A	RING U-box superfamily isoform 1 [Theobroma cacao]
Unigene_001777	0.145118	0.293681	0.494133	0.621212	0.878849	AT1G54520	Myelin-associated oligodendrocyte basic isoform 2
Unigene_001778	0.464279	0.141809	3.27398	0.00106042	0.0170603	AT1G75330	ornithine carbamoyltransferase, chloroplastic
Unigene_001779	0.679281	0.74564	0.911004	0.362293	NA	AT1G75330	ornithine carbamoyltransferase, chloroplastic
Unigene_001782	-0.117228	0.171372	-0.684054	0.493941	0.808893	AT4G02600	MLO 1
Unigene_001783	0.981548	0.483327	2.03081	0.0422738	0.22539	AT3G28480	probable prolyl 4-hydroxylase 7
Unigene_001784	0.347334	0.377507	0.920074	0.357534	0.718021	AT4G14000	histidine methyltransferase 1 homolog
Unigene_001785	0.186516	0.182359	1.02279	0.306405	0.674245	AT3G52640	nicastrin isoform X1
Unigene_001787	-0.0409605	0.140236	-0.292083	0.770223	0.937869	AT4G21670	RNA polymerase II C-terminal domain phosphatase-like 1
Unigene_001789	-0.231831	0.198876	-1.1657	0.243734	0.605419	#N/A	Retrotransposon, unclassified
Unigene_001790	0.281675	0.256537	1.09799	0.272208	0.638354	AT5G42390	Insulinase (Peptidase family M16) family isoform 2 [Theobroma cacao]
Unigene_001791	0.328454	0.208621	1.5744	0.115394	0.410297	AT5G42390	Insulinase (Peptidase family M16) family isoform 2 [Theobroma cacao]
Unigene_001792	0.164054	0.252804	0.648936	0.516379	0.821209	AT5G42390	zinc protease pqqL
Unigene_001793	0.56979	0.706738	0.806226	0.420112	NA	AT5G42390	Insulinase (Peptidase family M16) family isoform 2 [Theobroma cacao]
Unigene_001794	-0.161481	0.282166	-0.572291	0.567125	0.850492	AT5G05570	Syntaxin-binding 5
Unigene_001795	-0.195178	0.462949	-0.421598	0.673319	0.901189	AT5G05570	lethal(2) giant larvae homolog SRO77-like
Unigene_001796	0.45873	0.236451	1.94007	0.0523714	0.257991	AT2G18600	NEDD8-conjugating enzyme Ubc12-like
Unigene_001797	0.504313	0.105122	4.79741	1.6073e-06	8.52961e-05	AT4G36800	NEDD8-conjugating enzyme Ubc12 [Jatropha curcas]
Unigene_001798	-0.194932	0.302318	-0.644789	0.519064	0.8225	AT5G19620	outer envelope 80, chloroplastic-like
Unigene_001799	-0.204318	0.274359	-0.744711	0.456447	0.787456	AT5G19620	outer envelope 80, chloroplastic-like
Unigene_001800	-0.0257921	0.226333	-0.113956	0.909273	0.977121	AT5G19620	outer envelope 80, chloroplastic-like
Unigene_001801	-0.146666	0.245567	-0.597252	0.550339	0.841159	AT5G19620	outer envelope 80, chloroplastic-like
Unigene_001803	0.31086	0.141179	2.20189	0.0276729	0.171749	AT1G65650	Ubiquitin carboxyl-terminal hydrolase isozyme L5
Unigene_001804	3.35055	0.309456	10.8272	2.5582e-27	6.49377e-24	AT1G15125	probable S-adenosylmethionine-dependent methyltransferase At5g37990
Unigene_001805	-0.40188	0.383008	-1.04927	0.294053	0.661786	AT1G68040	probable S-adenosylmethionine-dependent methyltransferase At5g38100
Unigene_001806	-0.168615	0.36169	-0.466187	0.641082	0.888428	AT3G22250	UDP-glycosyltransferase 82A1
Unigene_001808	-0.880992	0.295613	-2.98022	0.00288038	0.0357973	AT1G75710	C2H2-like zinc finger
Unigene_001809	-0.265575	0.633629	-0.419133	0.675119	NA	AT1G75710	C2H2-like zinc finger
Unigene_001810	1.56149	0.533683	2.92588	0.00343483	0.0409825	AT4G34131	scopoletin glucosyltransferase-like
Unigene_001811	0.734715	0.63895	1.14988	0.250194	0.612904	AT2G30040	mitogen-activated kinase kinase kinase A-like
Unigene_001812	0.0532577	0.219213	0.24295	0.808044	0.948662	AT5G08500	cleft lip and palate transmembrane 1 homolog
Unigene_001813	-1.73297	0.461568	-3.75453	0.000173667	0.004091	AT1G78260	RNA-binding 38-like
Unigene_001814	-0.166931	0.243739	-0.684877	0.493421	0.808744	AT5G08500	cleft lip and palate transmembrane 1 homolog
Unigene_001815	-0.16155	0.509191	-0.317267	0.751041	0.929751	AT5G08500	cleft lip and palate transmembrane 1 homolog
Unigene_001816	0.175078	0.201166	0.870317	0.384127	0.738553	AT5G08500	cleft lip and palate transmembrane 1 homolog
Unigene_001817	0.0909315	0.327627	0.277546	0.781361	0.940946	AT4G23160	Cysteine-rich RLK (RECEPTOR kinase) 8
Unigene_001819	2.80988	0.59149	4.75051	2.02902e-06	0.000102328	AT1G21270	wall-associated receptor kinase-like 16
Unigene_001820	0.313517	0.290619	1.07879	0.280682	0.648322	AT5G24320	WD repeat-containing 44
Unigene_001821	0.224521	0.441167	0.508925	0.610805	0.873958	AT5G52910	timeless homolog
Unigene_001822	0.512311	0.680665	0.752661	0.451653	NA	AT5G52910	timeless homolog
Unigene_001823	0.426392	0.360079	1.18416	0.23635	0.597084	AT5G14400	Cytochrome P450 724B1
Unigene_001824	1.31169	0.592433	2.21408	NA	NA	AT2G20560	DNAJ heat shock family
Unigene_001827	1.77466	0.240525	7.37828	1.60347e-13	5.25195e-11	AT1G05300	zinc transporter 8-like
Unigene_001829	-1.72931	0.63382	-2.72839	0.00636451	NA	#N/A	PREDICTED: uncharacterized protein LOC104892696
Unigene_001833	-0.0819323	0.365894	-0.223923	0.822817	0.954651	AT5G46180	ornithine aminotransferase, mitochondrial
Unigene_001835	0.645816	0.215399	2.99823	0.0027155	0.0343984	AT3G20390	ribonuclease UK114-like
Unigene_001836	0.244417	0.275791	0.886242	0.375487	0.732108	AT3G20390	ribonuclease UK114-like
Unigene_001837	0.0539839	0.481947	0.112012	0.910814	0.977428	AT3G20390	ribonuclease UK114-like
Unigene_001838	0.0880993	0.115162	0.765001	0.444271	0.780042	AT3G58560	carbon catabolite repressor 4 homolog 1 [Pyrus x bretschneideri]
Unigene_001839	0.212558	0.20097	1.05766	0.290209	0.657912	AT3G13920	eukaryotic initiation factor 4A-15-like [Phoenix dactylifera]
Unigene_001840	0.319154	0.172441	1.85081	0.0641974	0.291999	AT3G13920	eukaryotic initiation factor 4A-1
Unigene_001842	-0.562442	0.165462	-3.39923	0.000675759	0.0120357	AT2G22670	auxin-responsive IAA8-like [Gossypium raimondii]
Unigene_001843	0.0173275	0.162457	0.106659	0.915059	0.978784	AT2G22670	auxin-responsive IAA8-like [Gossypium raimondii]
Unigene_001844	-0.135735	0.16413	-0.826994	0.40824	0.757302	AT5G65670	auxin-responsive IAA9 [Prunus mume]
Unigene_001845	-0.448721	0.351926	-1.27504	0.202294	0.554592	AT3G04730	auxin-responsive IAA8-like [Gossypium raimondii]
Unigene_001846	-0.0570962	0.167777	-0.340311	0.733622	0.924138	AT1G29350	dentin sialophospho isoform X1
Unigene_001847	-0.151156	0.47368	-0.319111	0.749642	NA	AT1G29350	serine threonine- kinase CBK1-like
Unigene_001848	0.17681	0.237911	0.743178	0.457374	0.787897	AT4G34910	DEAD-box ATP-dependent RNA helicase 16
Unigene_001849	0.0268608	0.256667	0.104652	0.916652	0.978865	AT4G25540	DNA mismatch repair MSH3
Unigene_001854	-0.341399	0.328387	-1.03962	0.298515	0.666754	AT4G13250	probable chlorophyll(ide) b reductase NYC1, chloroplastic
Unigene_001855	-0.510592	0.381722	-1.3376	0.181026	0.525615	AT3G22060	cysteine-rich receptor kinase 10
Unigene_001858	-1.36531	0.369365	-3.69638	0.000218697	0.00490554	AT4G29310	PREDICTED: uncharacterized protein LOC100245695
Unigene_001859	-0.437497	0.370721	-1.18013	0.23795	0.599174	AT4G29310	PREDICTED: uncharacterized protein LOC101301714
Unigene_001860	1.19828	0.241072	4.97063	6.67341e-07	3.97806e-05	AT4G09820	basic helix-loop-helix A
Unigene_001861	1.19421	0.299263	3.99051	6.59327e-05	0.00182912	AT4G09820	basic helix-loop-helix A
Unigene_001862	1.32383	0.397228	3.33266	0.000860198	0.0144605	AT4G09820	basic helix-loop-helix A
Unigene_001864	0.696922	0.218087	3.19561	0.00139534	0.0208863	AT5G27540	mitochondrial Rho GTPase 1-like
Unigene_001865	0.720548	0.436022	1.65255	0.0984227	0.37485	AT5G27540	mitochondrial Rho GTPase 1-like
Unigene_001866	0.744604	0.364987	2.04008	0.0413419	0.22218	AT5G27540	mitochondrial Rho GTPase 1-like
Unigene_001868	-0.969416	0.367122	-2.64058	0.00827644	0.0768156	AT1G74910	Mannose-1-phosphate guanyltransferase alpha
Unigene_001869	0.245482	0.738298	0.332497	0.739514	NA	AT3G53270	Small nuclear RNA activating complex (SNAPc), subunit SNAP43 [Arabidopsis thaliana]
Unigene_001870	-0.432784	0.333314	-1.29843	0.194141	0.544152	AT3G53270	Small nuclear RNA activating complex (SNAPc), subunit SNAP43 [Arabidopsis thaliana]
Unigene_001871	-1.99731	0.755038	-2.64531	0.00816161	NA	AT1G69080	adenine nucleotide alpha hydrolase superfamily
Unigene_001872	-1.74728	0.256028	-6.82459	8.81787e-12	2.03486e-09	AT1G69080	adenine nucleotide alpha hydrolase superfamily
Unigene_001873	0.0238941	0.187089	0.127715	0.898374	0.974924	AT5G20580	hypothetical protein EUTSA_v10014003mg
Unigene_001875	-0.565479	0.352611	-1.60369	0.108782	0.396412	AT4G32350	Regulator of Vps4 activity in the MVB pathway ,
Unigene_001876	0.0468159	0.131197	0.356837	0.721214	0.919662	AT3G06670	serine threonine- phosphatase 4 regulatory subunit 3-like
Unigene_001877	-0.509537	0.514936	-0.989517	0.32241	NA	AT3G06670	serine threonine- phosphatase 4 regulatory subunit 3-like
Unigene_001878	-1.27957	0.253869	-5.04027	4.64881e-07	2.93882e-05	AT1G30360	CSC1 ERD4
Unigene_001880	-0.030445	0.148978	-0.204359	0.838073	0.959936	AT1G01040	endoribonuclease Dicer homolog 1
Unigene_001881	0.338126	0.415669	0.813451	0.41596	0.761625	AT1G01040	endoribonuclease Dicer homolog 1
Unigene_001882	0.343402	0.197569	1.73813	0.082187	0.3379	AT2G23940	transmembrane 208 homolog
Unigene_001883	0.3589	0.144636	2.48141	0.0130865	0.104985	#N/A	transmembrane 208 homolog [Pyrus x bretschneideri]
Unigene_001884	0.292609	0.444522	0.658256	0.510374	NA	AT2G23940	transmembrane 208 homolog
Unigene_001885	0.422577	0.247742	1.70571	0.0880612	0.351516	AT1G09850	low-temperature-induced cysteine ase
Unigene_001886	-0.0609881	0.619166	-0.0985004	0.921535	0.980465	AT2G32440	beta-amyrin 11-oxidase-like
Unigene_001887	-0.372802	0.513752	-0.725647	0.468055	NA	AT1G07730	dirigent 25-like
Unigene_001888	-0.232293	0.793997	-0.292562	0.769857	NA	AT3G12010	Cultured cell, isoform 1 [Theobroma cacao]
Unigene_001889	0.0189833	0.468272	0.0405391	0.967663	0.993982	AT3G12010	Cultured cell, isoform 1 [Theobroma cacao]
Unigene_001890	0.126087	0.27716	0.454925	0.649163	0.891936	AT3G12010	Cultured cell, isoform 1 [Theobroma cacao]
Unigene_001894	-0.478541	0.421276	-1.13593	0.255984	0.61927	AT3G20475	DNA mismatch repair MSH5 isoform X3
Unigene_001896	-0.00673249	0.224321	-0.0300127	0.976057	0.996295	#N/A	PREDICTED: uncharacterized protein LOC104772265
Unigene_001898	0.0519063	0.161492	0.321417	0.747894	0.928718	AT4G24490	geranylgeranyl transferase type-2 subunit alpha-like [Gossypium raimondii]
Unigene_001899	-0.21769	0.29912	-0.727769	0.466755	0.793639	ArthMp063	retrovirus-related Pol poly from transposon TNT 1-94
Unigene_001900	-0.956067	0.207796	-4.601	4.20473e-06	0.000187252	AT3G42950	probable polygalacturonase
Unigene_001901	-0.749227	0.317049	-2.36313	0.0181214	0.130159	AT3G42950	probable polygalacturonase
Unigene_001902	-0.722514	0.34449	-2.09734	0.0359632	0.202117	AT3G42950	probable polygalacturonase
Unigene_001903	0.579836	0.325751	1.78	0.0750759	0.321057	AT1G19170	probable polygalacturonase
Unigene_001904	-0.172776	0.382144	-0.452123	0.65118	0.892732	AT3G42950	probable polygalacturonase
Unigene_001905	-0.341034	0.292565	-1.16567	0.243748	0.605419	#N/A	ribonuclease H At1g65750 [Prunus mume]
Unigene_001908	-0.00253317	0.234526	-0.0108012	0.991382	0.999246	AT3G32940	splicing factor 1 isoform X3
Unigene_001909	-0.881682	0.347432	-2.53772	0.0111579	0.0945949	AT3G07570	cytochrome b561 and DOMON domain-containing At3g07570-like
Unigene_001912	0.184668	0.221472	0.833818	0.404383	0.75426	AT2G40360	ribosome biogenesis BOP1 homolog
Unigene_001914	0.0699106	0.223914	0.312221	0.754872	0.931458	AT1G20330	24-methylenesterol C-methyltransferase 2
Unigene_001915	0.333606	0.420156	0.794006	0.427192	0.768257	AT1G06840	probable LRR receptor-like serine threonine- kinase At1g06840 isoform X2
Unigene_001916	0.336659	0.221059	1.52294	0.127774	0.434656	AT1G06840	probable LRR receptor-like serine threonine- kinase At1g06840 isoform X1 [Pyrus x bretschneideri]
Unigene_001917	-0.110835	0.17609	-0.629423	0.529072	0.828547	AT5G42120	L-type lectin-domain containing receptor kinase
Unigene_001918	-0.754215	0.610027	-1.23636	0.216323	0.572546	AT2G29720	zeaxanthin epoxidase, chloroplastic-like
Unigene_001922	0.119234	0.221219	0.538986	0.589897	0.862946	AT4G32520	serine hydroxymethyltransferase 3, chloroplastic-like [Nicotiana tomentosiformis]
Unigene_001923	0.450502	0.404735	1.11308	0.265674	0.631551	AT3G26890	hypothetical protein L484_005676
Unigene_001925	-0.54489	0.291639	-1.86837	0.0617101	0.285157	AT5G33406	PREDICTED: uncharacterized protein LOC104877952
Unigene_001926	-1.14758	0.429287	-2.67323	0.00751252	0.0722298	AT3G15480	hypothetical protein L484_025672
Unigene_001927	-1.16669	0.427625	-2.7283	0.0063661	0.064446	AT3G15480	hypothetical protein CICLE_v10009639mg [Citrus clementina]
Unigene_001930	-0.301195	0.202293	-1.4889	0.136513	0.45067	AT4G30160	villin-4-like [Populus euphratica]
Unigene_001931	-0.17537	0.771112	-0.227424	0.820094	NA	AT4G30160	villin-4-like [Nicotiana tomentosiformis]
Unigene_001932	0.161389	0.239089	0.675018	0.499664	0.8129	AT4G24610	hypothetical protein PRUPE_ppa000370mg
Unigene_001933	0.279069	0.172191	1.62069	0.105083	0.389023	AT4G27780	acyl- -binding domain-containing 1 isoform X2
Unigene_001934	0.0895476	0.294681	0.30388	0.761219	0.933897	#N/A	Transposon Ty3-I Gag-Pol poly
Unigene_001937	0.326432	0.317552	1.02796	0.303967	0.672367	AT4G31450	probable E3 ubiquitin- ligase HIP1 [Nelumbo nucifera]
Unigene_001940	-0.0106389	0.388319	-0.0273975	0.978143	0.996895	AT5G50260	vignain-like
Unigene_001941	0.101619	0.136215	0.746017	0.455657	0.787058	AT3G60800	probable S-acyltransferase 14
Unigene_001943	-0.712426	0.671536	-1.06089	0.28874	NA	#N/A	hypothetical protein EMIHUDRAFT_75086, partial [Emiliania huxleyi CCMP1516]
Unigene_001944	0.0802237	0.849649	0.0944199	0.924776	NA	#N/A	hypothetical protein EMIHUDRAFT_75086, partial [Emiliania huxleyi CCMP1516]
Unigene_001945	-1.27326	0.835702	-1.52358	0.127614	NA	#N/A	hypothetical protein EMIHUDRAFT_75086, partial [Emiliania huxleyi CCMP1516]
Unigene_001946	0.602111	0.865278	0.695859	0.486517	NA	#N/A	hypothetical protein EMIHUDRAFT_75086, partial [Emiliania huxleyi CCMP1516]
Unigene_001947	-0.895114	0.188175	-4.75681	1.96673e-06	0.00010009	AT4G10540	subtilisin-like protease
Unigene_001948	-0.798583	0.677569	-1.1786	0.238558	NA	AT4G10540	Subtilisin-like protease
Unigene_001950	0.0638578	0.401195	0.159169	0.873536	0.969037	AT4G25610	C2H2-like zinc finger ,
Unigene_001951	-0.379758	0.231537	-1.64016	0.100972	0.380652	AT4G25610	C2H2-like zinc finger ,
Unigene_001953	0.0331137	0.255164	0.129774	0.896745	0.974446	AT5G49540	ER membrane complex subunit 6
Unigene_001954	-1.03269	0.861423	-1.19882	0.230598	NA	AT5G49540	ER membrane complex subunit 6
Unigene_001956	0.215234	0.345073	0.623735	0.532802	0.831462	AT5G52440	sec-independent translocase TATB, chloroplastic
Unigene_001958	0.00901247	0.172673	0.0521938	0.958374	0.991371	#N/A	ankyrin repeat and SAM domain-containing 6
Unigene_001960	-0.215778	0.512252	-0.421234	0.673584	0.901239	ArthMp109	cytochrome c oxidase subunit 1 (mitochondrion)
Unigene_001961	-1.05667	0.597626	-1.76811	0.0770426	0.325492	ArthMp015	cytochrome c oxidase subunit 2 (mitochondrion)
Unigene_001962	1.05731	0.381513	2.77137	0.00558205	0.0584513	ArthMp044	NADH dehydrogenase subunit 1 (mitochondrion)
Unigene_001963	-0.362727	0.866232	-0.418741	0.675405	NA	ArthMp109	cytochrome c oxidase subunit 1 (mitochondrion)
Unigene_001965	-1.25623	0.401009	-3.13267	0.00173225	0.024588	AT5G13580	ABC transporter G family member 6-like
Unigene_001967	0.262598	0.227089	1.15637	0.247531	0.609937	AT5G45190	cyclin-T1-4-like [Nicotiana tomentosiformis]
Unigene_001968	-0.122931	0.63198	-0.194517	0.845771	NA	AT1G49920	FAR1-RELATED SEQUENCE 4-like, partial
Unigene_001971	0.270829	0.136535	1.98359	0.0473018	0.242275	AT3G05070	coiled-coil domain-containing 12
Unigene_001972	-0.0862637	0.256788	-0.335934	0.736921	0.924634	#N/A	Retrovirus-related Pol poly from transposon TNT 1-94
Unigene_001973	0.366258	0.195403	1.87437	0.0608793	0.282733	#N/A	UV radiation resistance-associated gene -like isoform X1
Unigene_001974	0.32308	0.276911	1.16673	0.24332	0.604944	#N/A	UV radiation resistance-associated gene -like isoform X1
Unigene_001976	-0.256211	0.110644	-2.31564	0.020578	0.141412	AT1G31730	AP-4 complex subunit epsilon
Unigene_001977	1.06181	0.309028	3.43596	0.000590469	0.0107961	AT3G25220	FK506-binding 2-like
Unigene_001978	0	0.517638	0	1	NA	AT3G18350	PREDICTED: uncharacterized protein LOC103338783 isoform X1
Unigene_001979	-0.149618	0.202208	-0.739921	0.459348	0.78887	AT1G48840	PREDICTED: uncharacterized protein LOC103338783 isoform X1
Unigene_001980	-0.21381	0.404661	-0.528367	0.597244	0.865723	AT1G48840	hypothetical protein PRUPE_ppa002272mg
Unigene_001981	0.00881605	0.603044	0.0146193	0.988336	NA	AT3G18350	PREDICTED: uncharacterized protein LOC103338783 isoform X2
Unigene_001983	0.724659	0.361527	2.00444	0.0450231	0.234958	AT4G11560	bromo-adjacent homology (BAH) domain-containing family
Unigene_001984	-0.134468	0.468285	-0.28715	0.773997	0.938938	AT4G11560	bromo-adjacent homology (BAH) domain-containing family
Unigene_001985	0.489501	0.527633	0.927731	0.353547	0.714211	AT4G11560	bromo-adjacent homology (BAH) domain-containing family
Unigene_001986	0.483945	0.665027	0.727708	0.466792	NA	AT4G11560	bromo-adjacent homology (BAH) domain-containing family
Unigene_001987	-0.499955	0.799905	-0.625018	0.531959	NA	AT4G11560	bromo-adjacent homology (BAH) domain-containing family
Unigene_001988	0.547932	0.233029	2.35134	0.0187057	0.133005	AT2G44120	60S ribosomal L7-2-like
Unigene_001989	0.0788321	0.146897	0.536649	0.59151	0.863222	AT5G56900	Zinc finger CCCH domain-containing 64
Unigene_001990	0	0.847914	0	1	NA	AT3G61110	40S ribosomal S27-2
Unigene_001991	0.164415	0.338287	0.486022	0.626952	0.881377	AT5G02540	retinol dehydrogenase 12
Unigene_001992	-0.225991	0.535819	-0.421768	0.673194	0.901189	AT5G55470	sodium hydrogen exchanger 4
Unigene_001993	-0.438658	0.146972	-2.98463	0.0028392	0.0354446	AT5G64813	uncharacterized GTP-binding At5g64813-like
Unigene_001995	1.36917	0.416567	3.28679	0.00101335	0.016419	AT4G11650	P21-like
Unigene_001999	-0.874767	0.831428	-1.05213	0.292742	NA	ArthCp012	DNA-directed RNA polymerase subunit beta
Unigene_002002	-0.0112825	0.270714	-0.0416768	0.966756	0.993817	AT4G02930	elongation factor Tu
Unigene_002004	-0.347538	0.358801	-0.968611	0.332739	0.696136	AT3G09970	calcineurin-like phosphoesterase
Unigene_002005	0.296817	0.214038	1.38675	0.165518	0.500929	AT3G09970	calcineurin-like phosphoesterase
Unigene_002006	-0.0315545	0.280897	-0.112335	0.910558	0.977291	AT5G03670	histone-lysine N-methyltransferase SETD1B-like
Unigene_002007	0.858233	0.292897	2.93015	0.00338802	0.0405351	AT1G49780	U-box domain-containing 26-like
Unigene_002008	-0.0260254	0.142716	-0.182357	0.855302	0.964643	AT3G12250	transcription factor TGA6 isoform X1 [Jatropha curcas]
Unigene_002009	0.117782	0.160084	0.735751	0.461882	0.790452	AT3G55070	macrophage erythroblast attacher
Unigene_002010	0.947874	0.409801	2.31301	0.0207221	0.141918	AT1G51800	probable LRR receptor-like serine threonine- kinase At1g05700
Unigene_002012	1.81538	0.738863	2.45699	NA	NA	AT5G52430	Hydroxyproline-rich glyco family
Unigene_002013	-0.396455	0.325543	-1.21783	0.22329	0.581036	AT4G28600	tetratricopeptide repeat 7B isoform X1 [Eucalyptus grandis]
Unigene_002014	-0.631782	0.3386	-1.86587	0.0620601	0.286209	AT4G28600	tetratricopeptide repeat 7A-like [Populus euphratica]
Unigene_002015	-1.21413	0.467892	-2.59491	0.00946168	0.0841741	AT4G28600	tetratricopeptide repeat 7B isoform X1 [Eucalyptus grandis]
Unigene_002017	0.117666	0.194383	0.60533	0.54496	0.838092	AT4G24490	Geranylgeranyl transferase type-2 subunit alpha
Unigene_002020	0.0944497	0.650056	0.145295	0.884478	0.972201	AT1G75750	gibberellin-regulated 1-like
Unigene_002023	-0.201142	0.197092	-1.02055	0.307469	0.675256	AT4G36530	pheophytinase, chloroplastic
Unigene_002024	-0.0871642	0.162332	-0.536952	0.591301	0.863222	AT1G30825	actin-related 2 3 complex subunit 2A
Unigene_002025	-0.590847	0.251098	-2.35306	0.0186198	0.132611	AT5G25510	serine threonine phosphatase 2A 57 kDa regulatory subunit B iota isoform [Glycine max]
Unigene_002026	-0.622894	0.41198	-1.51195	0.130547	0.438965	AT5G25510	serine threonine phosphatase 2A 57 kDa regulatory subunit B iota isoform-like
Unigene_002027	0.0211666	0.123724	0.171079	0.864162	0.967307	AT4G26830	glucan endo-1,3-beta-glucosidase 12-like
Unigene_002028	-0.105269	0.311672	-0.337756	0.735547	0.924476	AT2G36010	transcription factor E2FA
Unigene_002029	0.515236	0.220455	2.33715	0.0194315	0.136477	AT3G25110	oleoyl-acyl carrier thioesterase 1, chloroplastic-like
Unigene_002030	0.676889	0.334152	2.02569	0.0427961	0.22711	AT4G15090	FAR-RED IMPAIRED RESPONSE 1-like isoform X1 [Populus euphratica]
Unigene_002031	-0.525184	0.388352	-1.35234	0.176267	0.518161	AT1G05350	Ubiquitin-like modifier-activating enzyme 5
Unigene_002032	-0.589622	0.481506	-1.22454	0.220749	NA	AT1G05350	Ubiquitin-like modifier-activating enzyme 5
Unigene_002033	1.39683	0.493623	2.82975	0.00465843	0.0511907	AT5G22090	FAF-like, chloroplastic
Unigene_002034	0.0847073	0.849708	0.0996898	0.920591	NA	AT3G55410	alpha-ketoglutarate decarboxylase
Unigene_002036	0.430887	0.238494	1.8067	0.0708087	0.309788	AT2G03690	ubiquinone biosynthesis COQ4 homolog, mitochondrial
Unigene_002037	0.00726449	0.132737	0.0547286	0.956355	0.99064	AT2G06000	pentatricopeptide repeat-containing At2g06000
Unigene_002038	-0.552265	0.175014	-3.15555	0.00160194	0.0232034	AT4G27100	TBC1 domain family member 15-like
Unigene_002039	0.215748	0.289521	0.74519	0.456157	0.787296	AT5G41260	probable serine threonine- kinase At5g41260
Unigene_002040	0.0980446	0.139922	0.700709	0.483485	0.803285	AT5G64610	MYST-like histone acetyltransferase 2
Unigene_002041	-0.408233	0.352716	-1.1574	0.247109	0.609292	AT5G59700	receptor kinase HERK 1
Unigene_002042	-0.197678	0.134063	-1.47452	0.140342	0.457215	AT1G02080	CCR4-NOT transcription complex subunit 1 isoform X2
Unigene_002043	-0.749522	0.43755	-1.713	0.0867126	0.348506	AT1G02080	CCR4-NOT transcription complex subunit 1
Unigene_002044	-0.778209	0.865681	-0.898955	0.368676	NA	AT1G02080	CCR4-NOT transcription complex subunit 1
Unigene_002047	-0.490007	0.448555	-1.09241	0.274652	0.641243	AT2G48060	piezo-type mechanosensitive ion channel homolog isoform X1 [Vitis vinifera]
Unigene_002048	-0.648555	0.403125	-1.60882	0.107656	0.394289	AT2G48060	piezo-type mechanosensitive ion channel homolog isoform X1 [Vitis vinifera]
Unigene_002049	0.352054	0.702604	0.501071	0.616321	NA	AT2G48060	piezo-type mechanosensitive ion channel homolog isoform X1 [Vitis vinifera]
Unigene_002055	0.374599	0.249908	1.49895	0.133888	0.44511	AT1G15110	CDP-diacylglycerol--serine O-phosphatidyltransferase 1-like [Populus euphratica]
Unigene_002057	0.607243	0.5828	1.04194	0.29744	0.665158	AT1G18080	guanine nucleotide-binding subunit beta
Unigene_002058	0.00671883	0.156798	0.0428502	0.965821	0.993609	AT5G46630	AP-2 complex subunit mu-like isoform X2
Unigene_002059	NA	NA	NA	NA	NA	AT1G04400	cryptochrome-1-like isoform X2
Unigene_002060	-0.0532831	0.186347	-0.285934	0.774928	0.939154	AT1G04400	cryptochrome-1-like isoform X1
Unigene_002061	0.107426	0.224117	0.479329	0.631704	0.883933	AT5G22350	mitochondrial fission ELM1
Unigene_002062	-0.211584	0.857198	-0.246832	0.805038	NA	AT5G22350	mitochondrial fission ELM1
Unigene_002063	-0.0415103	0.26422	-0.157105	0.875162	0.969558	AT5G22350	mitochondrial fission ELM1
Unigene_002064	0.0447231	0.376163	0.118893	0.90536	0.97701	AT4G24000	Cellulose synthase G2
Unigene_002065	-0.167293	0.200209	-0.835592	0.403385	0.753419	AT2G26280	polyadenylate-binding -interacting 7-like
Unigene_002066	-0.206482	0.313029	-0.659626	0.509494	0.81799	AT1G62940	4-coumarate-- ligase-like 1
Unigene_002069	-0.262339	0.260722	-1.0062	0.314319	0.680238	AT3G11440	transcription factor GAMYB [Vitis vinifera]
Unigene_002071	-0.247631	0.203126	-1.2191	0.222807	0.580497	AT5G55020	transcription factor GAMYB-like [Gossypium raimondii]
Unigene_002072	-0.04507	0.155437	-0.289956	0.77185	0.938324	AT1G06050	ENHANCED DISEASE RESISTANCE 2 isoform X4 [Jatropha curcas]
Unigene_002074	-0.19708	0.563656	-0.349647	0.726604	NA	AT2G40360	ribosome biogenesis BOP1 homolog isoform X2
Unigene_002075	0.190444	0.276893	0.687789	0.491586	0.807578	AT2G40360	ribosome biogenesis BOP1 homolog isoform X2
Unigene_002076	-0.39927	0.864134	-0.462046	0.644048	NA	AT3G57050	O-acetylhomoserine (thiol)-lyase
Unigene_002077	0.781116	0.417356	1.87158	0.0612643	0.283742	#N/A	uncharacterized mitochondrial g00810-like
Unigene_002078	0.0194097	0.387731	0.0500596	0.960075	0.991918	AT5G65260	polyadenylate-binding 2 isoform X1
Unigene_002079	-0.129248	0.241705	-0.534735	0.592833	0.863686	AT5G65260	polyadenylate-binding 2 isoform X1
Unigene_002081	0.469179	0.295627	1.58706	0.112498	0.403915	AT3G10180	kinesin-related 11 isoform X3
Unigene_002082	-1.30178	0.341705	-3.80967	0.000139152	0.00341832	AT2G28110	probable glucuronoxylan glucuronosyltransferase IRX7
Unigene_002083	0.814199	0.265125	3.071	0.00213341	0.0288954	AT4G11600	probable phospholipid hydroperoxide glutathione peroxidase
Unigene_002084	0.813185	0.319499	2.54519	0.010922	0.0930092	AT4G11600	probable phospholipid hydroperoxide glutathione peroxidase
Unigene_002086	-0.525591	0.148644	-3.5359	0.000406395	0.00803843	AT3G15095	eukaryotic translation initiation factor 5B-like
Unigene_002088	-1.39534	0.490465	-2.84493	0.00444209	0.0493596	ArthCp014	DNA-directed RNA polymerase subunit beta
Unigene_002090	0.25958	0.740631	0.350484	0.725975	NA	#N/A	PREDICTED: uncharacterized protein LOC103343199
Unigene_002093	-0.615789	0.225674	-2.72866	0.00635922	0.0643977	AT2G41170	F-box At2g26850-like isoform X1
Unigene_002094	0.167967	0.208515	0.805539	0.420509	0.764116	AT3G03140	hypothetical protein L484_019705
Unigene_002095	0.0604893	0.295991	0.204362	0.838071	0.959936	AT3G03140	hypothetical protein L484_019705
Unigene_002096	0.429123	0.46955	0.913904	0.360767	0.72122	AT3G03140	Tudor PWWP MBT superfamily , isoform 2, partial
Unigene_002097	-0.124167	0.208662	-0.595064	0.551801	0.841851	AT4G31130	Keratin-associated 10-6 isoform 1 [Theobroma cacao]
Unigene_002100	-0.230472	0.172871	-1.3332	0.182465	0.527881	AT2G14530	trichome birefringence-like 13 isoform X2
Unigene_002101	-0.296524	0.124716	-2.37758	0.0174265	0.12681	AT5G28350	RIC1 homolog
Unigene_002102	-0.29774	0.302518	-0.984207	0.325014	0.689971	AT5G28350	RAB6A-GEF complex partner 1-like
Unigene_002103	-0.297781	0.611148	-0.487248	0.626082	NA	AT5G28350	RAB6A-GEF complex partner 1-like
Unigene_002105	0.536094	0.548065	0.978157	0.327997	0.69252	AT4G18100	60S ribosomal L32
Unigene_002106	0.401357	0.243864	1.64582	0.0998006	0.378415	AT4G01810	transport SEC23
Unigene_002107	0.27335	0.267234	1.02289	0.306362	0.674245	AT4G01810	transport SEC23
Unigene_002108	0.0767892	0.165184	0.464871	0.642024	0.888708	AT3G01090	SNF1-related kinase catalytic subunit alpha KIN10
Unigene_002109	-0.433227	0.530186	-0.817122	0.413859	NA	AT3G01090	SNF1-related kinase catalytic subunit alpha KIN10 isoform X2
Unigene_002110	0.20677	0.256124	0.807305	0.419491	0.76397	AT3G01090	SNF1-related kinase catalytic subunit alpha KIN10
Unigene_002111	-0.0105398	0.454341	-0.023198	0.981492	0.997572	AT3G26730	RING finger 10 isoform X1
Unigene_002112	0.350406	0.347436	1.00855	0.313191	0.679447	AT3G26730	RING finger 10 isoform X2
Unigene_002113	-0.269702	0.462051	-0.583707	0.559418	0.846813	ArthMp075	transposon Tf2-1 poly isoform X1
Unigene_002114	-0.414609	0.704705	-0.588344	0.556302	NA	ArthMp075	transposon Ty3-G Gag-Pol poly
Unigene_002116	-0.0637528	0.171754	-0.371187	0.710499	0.916084	AT1G59760	Superkiller viralicidic activity 2-like 2
Unigene_002117	-0.25687	0.180982	-1.41931	0.155809	0.484146	AT1G59760	Superkiller viralicidic activity 2-like 2
Unigene_002118	-0.400314	0.259284	-1.54392	0.122607	0.425515	AT1G59760	Superkiller viralicidic activity 2-like 2
Unigene_002119	-0.127768	0.360885	-0.354041	0.723308	0.92034	AT1G59760	Superkiller viralicidic activity 2-like 2
Unigene_002120	-0.431939	0.274538	-1.57333	0.115642	0.410748	AT1G59760	Superkiller viralicidic activity 2-like 2
Unigene_002122	0.179098	0.179056	1.00023	0.317197	0.683561	AT4G21570	transmembrane 184C-like
Unigene_002123	-0.0739117	0.417167	-0.177176	0.859371	0.965785	AT4G21570	transmembrane 184 homolog DDB_G0279555-like
Unigene_002124	0.133101	0.310398	0.428807	0.668064	0.898608	#N/A	prolyl 4-hydroxylase 1
Unigene_002126	0.886022	0.249759	3.54751	0.000388884	0.0077272	AT2G43080	prolyl 4-hydroxylase 1 isoform X2
Unigene_002127	-0.0741996	0.219588	-0.337904	0.735436	0.924476	AT1G16680	dnaJ homolog subfamily C member 14 [Malus domestica]
Unigene_002128	-0.156038	0.270218	-0.577452	0.563634	0.84884	AT1G16680	dnaJ homolog subfamily C member 14 [Malus domestica]
Unigene_002129	-0.794771	0.363808	-2.18459	0.0289187	0.176709	AT1G16680	dnaJ homolog subfamily C member 14 [Malus domestica]
Unigene_002130	-0.0433512	0.363075	-0.1194	0.904958	0.97701	AT1G79030	dnaJ homolog subfamily C member 14 [Malus domestica]
Unigene_002131	0.450934	0.541101	0.833365	0.404639	0.754421	AT1G76490	3-hydroxy-3-methylglutaryl-coenzyme A reductase 1-like
Unigene_002132	0.618185	0.317377	1.94779	0.0514397	0.255155	AT1G76490	3-hydroxy-3-methylglutaryl-coenzyme A reductase 1-like
Unigene_002135	-0.734886	0.261033	-2.8153	0.00487323	0.0527518	AT1G75690	disulfide-isomerase LQY1
Unigene_002137	0.432261	0.183894	2.35059	0.0187436	0.13315	AT2G04520	eukaryotic translation initiation factor 1A
Unigene_002145	-0.278579	0.426323	-0.653446	0.513469	0.820203	AT4G03100	rho GTPase-activating 2-like
Unigene_002146	0.24161	0.811698	0.29766	0.765962	NA	ArthMp067	PREDICTED: uncharacterized protein LOC103318979 [Prunus mume]
Unigene_002147	0.168463	0.22083	0.762865	0.445544	0.780732	AT3G14460	disease resistance RPP13 1
Unigene_002148	0.435831	0.778729	0.55967	NA	NA	#N/A	disease resistance RPP13 1
Unigene_002149	2.36973	0.826283	2.86795	NA	NA	AT1G23100	10 kDa chaperonin-like
Unigene_002150	-0.292128	0.843742	-0.346229	0.72917	NA	ArthCp045	50S ribosomal L20
Unigene_002151	0.485519	0.249327	1.94732	0.0514969	0.255397	AT3G58180	deoxyhypusine hydroxylase
Unigene_002152	-0.172512	0.848804	-0.203241	0.838947	NA	AT3G58180	deoxyhypusine hydroxylase
Unigene_002153	0.19758	0.266993	0.740021	0.459287	0.78887	AT5G42570	B-cell receptor-associated 31-like
Unigene_002154	-0.328764	0.256422	-1.28212	0.1998	0.551889	AT5G01510	UPF0420 C16orf58 homolog
Unigene_002155	-1.07719	0.584	-1.8445	0.0651099	0.294523	AT2G21730	alcohol dehydrogenase 1
Unigene_002156	0.0192119	0.131906	0.145649	0.884199	0.972201	AT1G55300	transcription initiation factor TFIID subunit 7-like
Unigene_002159	-0.911295	0.604184	-1.50831	0.131476	0.440485	#N/A	DNA-binding
Unigene_002162	-0.192736	0.110091	-1.7507	0.0799978	0.332294	AT2G44730	trihelix transcription factor ASIL2
Unigene_002163	0.402074	0.193529	2.07759	0.0377468	0.208942	AT1G79390	Transcription factor bHLH14
Unigene_002168	0.202577	0.642265	0.31541	0.75245	0.930475	ArthCp014	DNA-directed RNA polymerase subunit beta
Unigene_002169	-0.290583	0.238003	-1.22092	0.222116	0.57953	AT1G02910	LOW PSII ACCUMULATION 1, chloroplastic
Unigene_002170	0.162593	0.337003	0.482467	0.629474	0.882667	AT2G28600	probable ATP-dependent RNA helicase ddx5 [Vitis vinifera]
Unigene_002171	-0.335428	0.395165	-0.84883	0.395976	0.747881	AT2G28600	ATP-dependent RNA helicase DBP3
Unigene_002172	0.0181388	0.152988	0.118563	0.905621	0.977013	AT5G63135	intraflagellar transport 46 homolog [Cicer arietinum]
Unigene_002173	0.0247026	0.166043	0.148772	0.881734	0.971655	#N/A	serine arginine repetitive matrix 1 [Prunus mume]
Unigene_002175	-0.873694	0.290033	-3.0124	0.00259192	0.0332711	AT1G02850	beta-glucosidase 11-like
Unigene_002176	0.683833	0.370961	1.84341	0.0652696	0.295046	AT2G40880	cysteine ase inhibitor A-like
Unigene_002177	0.638949	0.85892	0.743899	0.456938	NA	#N/A	transcription factor ORG2-like
Unigene_002178	0.350314	0.626969	0.558742	0.576338	0.855919	#N/A	Basic helix-loop-helix DNA-binding superfamily ,
Unigene_002179	0.161708	0.567464	0.284966	0.77567	0.93934	AT4G22285	U4 tri-snRNP-associated 2-like
Unigene_002180	0.154437	0.196409	0.786303	0.43169	0.77175	AT5G09400	Potassium transporter 7
Unigene_002181	-0.156979	0.291967	-0.537658	0.590813	0.863195	AT5G09400	Potassium transporter 7
Unigene_002182	-0.258756	0.133367	-1.94018	0.0523584	0.257991	AT5G14430	probable methyltransferase PMT9
Unigene_002183	-0.00634119	0.207587	-0.0305471	0.975631	0.996135	AT5G18480	inositol phosphorylceramide glucuronosyltransferase 1-like
Unigene_002184	0.228215	0.252543	0.903668	0.366171	0.725616	AT5G18480	inositol phosphorylceramide glucuronosyltransferase 1
Unigene_002185	-0.00307812	0.20491	-0.0150218	0.988015	0.998822	AT5G18480	glucuronosyltransferase PGSIP6
Unigene_002186	-0.281366	0.268385	-1.04837	0.294469	0.662176	AT1G06620	1-aminocyclopropane-1-carboxylate oxidase homolog 1-like
Unigene_002187	0.131607	0.129007	1.02015	0.307657	0.675364	AT4G01630	expansin-A17
Unigene_002191	0.41079	0.25337	1.6213	0.104953	0.388824	AT5G38480	14-3-3 family
Unigene_002192	2.01871	0.839846	2.40367	NA	NA	AT5G52640	heat shock 90-2-like
Unigene_002194	0.545911	0.507915	1.07481	0.282461	0.649999	AT2G05710	aconitate hydratase, cytoplasmic
Unigene_002195	0.210115	0.28585	0.735054	0.462307	0.790597	AT1G04270	40S ribosomal S15-4
Unigene_002196	-0.225861	0.354785	-0.636612	0.524377	0.825908	AT2G05710	aconitate hydratase, cytoplasmic
Unigene_002197	0.0764195	0.267022	0.286192	0.774731	0.939154	AT1G04270	40S ribosomal S15-4
Unigene_002198	-0.135855	0.36704	-0.370136	0.711281	0.916241	AT1G60060	transcription factor EMB1444-like [Populus euphratica]
Unigene_002199	-0.231508	0.200353	-1.1555	0.247886	0.610252	AT1G30540	N-acetyl-D-glucosamine kinase
Unigene_002201	-0.611101	0.255557	-2.39125	0.016791	0.123813	AT5G26850	EFR3 homolog B-like isoform X1 [Gossypium raimondii]
Unigene_002202	-0.16211	0.312446	-0.51884	0.603873	0.870254	AT3G15380	choline transporter 2
Unigene_002203	-0.701205	0.385688	-1.81806	0.0690544	0.30537	AT3G15380	choline transporter 2
Unigene_002204	-0.323231	0.35051	-0.922171	0.356439	0.71714	AT3G15380	choline transporter 2
Unigene_002206	0.199912	0.176269	1.13413	0.25674	0.620176	AT4G33430	BRASSINOSTEROID INSENSITIVE 1-associated receptor kinase 1-like
Unigene_002207	-0.377657	0.805945	-0.468589	0.639363	NA	AT2G33210	molecular chaperone
Unigene_002208	0.0442829	0.837534	0.052873	0.957833	NA	AT3G23990	molecular chaperone
Unigene_002210	0.851921	0.860364	0.990187	0.322083	NA	AT2G32730	26S proteasome non-ATPase regulatory subunit 1 homolog A
Unigene_002211	-0.815814	0.253736	-3.2152	0.00130352	0.019953	AT5G05620	tubulin gamma-1 chain
Unigene_002212	-0.560453	0.216671	-2.58665	0.00969141	0.0854938	AT3G61650	tubulin gamma-2 chain [Cucumis melo]
Unigene_002213	-0.0515714	0.265826	-0.194004	0.846172	0.96248	AT1G28710	Nucleotide-diphospho-sugar transferase family
Unigene_002214	-0.0850532	0.422274	-0.201417	0.840372	0.96055	AT5G43810	argonaute 1
Unigene_002215	0.357071	0.174	2.05213	0.0401572	0.218122	AT4G36860	DA1-related 1-like isoform X1 [Glycine max]
Unigene_002216	-0.125652	0.336562	-0.37334	0.708896	0.915572	#N/A	probable LRR receptor-like serine threonine- kinase At3g47570-like
Unigene_002218	1.51054	0.388773	3.8854	0.000102162	0.00265074	AT4G38540	zeaxanthin epoxidase, chloroplastic-like
Unigene_002219	-0.341004	0.118692	-2.87301	0.00406585	0.0462644	AT4G24540	MADS-box SVP-like isoform X2
Unigene_002222	0.411815	0.427188	0.964013	0.335039	0.698299	AT3G13620	probable polyamine transporter At3g13620
Unigene_002223	0.0420137	0.421789	0.0996083	0.920655	0.980117	AT3G13620	probable polyamine transporter At3g13620
Unigene_002228	0.431391	0.238346	1.80994	0.0703054	0.309074	AT1G60770	pentatricopeptide repeat-containing At1g60770
Unigene_002229	0.565668	0.360348	1.56979	0.116465	0.412289	AT1G60770	pentatricopeptide repeat-containing At1g60770
Unigene_002230	0.511171	0.249184	2.05138	0.0402301	0.21844	AT1G06310	acyl-coenzyme A oxidase 3, peroxisomal-like
Unigene_002231	-0.837282	0.310048	-2.70049	0.00692381	0.068476	AT5G57070	formin 20
Unigene_002232	-0.100553	0.301657	-0.333337	0.73888	0.925263	AT5G17640	Nuclear factor 1 A-type isoform 2
Unigene_002233	-0.438882	0.482276	-0.910023	0.36281	NA	AT5G17640	Nuclear factor 1 A-type isoform 2
Unigene_002234	-0.271957	0.692894	-0.392494	0.694694	NA	AT5G51660	Cleavage and polyadenylation specificity factor subunit 1
Unigene_002235	-0.0880359	0.208768	-0.421692	0.67325	0.901189	AT5G51660	cleavage and polyadenylation specificity factor subunit 1 isoform X2
Unigene_002236	0.0365646	0.124308	0.294145	0.768647	0.937378	AT2G13370	CHROMATIN REMODELING 5 [Jatropha curcas]
Unigene_002237	-0.498982	0.275992	-1.80796	0.0706127	0.309531	AT1G57590	pectin acetylesterase 3-like [Brassica napus]
Unigene_002238	-0.099356	0.341655	-0.290808	0.771198	0.938181	AT1G57590	pectin acetylesterase 3-like [Brassica napus]
Unigene_002239	0.143006	0.21883	0.653505	0.513431	0.820203	#N/A	hypothetical protein L484_004089
Unigene_002240	0.280717	0.189298	1.48294	0.138091	0.453274	#N/A	PREDICTED: uncharacterized protein LOC101302974
Unigene_002241	0.45371	0.50968	0.890185	0.373366	0.730108	#N/A	PREDICTED: uncharacterized protein LOC101302974
Unigene_002243	-0.0651098	0.291831	-0.223108	0.823452	0.954651	AT3G07530	integrator complex subunit 9 homolog
Unigene_002244	-1.25868	0.433966	-2.90042	0.00372663	0.0436411	AT2G26770	proline-rich family
Unigene_002245	-1.05515	0.278742	-3.78539	0.000153466	0.00370717	AT2G40820	proline-rich family
Unigene_002247	-0.200011	0.200357	-0.998274	0.318146	0.684484	#N/A	PREDICTED: uncharacterized protein LOC104588074 isoform X1
Unigene_002248	-0.192051	0.824266	-0.232997	0.815764	0.951521	#N/A	major facilitator superfamily
Unigene_002249	-0.314363	0.129015	-2.43663	0.0148248	0.114281	AT3G05380	ALWAYS EARLY 2 isoform X2
Unigene_002250	0.60536	0.119031	5.08574	3.66196e-07	2.43552e-05	AT5G37830	5-oxoprolinase
Unigene_002251	-0.287119	0.268917	-1.06769	0.285663	0.653445	AT1G46264	heat stress transcription factor B-4-like
Unigene_002253	0.0826937	0.80664	0.102516	0.918347	0.979645	ArthCp021	P700 apo A2 of photosystem I (chloroplast)
Unigene_002254	0.0786267	0.21883	0.359306	0.719367	0.919017	AT3G11960	pre-mRNA-splicing factor prp12-like
Unigene_002255	-0.122331	0.187424	-0.652697	0.513951	0.820203	#N/A	pre-mRNA-splicing factor prp12-like
Unigene_002256	-0.0509315	0.160844	-0.316652	0.751507	0.929949	AT1G56460	SWR1 complex subunit 2 isoform X2 [Jatropha curcas]
Unigene_002257	0	0.713453	0	1	NA	AT3G06660	SWR1 complex subunit 2 isoform X2 [Jatropha curcas]
Unigene_002258	-0.207545	0.407884	-0.508833	0.610869	0.873958	AT3G06660	calponin homology domain-containing DDB_G0272472-like
Unigene_002260	0.268526	0.558492	0.480805	0.630655	NA	#N/A	PREDICTED: uncharacterized protein LOC18421312, partial
Unigene_002261	-0.492159	0.379455	-1.29702	0.194625	0.544747	#N/A	PREDICTED: uncharacterized protein LOC18421312, partial
Unigene_002262	0.125813	0.216294	0.581677	0.560784	0.84703	AT1G13580	LAG1 longevity assurance
Unigene_002263	0.886035	0.470077	1.88487	0.0594473	0.278631	AT2G04030	heat shock 83-like
Unigene_002264	0.44707	0.579263	0.771792	0.440238	NA	AT2G04030	heat shock 83-like
Unigene_002265	0.0826041	0.697466	0.118435	0.905723	0.977013	ArthCp021	P700 apo A2 of photosystem I (chloroplast)
Unigene_002266	0.727241	0.468972	1.55071	0.12097	0.422288	AT1G07930	elongation factor 1-alpha [Elaeis guineensis]
Unigene_002269	-0.832777	0.246144	-3.38329	0.000716229	0.0125518	AT1G53040	Inner membrane oxaA
Unigene_002270	-0.381643	0.294531	-1.29576	0.195057	0.545211	AT1G53040	Inner membrane oxaA
Unigene_002271	0.560587	0.567294	0.988178	0.323065	NA	AT5G04480	UDP-Glycosyltransferase superfamily isoform 4
Unigene_002272	-0.31928	0.310052	-1.02976	0.303121	0.671322	AT5G04480	UDP-Glycosyltransferase superfamily isoform 2
Unigene_002274	0.0116626	0.153992	0.0757348	0.93963	0.986116	AT3G09670	dentin sialophospho
Unigene_002278	-0.306239	0.721557	-0.424414	0.671264	NA	AT4G29060	elongation factor Ts
Unigene_002279	-0.177352	0.813681	-0.217962	0.827459	NA	AT4G29060	elongation factor Ts
Unigene_002281	-0.461839	0.45676	-1.01112	0.311959	0.678986	AT5G50710	histone chaperone RTT106-like
Unigene_002286	0.0378478	0.136156	0.277973	0.781033	0.940946	AT1G48090	Calcium-dependent lipid-binding family ,
Unigene_002287	-0.363557	0.320141	-1.13562	0.256117	0.619277	AT2G43420	3beta-hydroxysteroid-dehydrogenase decarboxylase isoform 3
Unigene_002288	-0.409327	0.307066	-1.33302	0.182524	0.527952	AT2G43420	3beta-hydroxysteroid-dehydrogenase decarboxylase isoform 3
Unigene_002289	-0.263811	0.384139	-0.686759	0.492235	0.808007	AT5G12060	pumilio homolog 15-like
Unigene_002290	0.155679	0.302622	0.514435	0.606948	0.872091	AT5G49900	non-lysosomal glucosylceramidase
Unigene_002291	0.216144	0.269192	0.802935	0.422012	0.764635	AT5G49900	non-lysosomal glucosylceramidase-like
Unigene_002292	-0.00126548	0.865977	-0.00146133	0.998834	NA	AT5G26340	MFS quinate transporter,
Unigene_002293	-0.533899	0.867197	-0.61566	0.538119	NA	AT5G26340	MFS quinate transporter,
Unigene_002294	-0.0167778	0.302201	-0.0555186	0.955725	0.990477	#N/A	uncharacterized aarF domain-containing kinase At1g71810, chloroplastic
Unigene_002295	-0.404963	0.328696	-1.23203	0.217938	0.574773	AT5G24890	serine threonine- kinase STE20
Unigene_002298	0.0700921	0.237515	0.295106	0.767913	0.937118	AT1G66840	PLASTID MOVEMENT IMPAIRED 2 isoform X3 [Vitis vinifera]
Unigene_002301	0.363207	0.178479	2.03502	0.0418493	0.223959	AT3G49660	COMPASS-like H3K4 histone methylase component WDR5A
Unigene_002302	-0.791917	0.59843	-1.32333	0.185727	0.532886	#N/A	chemical-damaging agent resistance C
Unigene_002303	0.129921	0.181365	0.71635	0.473776	0.797506	AT5G35460	uncharacterized membrane
Unigene_002304	-0.874868	0.328407	-2.66397	0.00772236	0.0735786	AT4G22130	STRUBBELIG-RECEPTOR FAMILY 8-like
Unigene_002305	-0.595204	0.35705	-1.667	0.0955137	0.367725	AT4G22130	STRUBBELIG-RECEPTOR FAMILY 8
Unigene_002306	-0.206913	0.168729	-1.2263	0.220085	0.577483	AT5G45900	Ubiquitin-like modifier-activating enzyme atg7
Unigene_002307	0	0.862927	0	1	NA	#N/A	nadh-ubiquinone oxidoreductase kda subunit
Unigene_002313	-0.5349	0.330675	-1.6176	0.105749	0.390452	AT3G25690	Hydroxyproline-rich glyco family isoform 1 [Theobroma cacao]
Unigene_002314	-0.0934935	0.209556	-0.44615	0.655489	0.893731	AT3G25690	Hydroxyproline-rich glyco family isoform 1 [Theobroma cacao]
Unigene_002316	-0.163882	0.214482	-0.764079	0.44482	0.780196	AT2G40060	clathrin light chain 2
Unigene_002317	-0.182104	0.177846	-1.02394	0.305862	0.673962	AT2G40060	clathrin light chain 2
Unigene_002318	0.370296	0.186184	1.98887	0.0467152	0.24037	AT2G17420	thioredoxin reductase NTRB-like
Unigene_002319	0.395097	0.465776	0.848255	0.396296	0.747987	AT5G49110	Fanconi anemia group I
Unigene_002320	0.812466	0.321548	2.52673	0.0115128	0.0963442	AT4G21120	cationic amino acid transporter 1-like
Unigene_002321	0.504682	0.232111	2.17432	0.0296814	0.179747	AT3G14390	diaminopimelate decarboxylase 2, chloroplastic-like
Unigene_002322	0.196716	0.172543	1.1401	0.254245	0.61728	AT5G10800	U2 snRNP-associated SURP motif-containing -like isoform X3
Unigene_002323	-0.327195	0.681875	-0.479847	0.631336	NA	AT5G10800	U2 snRNP-associated SURP motif-containing -like isoform X3
Unigene_002324	-1.00372	0.271951	-3.69081	0.000223543	0.00497758	AT4G20270	leucine-rich repeat receptor-like serine threonine- kinase BAM3
Unigene_002327	-0.216602	0.299741	-0.722629	0.469908	0.795259	AT4G26570	calcineurin B 3 [Gossypium raimondii]
Unigene_002328	-0.38387	0.340553	-1.1272	0.259659	0.623535	AT4G26570	calcineurin B 3 [Gossypium raimondii]
Unigene_002329	-0.00452334	0.166687	-0.0271368	0.978351	0.996907	AT1G02840	serine arginine-rich-splicing factor SR34-like
Unigene_002330	-0.0781733	0.217957	-0.358664	0.719847	0.91915	AT5G24360	serine threonine- kinase endoribonuclease IRE1a-like
Unigene_002331	0.388375	0.247876	1.56681	0.117158	0.413961	AT5G54820	F-box LRR-repeat At3g26922-like
Unigene_002333	0.157773	0.260515	0.605619	0.544768	0.838053	AT1G22950	uncharacterized PKHD-type hydroxylase At1g22950-like
Unigene_002334	0.5941	0.226067	2.62798	0.00858942	0.0788007	AT1G22950	uncharacterized PKHD-type hydroxylase At1g22950-like
Unigene_002337	0.933	0.786458	1.18633	0.235491	NA	AT5G54860	probable folate-biopterin transporter 4
Unigene_002338	1.42318	0.499848	2.84722	0.00441034	0.049156	AT5G54860	probable folate-biopterin transporter 4
Unigene_002340	0.915865	0.503766	1.81804	0.0690583	0.30537	AT5G23390	Gb: isoform 4 [Theobroma cacao]
Unigene_002341	0.473767	0.286559	1.6533	0.0982707	0.374459	ArthMp034	uncharacterized mitochondrial g00810-like
Unigene_002342	0.33438	0.259097	1.29056	0.196856	0.547219	AT5G42790	proteasome subunit alpha type-1-B-like
Unigene_002343	0.478586	0.279874	1.71001	0.0872644	0.349666	AT1G47250	proteasome subunit alpha type-1-B-like
Unigene_002344	-0.196186	0.562716	-0.348642	0.727358	0.921863	AT4G32480	Sugar phosphate exchanger 2,
Unigene_002345	0.314913	0.271664	1.1592	0.246374	0.608547	AT2G29560	cytosolic enolase 3
Unigene_002346	-0.570857	0.384647	-1.48411	0.137781	0.452697	AT5G49690	UDP-glycosyltransferase 91C1-like
Unigene_002347	0.0469376	0.304882	0.153953	0.877646	0.970197	ArthCp049	photosystem II 47 kDa (plastid)
Unigene_002348	-0.201104	0.192868	-1.0427	0.297086	0.665113	AT1G44910	pre-mRNA-processing 40A-like
Unigene_002349	0.0150826	0.220504	0.0684006	0.945467	0.987574	#N/A	pre-mRNA-processing 40A-like isoform X1 [Phoenix dactylifera]
Unigene_002351	-0.200017	0.334282	-0.598347	0.549608	0.840527	AT1G75820	Receptor kinase CLAVATA1
Unigene_002352	0.0405403	0.237997	0.170339	0.864744	0.967445	AT1G75310	auxilin 1
Unigene_002353	0.061275	0.167704	0.365375	0.714831	0.917206	#N/A	auxilin 1
Unigene_002355	0.0733653	0.289739	0.253212	0.800105	0.946543	AT4G27880	E3 ubiquitin- ligase SINAT5-like
Unigene_002356	0.483681	0.282094	1.71461	0.0864171	0.347827	AT4G27880	E3 ubiquitin- ligase SINAT5-like
Unigene_002358	-0.181248	0.230776	-0.785384	0.432229	0.772116	AT1G56050	obg-like ATPase 1
Unigene_002359	-0.233267	0.385494	-0.605111	0.545105	0.838101	AT1G07910	RNA ligase,
Unigene_002360	0.104366	0.329648	0.316597	0.75155	0.929949	AT1G07910	hypothetical protein L484_014416
Unigene_002361	0.780111	0.367993	2.11991	0.0340137	0.195489	AT3G06350	bifunctional 3-dehydroquinate dehydratase shikimate dehydrogenase, chloroplastic-like isoform X1
Unigene_002362	0.706245	0.433235	1.63017	0.103067	0.384933	AT3G06350	bifunctional 3-dehydroquinate dehydratase shikimate dehydrogenase, chloroplastic-like isoform X1
Unigene_002363	-0.876794	0.293261	-2.98981	0.00279153	0.0349593	AT3G06035	uncharacterized GPI-anchored At3g06035-like
Unigene_002365	-0.336916	0.864452	-0.389746	0.696725	NA	AT5G17330	glutamate decarboxylase
Unigene_002366	0.213208	0.404875	0.526601	0.59847	0.866709	#N/A	transcription factor GTE6-like isoform X1
Unigene_002367	-0.153271	0.169787	-0.902722	0.366674	0.72596	#N/A	transcription factor GTE6-like [Populus euphratica]
Unigene_002368	0.672638	0.190566	3.52969	0.000416052	0.00818165	AT2G44350	citrate synthase, mitochondrial
Unigene_002369	1.35953	0.770367	1.76478	0.0776013	NA	AT2G44350	citrate synthase, mitochondrial
Unigene_002371	-0.144961	0.171146	-0.847	0.396995	0.748511	AT5G13300	ADP-ribosylation factor GTPase-activating AGD3-like
Unigene_002372	-0.289708	0.132705	-2.1831	0.0290282	0.177122	#N/A	ADP-ribosylation factor GTPase-activating AGD3-like
Unigene_002373	-0.185927	0.208372	-0.892283	0.372241	0.729772	AT4G17140	vacuolar sorting-associated ,
Unigene_002374	-0.781619	0.471516	-1.65767	0.0973832	0.372195	ArthMp020	cytochrome b (mitochondrion)
Unigene_002376	0.610937	0.234787	2.60209	0.00926562	0.0829142	AT1G16700	NADH dehydrogenase [ubiquinone] iron-sulfur 8, mitochondrial
Unigene_002377	-0.453422	0.609486	-0.743942	0.456911	NA	AT1G16700	NADH dehydrogenase [ubiquinone] iron-sulfur 8, mitochondrial
Unigene_002378	-0.188748	0.18556	-1.01718	0.309069	0.676576	AT2G46020	ATP-dependent helicase BRM
Unigene_002379	-0.219532	0.111879	-1.96224	0.0497348	0.248968	AT2G46020	ATP-dependent helicase BRM
Unigene_002380	-0.166913	0.25957	-0.643038	0.520199	0.823244	AT2G46020	ATP-dependent helicase BRM
Unigene_002381	-0.456037	0.415761	-1.09687	0.272697	0.63897	AT2G46020	ATP-dependent helicase BRM
Unigene_002382	1.57829	0.802295	1.96723	0.0491572	NA	AT1G63820	zinc finger CONSTANS-like
Unigene_002383	-0.33946	0.642943	-0.527979	0.597514	0.865795	AT1G16030	hsp70
Unigene_002384	-0.11638	0.141636	-0.821685	0.411256	0.759137	AT2G20050	phosphatase 2C and cyclic nucleotide-binding kinase domain-containing isoform X1 [Jatropha curcas]
Unigene_002385	0.193457	0.510403	0.379027	0.704668	0.914423	#N/A	PREDICTED: uncharacterized protein LOC105179573
Unigene_002387	-0.843208	0.835179	-1.00961	0.31268	NA	AT3G59920	secretory pathway Rab GDP dissociation inhibitor
Unigene_002388	0.292582	0.525179	0.557109	0.577453	NA	AT2G17620	G2 mitotic-specific cyclin-2-like isoform X1 [Eucalyptus grandis]
Unigene_002389	0.366128	0.367192	0.997104	0.318714	0.684952	AT1G20610	G2 mitotic-specific cyclin-2 isoform X1 [Vitis vinifera]
Unigene_002391	1.63893	0.680382	2.40883	0.0160037	0.119924	AT5G49910	heat shock 70B
Unigene_002392	0.00522834	0.141135	0.037045	0.970449	0.994839	AT2G25320	TRAF-like family
Unigene_002393	0.0574178	0.274173	0.209421	0.834119	0.958927	AT2G25320	TRAF-like family
Unigene_002394	0.225336	0.326541	0.690071	0.49015	0.806611	#N/A	importin-13 isoform X2
Unigene_002395	0.162041	0.165596	0.978533	0.327811	0.692433	AT1G12930	importin-13 isoform X2
Unigene_002396	0.030894	0.514817	0.0600098	0.952148	NA	AT2G07750	probable DEAD-box ATP-dependent RNA helicase 48
Unigene_002397	0.667524	0.410058	1.62788	0.103551	0.385915	AT1G63250	probable DEAD-box ATP-dependent RNA helicase 48, partial
Unigene_002398	0.48791	0.37881	1.28801	0.197744	0.548727	AT2G29070	ubiquitin fusion degradation 1 homolog
Unigene_002400	-0.11062	0.152193	-0.726838	0.467325	0.793754	AT1G17370	oligouridylate-binding 1-like
Unigene_002401	0.344079	0.47881	0.718613	0.47238	0.797051	AT1G17370	oligouridylate-binding 1-like
Unigene_002403	0.452763	0.355686	1.27293	0.203043	0.555876	AT3G47730	ABC transporter A family member 2
Unigene_002404	-0.178268	0.388517	-0.458843	0.646347	0.890486	AT3G47730	ABC transporter A family member 2
Unigene_002405	0.0112141	0.633791	0.0176938	0.985883	NA	AT1G04010	phospholipid--sterol O-acyltransferase isoform X3
Unigene_002406	0.31254	0.243793	1.28199	0.199846	0.551905	AT1G04010	phospholipid--sterol O-acyltransferase isoform X2
Unigene_002407	-0.49066	0.222986	-2.20041	0.0277778	0.172148	AT4G01210	glycosyltransferase family
Unigene_002409	-0.870507	0.326951	-2.6625	0.00775636	0.0737411	AT3G50950	Disease resistance RPP13 4
Unigene_002410	0.102608	0.428656	0.239372	0.810817	0.949513	AT1G65580	type II inositol 1,4,5-trisphosphate 5-phosphatase FRA3
Unigene_002411	0.0774595	0.1554	0.498452	0.618166	0.877444	AT1G65580	type II inositol 1,4,5-trisphosphate 5-phosphatase FRA3
Unigene_002412	0.343029	0.305973	1.12111	0.262242	0.626619	AT1G65580	type II inositol 1,4,5-trisphosphate 5-phosphatase FRA3
Unigene_002413	-0.164644	0.360276	-0.456993	0.647676	0.891186	AT4G15180	probable histone-lysine N-methyltransferase ATXR3
Unigene_002415	-0.026707	0.112023	-0.238407	0.811565	0.949898	AT1G72560	exportin-T isoform X1 [Nelumbo nucifera]
Unigene_002416	-0.242074	0.677374	-0.357372	0.720814	0.919652	AT4G03230	G-type lectin S-receptor-like serine threonine- kinase At4g03230 isoform X1
Unigene_002417	1.08189	0.665845	1.62484	NA	NA	ArthMp028	cellulose synthase H1
Unigene_002420	-1.55935	0.782203	-1.99353	0.046203	NA	AT3G60880	dihydrodipicolinate synthetase
Unigene_002421	0.0233735	0.3172	0.0736869	0.94126	0.986225	ArthMp075	PREDICTED: uncharacterized protein LOC104893717
Unigene_002423	-0.626867	0.770927	-0.813134	0.416141	0.761734	AT3G10670	ABC transporter ATP-binding
Unigene_002426	-0.0918457	0.612948	-0.149842	0.880889	0.971551	ArthCp056	30S ribosomal S11
Unigene_002427	0	0.859702	0	1	NA	ArthCp048	proteolytic subunit 2 of clp protease (chloroplast)
Unigene_002428	-0.657774	0.199161	-3.30272	0.000957528	0.0157067	AT4G19985	Acyl- N-acyltransferases superfamily , isoform 3
Unigene_002429	0.0279167	0.549679	0.0507872	0.959495	NA	AT3G03710	polynucleotide phosphorylase
Unigene_002430	-0.119866	0.16795	-0.713701	0.475412	0.798143	AT1G75850	vacuolar sorting-associated 35B
Unigene_002432	-0.97511	0.195552	-4.98646	6.14949e-07	3.72405e-05	AT3G50240	Chromosome-associated kinesin KIF4A
Unigene_002434	-0.111855	0.861672	-0.129811	0.896716	NA	AT1G44790	cation transport regulator 2
Unigene_002435	0.0174232	0.245832	0.0708745	0.943498	0.986777	AT1G44790	cation transport regulator 2
Unigene_002436	0.385782	0.493233	0.78215	0.434127	0.773875	AT1G44790	cation transport regulator 2
Unigene_002437	0.225094	0.204981	1.09812	0.272152	0.638354	AT5G18640	lipase-like [Pyrus x bretschneideri]
Unigene_002440	-0.295354	0.323134	-0.914028	0.360702	0.72122	AT2G13600	pentatricopeptide repeat-containing At2g13600-like isoform X1 [Cicer arietinum]
Unigene_002441	-0.0312598	0.190774	-0.163858	0.869843	0.96862	AT4G33090	aminopeptidase M1-like
Unigene_002442	-0.40598	0.558928	-0.726355	0.467621	0.79395	AT5G47040	MULTISPECIES: DNA-binding
Unigene_002443	-0.322189	0.357339	-0.901634	0.367251	0.726172	AT2G30600	BTB POZ domain-containing At2g30600 [Prunus mume]
Unigene_002444	-0.0371123	0.349671	-0.106135	0.915475	0.978784	AT2G30600	BTB POZ domain-containing At2g30600 [Prunus mume]
Unigene_002447	0.0347824	0.145804	0.238556	0.81145	0.949836	AT1G76630	Tetratricopeptide repeat 37
Unigene_002448	-0.148129	0.439659	-0.336918	0.736179	0.924556	AT2G33580	LYK5
Unigene_002449	-0.0601005	0.163816	-0.366879	0.713709	0.916812	AT5G42920	THO complex subunit 5B
Unigene_002451	0.1759	0.255794	0.687664	0.491664	0.807624	AT3G04820	Multisubstrate pseudouridine synthase 7
Unigene_002452	0.187844	0.166414	1.12877	0.258994	0.622816	AT2G38560	transcription elongation factor S-II
Unigene_002453	0.224097	0.225487	0.993835	0.320303	0.68673	AT3G22950	ADP-ribosylation factor 5
Unigene_002454	0.503883	0.293741	1.7154	0.0862724	0.347692	AT3G22950	ADP-ribosylation factor 5
Unigene_002455	0.669807	0.349914	1.91421	0.0555936	0.26723	AT3G22950	ADP-ribosylation factor 5
Unigene_002458	0.0405768	0.137537	0.295025	0.767975	0.937143	AT3G07040	Disease resistance RPM1
Unigene_002459	2.91868	0.441613	6.60912	3.86601e-11	7.31444e-09	AT4G19810	chitotriosidase-1-like
Unigene_002460	0.300864	0.308372	0.975655	0.329235	0.693174	AT1G24440	RING-H2 finger ATL47-like
Unigene_002462	0.20228	0.231814	0.872597	0.382883	0.73765	AT5G30510	30S ribosomal S1, chloroplastic
Unigene_002463	0.365357	0.235053	1.55436	0.120099	0.420787	AT1G68360	zinc finger 6-like
Unigene_002465	-0.112122	0.170455	-0.657782	0.510678	0.818552	AT4G11860	FAM63A ,
Unigene_002466	-0.104186	0.334786	-0.311201	0.755648	0.931562	AT4G27510	hypothetical protein L484_009350
Unigene_002467	-0.1613	0.325656	-0.495309	0.620382	0.878665	AT4G27510	hypothetical protein L484_009350
Unigene_002468	0.153003	0.469966	0.325563	0.744755	0.927688	#N/A	hypothetical protein POPTR_0013s10690g
Unigene_002469	-0.0661135	0.225934	-0.292623	0.769811	0.937847	AT1G13410	pentatricopeptide repeat-containing At3g29230 [Pyrus x bretschneideri]
Unigene_002470	-0.101505	0.237277	-0.427793	0.668802	0.89922	AT4G23660	4-hydroxybenzoate polyprenyltransferase, mitochondrial-like [Pyrus x bretschneideri]
Unigene_002474	-0.585878	0.406885	-1.43991	0.149892	NA	#N/A	PREDICTED: uncharacterized protein LOC102627778
Unigene_002475	0.271711	0.204665	1.32759	0.184314	0.530789	AT3G26935	probable S-acyltransferase 7
Unigene_002476	0.112869	0.351494	0.321112	0.748125	0.928737	AT1G74160	LONGIFOLIA 1-like [Pyrus x bretschneideri]
Unigene_002477	0.0490204	0.173548	0.282461	0.77759	0.939965	AT5G56210	WPP domain-interacting 2-like
Unigene_002479	-0.5458	0.120972	-4.5118	6.42786e-06	0.000270197	AT2G39220	patatin 6
Unigene_002480	-0.630869	0.186629	-3.38033	0.000723984	0.0126091	AT2G44060	Late embryogenesis abundant , group 2 isoform 1 [Theobroma cacao]
Unigene_002481	-0.481643	0.222811	-2.16166	0.0306441	0.183223	AT2G39220	patatin 6
Unigene_002482	-0.291029	0.483715	-0.601654	0.547404	0.839461	AT2G44060	Late embryogenesis abundant , group 2 isoform 1 [Theobroma cacao]
Unigene_002483	2.64046	0.30876	8.55182	1.21161e-17	9.00166e-15	AT4G30230	PREDICTED: uncharacterized protein LOC101301053
Unigene_002484	0.283465	0.196899	1.43965	0.149967	0.473971	#N/A	Auxin transport BIG
Unigene_002485	0.523108	0.450028	1.16239	0.245077	0.60718	#N/A	Auxin transport BIG
Unigene_002486	0.103888	0.21996	0.472301	0.636712	0.886348	AT2G33820	mitochondrial arginine transporter BAC1-like isoform X1
Unigene_002489	0.620154	0.218923	2.83274	0.00461506	0.0508609	AT2G30970	aspartate aminotransferase, mitochondrial-like isoform X1
Unigene_002490	0.32946	0.796782	0.413488	0.679249	NA	#N/A	RNA polymerase sigma factor
Unigene_002491	0.958321	0.502379	1.90757	0.0564474	0.269893	AT3G03910	GDHB glutamate dehydrogenase isoform X1 [Vitis vinifera]
Unigene_002493	-0.359454	0.365225	-0.984197	0.325019	0.689971	AT3G26700	proline-rich receptor kinase PERK1
Unigene_002494	-0.644167	0.401641	-1.60384	0.108749	0.396378	AT4G27360	dynein light chain 1, cytoplasmic-like
Unigene_002500	0.154728	0.257186	0.601617	0.547429	0.839461	#N/A	U3 small nucleolar RNA-associated 25 isoform X2
Unigene_002501	0.0996533	0.200301	0.497518	0.618824	0.877759	AT2G02500	2-C-methyl-D-erythritol 4-phosphate cytidylyltransferase, chloroplastic
Unigene_002502	0.223175	0.209767	1.06392	0.287366	0.654389	#N/A	2-C-methyl-D-erythritol 4-phosphate cytidylyltransferase, chloroplastic
Unigene_002503	0.0467387	0.182359	0.256301	0.797718	0.94569	AT1G64790	translational activator GCN1
Unigene_002507	-0.062346	0.358734	-0.173795	0.862027	0.966937	AT1G66235	hypothetical protein CICLE_v10023446mg
Unigene_002509	0.211688	0.23303	0.908414	0.36366	0.723448	AT1G29940	DNA-directed RNA polymerase I subunit RPA2
Unigene_002511	0.279789	0.173142	1.61595	0.106104	0.391021	AT1G78910	RNA pseudouridine synthase 3, mitochondrial
Unigene_002512	-0.469296	0.242112	-1.93835	0.0525809	0.258584	AT5G02440	hypothetical protein L484_025218
Unigene_002513	-0.167308	0.222529	-0.751845	0.452144	0.784998	AT5G58100	PREDICTED: uncharacterized protein LOC100255062
Unigene_002519	0.518644	0.229254	2.26231	0.0236785	0.155279	AT5G20850	DNA repair RAD51 homolog
Unigene_002520	-0.239921	0.493526	-0.486136	0.626871	0.881377	AT3G21330	transcription factor bHLH87-like
Unigene_002522	0.173148	0.339021	0.510729	0.609541	0.873569	AT4G00390	methyl- -binding domain 4-like
Unigene_002524	0.253921	0.188403	1.34776	0.177736	0.520115	AT5G22040	hypothetical protein L484_017136
Unigene_002525	-0.0706242	0.125218	-0.564011	0.572747	0.853847	AT4G00450	mediator of RNA polymerase II transcription subunit 12-like [Populus euphratica]
Unigene_002526	0.467094	0.222986	2.09472	0.0361958	0.202869	AT2G13650	GDP-mannose transporter GONST1 isoform X1
Unigene_002527	-0.691581	0.265651	-2.60335	0.00923183	0.0827334	AT5G49720	endoglucanase 25-like
Unigene_002528	-0.56658	0.371333	-1.5258	0.12706	0.433315	AT5G49720	endoglucanase 25-like
Unigene_002530	-0.491678	0.213777	-2.29995	0.021451	0.145139	AT2G34680	187-kDa microtubule-associated AIR9 [Nicotiana tomentosiformis]
Unigene_002531	-0.435676	0.174755	-2.49307	0.0126645	0.102818	AT2G34680	187-kDa microtubule-associated AIR9 isoform X1 [Vitis vinifera]
Unigene_002532	0.192326	0.228417	0.841997	0.399789	0.750523	AT5G58950	serine threonine- kinase HT1-like
Unigene_002533	-0.0191528	0.21638	-0.0885145	0.929468	0.982868	AT4G23160	copia isoform X1 [Beta vulgaris vulgaris]
Unigene_002535	0.193268	0.246792	0.783122	0.433556	0.773534	AT2G31060	translation factor GUF1 homolog, organellar chromatophore
Unigene_002536	-0.200152	0.748165	-0.267524	0.789066	NA	AT2G31060	translation factor GUF1 homolog, organellar chromatophore
Unigene_002538	-0.42879	0.207848	-2.063	0.0391124	0.21405	AT1G29950	transcription factor bHLH144-like [Populus euphratica]
Unigene_002540	-0.13928	0.264966	-0.525653	0.599129	0.86702	AT3G03050	cellulose synthase D3
Unigene_002541	-0.262418	0.453701	-0.578394	0.562998	NA	AT3G03050	cellulose synthase D3
Unigene_002542	0.613239	0.414602	1.4791	0.139112	0.45494	AT3G03050	Cellulose synthase D3
Unigene_002543	-0.0986771	0.146149	-0.675182	0.49956	0.812879	AT2G25730	DDB_G0276689 isoform X2
Unigene_002544	0.0440506	0.15032	0.293045	0.769488	0.937758	AT2G41700	ABC transporter A family member 1 isoform X2
Unigene_002545	-0.112793	0.155572	-0.725024	0.468437	0.794403	AT4G02030	vacuolar sorting-associated 51 homolog
Unigene_002546	-0.353108	0.283772	-1.24434	0.213376	0.569047	AT5G14790	FAM179B-like isoform X2 [Nelumbo nucifera]
Unigene_002547	-0.778374	0.516377	-1.50738	0.131715	NA	AT3G01450	FAM179B-like isoform X2 [Nelumbo nucifera]
Unigene_002549	0.208781	0.105493	1.9791	0.0478044	0.243489	AT1G60995	hypothetical protein L484_016729
Unigene_002550	-0.0793499	0.338142	-0.234664	0.814469	0.951121	AT1G09430	ATP-citrate synthase alpha chain 2
Unigene_002551	0.0481642	0.425446	0.113209	0.909865	0.977121	AT1G09430	ATP-citrate synthase alpha chain 2
Unigene_002552	0.772024	0.274875	2.80864	0.00497512	0.053664	AT5G53050	aminoacrylate hydrolase
Unigene_002553	-0.679689	0.311392	-2.18274	0.0290548	0.17722	AT2G03060	MADS-box transcription factor 25 isoform X1 [Fragaria vesca vesca]
Unigene_002555	0.207969	0.225061	0.924054	0.355458	0.715955	AT5G20040	tRNA dimethylallyltransferase 9
Unigene_002556	-1.10676	0.773128	-1.43154	0.152277	NA	AT5G20040	tRNA dimethylallyltransferase 9
Unigene_002557	0.00281177	0.17962	0.015654	0.98751	0.99869	#N/A	K(+) efflux antiporter 3, chloroplastic
Unigene_002558	0.717874	0.363462	1.9751	0.048257	0.244789	AT1G07710	ankyrin repeat-containing At5g02620-like [Glycine max]
Unigene_002559	0.679124	0.378811	1.79278	0.0730084	0.315258	AT1G07710	ankyrin repeat-containing At5g02620-like [Glycine max]
Unigene_002560	0.0233265	0.29703	0.0785325	0.937405	0.985072	AT4G38040	probable glycosyltransferase At5g03795
Unigene_002561	-0.100816	0.373836	-0.269681	0.787406	0.94307	AT1G67680	signal recognition particle subunit SRP72-like
Unigene_002562	0.610728	0.553366	1.10366	0.26974	NA	AT1G67680	signal recognition particle subunit SRP72-like
Unigene_002564	0.219574	0.193009	1.13763	0.255273	0.618547	AT2G16950	transportin-1-like
Unigene_002565	-0.579851	0.567725	-1.02136	0.307085	NA	AT2G16950	transportin 1
Unigene_002566	0.327443	0.142015	2.30569	0.0211277	0.143718	AT4G17870	abscisic acid receptor PYR1-like
Unigene_002567	0.586011	0.283252	2.06887	0.0385583	0.211899	AT1G67550	urease isoform X2
Unigene_002568	-0.00344396	0.190376	-0.0180903	0.985567	0.998201	#N/A	selT selW selH seleno domain
Unigene_002569	1.33063	0.524709	2.53594	0.0112146	0.0948335	AT4G23160	retrovirus-related Pol poly from transposon TNT 1-94 isoform X6
Unigene_002572	0.560857	0.424391	1.32156	0.186315	0.533329	AT2G20770	lanC GCL2
Unigene_002573	0.155193	0.727115	0.213436	0.830987	NA	AT2G20770	lanC GCL2
Unigene_002574	0.00989913	0.288312	0.0343348	0.97261	0.995714	AT1G10650	BOI-related E3 ubiquitin- ligase 1 isoform X1 [Vitis vinifera]
Unigene_002575	-0.113895	0.348794	-0.32654	0.744016	0.927348	AT1G10650	BOI-related E3 ubiquitin- ligase 1 isoform X1 [Vitis vinifera]
Unigene_002576	-0.360133	0.339437	-1.06097	0.288703	0.656435	AT1G10650	BOI-related E3 ubiquitin- ligase 1 isoform X1 [Vitis vinifera]
Unigene_002579	0.0934544	0.156742	0.596231	0.551021	0.841159	AT1G06070	probable transcription factor 21
Unigene_002581	-0.241308	0.152072	-1.58681	0.112556	0.404075	AT1G33420	PHD finger At1g33420
Unigene_002583	-0.113869	0.159399	-0.714365	0.475001	0.797969	AT2G23320	probable WRKY transcription factor 7
Unigene_002584	0.0677062	0.422891	0.160103	0.8728	0.968996	AT5G21140	non-structural maintenance of chromosomes element 1 homolog
Unigene_002585	0.0438165	0.386513	0.113364	0.909742	0.977121	AT5G21140	non-structural maintenance of chromosomes element 1 homolog
Unigene_002586	-0.00174422	0.127021	-0.0137318	0.989044	0.998829	#N/A	hypothetical protein L484_010208
Unigene_002589	0.306999	0.180893	1.69713	0.0896724	0.355434	AT2G47140	(-)-isopiperitenol (-)-carveol dehydrogenase, mitochondrial-like
Unigene_002590	-0.0317573	0.176194	-0.180241	0.856964	0.965027	AT3G02050	potassium transporter 4
Unigene_002591	-0.234189	0.209878	-1.11584	0.264492	0.629979	AT3G02050	Potassium transporter 4
Unigene_002593	-1.09881	0.378398	-2.90385	0.00368604	0.0432347	AT3G08640	RETICULATA-RELATED 3, chloroplastic-like [Solanum pennellii]
Unigene_002594	0.733388	0.725282	1.01118	0.311932	NA	#N/A	serine threonine- kinase TIO-like, partial
Unigene_002595	0	0.781125	0	1	NA	#N/A	DNA RNA polymerases superfamily
Unigene_002597	1.76249	0.366175	4.81325	1.48497e-06	7.96369e-05	AT2G29480	probable glutathione S-transferase
Unigene_002599	0.0696338	0.246491	0.2825	0.77756	0.939965	#N/A	Transposon Ty3-I Gag-Pol poly
Unigene_002600	-0.257479	0.524429	-0.49097	0.623448	0.879797	ArthCp085	MULTISPECIES: 50S ribosomal L2
Unigene_002601	-0.489808	0.500058	-0.979502	0.327332	0.692372	ArthCp085	MULTISPECIES: 50S ribosomal L2
Unigene_002603	-0.213642	0.22173	-0.963521	0.335286	0.698478	AT1G19485	general transcription factor 3C polypeptide 2
Unigene_002607	-0.466063	0.155872	-2.99004	0.00278943	0.0349593	AT3G57410	villin-2 [Gossypium raimondii]
Unigene_002608	-0.31407	0.261626	-1.20045	0.229964	0.590485	AT3G57410	villin-2 [Gossypium raimondii]
Unigene_002609	-0.359291	0.295363	-1.21644	0.223818	0.581717	AT2G41740	villin-2 [Gossypium raimondii]
Unigene_002610	0.818928	0.327006	2.50432	0.0122687	0.10048	AT3G57410	villin-2 [Gossypium raimondii]
Unigene_002612	0	0.864613	0	1	NA	AT2G26590	adhesion regulating molecule
Unigene_002613	0.279587	0.207745	1.34582	0.17836	0.520805	AT1G07080	gamma-interferon-inducible lysosomal thiol reductase-like
Unigene_002614	-0.0069434	0.262432	-0.0264578	0.978892	0.99705	AT1G07080	gamma-interferon-inducible lysosomal thiol reductase
Unigene_002615	-0.150456	0.328035	-0.458658	0.64648	0.890486	AT1G07080	gamma-interferon-inducible lysosomal thiol reductase-like
Unigene_002616	0.354472	0.345202	1.02685	0.30449	0.672921	AT2G27500	Glucan endo-1,3-beta-glucosidase 14
Unigene_002617	-0.893981	0.426045	-2.09832	0.0358765	0.201835	AT5G23870	pectin acetylesterase 9 [Fragaria vesca vesca]
Unigene_002618	-0.439677	0.425785	-1.03263	0.301779	0.670104	AT5G23870	notum homolog
Unigene_002619	-0.0699487	0.426701	-0.163929	0.869787	0.96862	AT5G23870	notum homolog
Unigene_002620	0	0.866866	0	1	NA	AT5G23870	notum homolog
Unigene_002621	-0.560702	0.498002	-1.1259	0.260206	NA	AT5G23870	pectinacetylesterase family
Unigene_002622	0.168018	0.254494	0.660204	0.509123	0.817766	AT5G01620	trichome birefringence-like 35
Unigene_002623	0.111184	0.423133	0.262762	0.792734	0.944695	AT5G01620	trichome birefringence-like 35
Unigene_002624	-0.298642	0.507922	-0.587969	0.556553	NA	AT5G01620	trichome birefringence-like 35
Unigene_002625	-0.150546	0.284198	-0.529724	0.596303	0.865076	#N/A	vacuolar sorting-associated 13C
Unigene_002626	-0.177491	0.181977	-0.975347	0.329388	0.693266	#N/A	vacuolar sorting-associated 13C
Unigene_002627	0.433711	0.215053	2.01676	0.0437205	0.230609	AT1G77550	Tubulin--tyrosine ligase 12
Unigene_002628	0.445297	0.260939	1.70651	0.0879124	0.351154	AT1G77550	Tubulin--tyrosine ligase 12
Unigene_002629	0.185044	0.23075	0.801921	0.422599	0.765151	AT1G06560	methyltransferase NSUN6
Unigene_002630	-0.241169	0.277529	-0.868986	0.384855	0.738942	AT3G51420	Adipocyte plasma membrane-associated
Unigene_002631	-0.551771	0.570916	-0.966467	0.333811	NA	AT3G51420	STRICTOSIDINE SYNTHASE-LIKE 4-like
Unigene_002632	0.339501	0.309036	1.09858	0.271951	0.638265	AT4G28450	DDB1- and CUL4-associated factor 13
Unigene_002633	0.0555856	0.227264	0.244586	0.806777	0.948385	AT4G28450	DDB1- and CUL4-associated factor 13
Unigene_002634	-0.232445	0.410994	-0.565568	0.571688	0.85326	AT4G28450	DDB1- and CUL4-associated factor 13
Unigene_002635	-0.324019	0.226139	-1.43283	0.151906	0.477062	AT1G17200	CASP 2D1
Unigene_002637	2.76463	0.508333	5.43862	5.36955e-08	4.35005e-06	AT1G62300	probable WRKY transcription factor 31
Unigene_002638	0.298212	0.486813	0.612579	0.540155	0.836145	AT1G77020	chaperone dnaJ 10-like
Unigene_002640	-2.22176	0.439648	-5.0535	4.33785e-07	2.7818e-05	AT1G19715	jacalin-related lectin 3 isoform X2
Unigene_002641	0.010678	0.210371	0.0507581	0.959518	0.991862	AT4G18593	dual specificity phosphatase 12-like
Unigene_002642	-0.644478	0.308932	-2.08615	0.0369651	0.205865	AT3G54870	Armadillo repeat-containing kinesin 1
Unigene_002643	-0.620649	0.525772	-1.18045	0.237821	0.598989	AT3G54870	Armadillo repeat-containing kinesin 1
Unigene_002644	0.0868661	0.306329	0.283571	0.776739	0.939726	AT3G54870	Armadillo repeat-containing kinesin 1
Unigene_002645	0.131847	0.462389	0.285142	0.775535	0.93934	AT3G54870	Armadillo repeat-containing kinesin 1
Unigene_002648	0.635554	0.169152	3.7573	0.000171754	0.0040525	AT1G57820	E3 ubiquitin- ligase ORTHRUS 2-like
Unigene_002649	0.653113	0.161661	4.04002	5.34462e-05	0.00154713	AT1G57820	E3 ubiquitin- ligase ORTHRUS 2-like
Unigene_002650	0.0520415	0.156551	0.332426	0.739568	0.92568	AT3G02260	Auxin transport BIG
Unigene_002651	-0.374128	0.379905	-0.984792	0.324726	0.68955	AT3G02260	auxin transport BIG
Unigene_002652	-0.246685	0.570992	-0.432029	0.66572	NA	AT3G02260	Auxin transport BIG
Unigene_002653	-0.108906	0.284127	-0.383301	0.701496	0.913584	#N/A	Fanconi anemia group D2 homolog
Unigene_002654	-0.0795074	0.237317	-0.335027	0.737605	0.924921	AT4G25230	E3 ubiquitin ligase RIN2-like isoform X1 [Glycine max]
Unigene_002656	0.138914	0.207055	0.670905	0.502281	0.814698	AT4G25230	E3 ubiquitin ligase RIN2-like isoform X1 [Glycine max]
Unigene_002658	-0.0650238	0.168753	-0.385319	0.700001	0.912997	AT3G01160	Nucleus isoform 1 [Theobroma cacao]
Unigene_002660	-0.634463	0.248972	-2.54833	0.0108239	0.0924324	AT3G51950	zinc finger CCCH domain-containing 18 isoform X2
Unigene_002661	NA	NA	NA	NA	NA	AT4G24530	O-fucosyltransferase family
Unigene_002662	0.47666	0.686376	0.694459	0.487394	NA	AT4G24530	hypothetical protein L484_007693
Unigene_002663	0.16987	0.520065	0.326632	0.743947	NA	AT5G65470	O-fucosyltransferase family
Unigene_002664	0.381872	0.815014	0.468547	0.639394	NA	AT3G17820	glutamine synthetase
Unigene_002665	0.453301	0.327562	1.38386	0.166401	0.502376	AT3G30841	2,3-bisphosphoglycerate-independent phosphoglycerate mutase 1
Unigene_002666	-0.157865	0.467478	-0.337694	0.735594	0.924476	AT4G09520	2,3-bisphosphoglycerate-independent phosphoglycerate mutase 1
Unigene_002667	-0.0913485	0.492325	-0.185545	0.852801	NA	AT3G30841	2,3-bisphosphoglycerate-independent phosphoglycerate mutase 1
Unigene_002670	0.409939	0.223668	1.83281	0.0668312	0.299286	AT1G09870	multiple inositol polyphosphate phosphatase 1-like isoform X2
Unigene_002671	0.0786772	0.343915	0.228769	0.819048	0.953163	AT1G09870	multiple inositol polyphosphate phosphatase 1 isoform X2
Unigene_002674	-0.230273	0.469327	-0.490645	0.623677	0.87989	AT4G35970	catalase-peroxidase
Unigene_002675	-0.739208	0.750269	-0.985258	0.324497	0.689537	AT4G35970	Catalase-peroxidase
Unigene_002676	-0.000963474	0.620325	-0.00155318	0.998761	1	AT4G35000	catalase-peroxidase
Unigene_002677	-0.569078	0.855729	-0.665022	0.506037	NA	AT4G35970	Catalase-peroxidase
Unigene_002678	-0.0124066	0.547642	-0.0226546	0.981926	NA	AT4G35970	catalase-peroxidase
Unigene_002679	0.916904	0.420591	2.18004	0.0292548	0.178119	AT3G53870	40S ribosomal S3-3
Unigene_002685	-0.0400352	0.155986	-0.256658	0.797442	0.94569	AT5G17210	transmembrane ,
Unigene_002686	-0.189544	0.376076	-0.504003	0.614259	0.875735	AT5G17210	transmembrane ,
Unigene_002691	-0.785753	0.679346	-1.15663	0.247423	NA	AT1G54870	NAD(P)-dependent oxidoreductase
Unigene_002692	0.200566	0.547772	0.366148	0.714255	NA	ArthMp065	cytochrome c oxidase subunit 3 (mitochondrion)
Unigene_002693	0.288942	0.208698	1.3845	0.166206	0.501968	AT4G08330	PREDICTED: uncharacterized protein At4g08330, chloroplastic-like isoform X1
Unigene_002695	-0.316652	0.319784	-0.990206	0.322074	0.687855	AT2G35660	zeaxanthin epoxidase, chloroplastic-like isoform X2
Unigene_002697	0.723017	0.324088	2.23093	0.025686	0.163789	AT1G54385	ARM repeat superfamily
Unigene_002698	0.700474	0.681021	1.02856	0.303684	0.672127	AT4G10380	probable aquaporin NIP5-1
Unigene_002699	0.755995	0.449607	1.68146	0.0926743	0.36206	AT4G10380	probable aquaporin NIP5-1
Unigene_002700	0.460204	0.25494	1.80515	0.0710519	0.310476	AT5G17380	2-hydroxyacyl- lyase
Unigene_002701	-0.191652	0.15081	-1.27082	0.203791	0.556827	AT5G18580	probable serine threonine- phosphatase 2A regulatory subunit B subunit TON2
Unigene_002702	-0.327281	0.26491	-1.23544	0.216667	0.573077	AT5G18580	probable serine threonine- phosphatase 2A regulatory subunit B subunit TON2
Unigene_002703	-0.350808	0.143448	-2.44554	0.0144634	0.112419	AT5G09890	serine threonine- kinase tricorner
Unigene_002705	0.340903	0.181652	1.87669	0.0605613	0.28203	AT4G27020	Inositol-1,4,5-trisphosphate 5-phosphatase 4 isoform 1
Unigene_002706	0.431003	0.477057	0.903462	0.366281	0.725629	AT4G27020	Inositol-1,4,5-trisphosphate 5-phosphatase 4 isoform 1
Unigene_002708	0.143042	0.201343	0.710441	0.477431	0.79958	AT3G09180	mediator of RNA polymerase II transcription subunit 27
Unigene_002709	-0.0853958	0.212281	-0.402278	0.68748	0.907731	AT3G09180	mediator of RNA polymerase II transcription subunit 27
Unigene_002710	0.169104	0.183302	0.922541	0.356247	0.716942	AT1G25500	CTL DDB_G0274487
Unigene_002711	-0.67059	0.336753	-1.99134	0.0464437	0.239583	AT4G03230	G-type lectin S-receptor-like serine threonine- kinase At4g03230 isoform X2
Unigene_002712	0.0695311	0.516342	0.134661	0.89288	0.973436	AT3G23810	adenosylhomocysteinase
Unigene_002713	-0.223736	0.27548	-0.812167	0.416696	0.762123	AT2G42320	Nucleolar gar2-related isoform 3
Unigene_002714	-0.0696729	0.693952	-0.1004	0.920027	NA	AT5G11750	50S ribosomal L19
Unigene_002715	0.0128404	0.207665	0.061832	0.950697	0.989297	AT5G40530	ribosomal RNA-processing 8-like
Unigene_002717	0.22928	0.160387	1.42954	0.152849	0.478758	AT2G38640	LURP-one-related 8
Unigene_002721	-0.0383984	0.166673	-0.230381	0.817795	0.952608	AT1G65780	uncharacterized ATP-dependent helicase -like
Unigene_002724	-0.0153179	0.236589	-0.0647446	0.948377	0.98825	AT4G08450	TMV resistance N
Unigene_002725	-0.600514	0.468929	-1.28061	0.200331	0.552383	AT5G28840	GDP-mannose 3,5-epimerase 1 [Nicotiana tomentosiformis]
Unigene_002726	0.294392	0.422099	0.697448	0.485522	0.804007	AT5G08260	Serine carboxypeptidase-like 35
Unigene_002727	-0.305227	0.413493	-0.738167	0.460413	0.789718	AT3G14000	Brevis radix-like 2
Unigene_002728	-0.414428	0.501262	-0.82677	0.408367	NA	AT3G14000	Brevis radix-like 2
Unigene_002730	-1.32741	0.165659	-8.01294	1.11996e-15	6.092e-13	AT2G21300	kinesin NACK1 [Pyrus x bretschneideri]
Unigene_002731	-0.187482	0.234621	-0.799083	0.424242	0.766172	AT2G21300	kinesin NACK1 [Pyrus x bretschneideri]
Unigene_002732	-0.774349	0.390863	-1.98113	0.047577	0.242917	AT2G21300	kinesin NACK1 [Pyrus x bretschneideri]
Unigene_002733	-0.270992	0.357776	-0.757435	0.448789	0.782925	AT3G48530	SNF1-related kinase regulatory subunit gamma-1
Unigene_002734	-0.0422133	0.291322	-0.144903	0.884788	0.972312	#N/A	DEK isoform X2
Unigene_002735	0.286583	0.174589	1.64148	0.100699	0.380129	AT3G20630	ubiquitin carboxyl-terminal hydrolase 14
Unigene_002736	0.351756	0.258509	1.36071	0.173605	0.514071	AT3G20630	ubiquitin carboxyl-terminal hydrolase 14
Unigene_002737	0.273435	0.550898	0.496344	0.619651	0.878325	AT3G20630	ubiquitin carboxyl-terminal hydrolase 14-like isoform X2
Unigene_002738	0.0366527	0.593825	0.0617231	0.950783	NA	AT3G20630	ubiquitin carboxyl-terminal hydrolase
Unigene_002739	0.407772	0.242271	1.68313	0.0923508	0.361375	AT4G25340	Peptidyl-prolyl cis-trans isomerase FKBP53
Unigene_002740	0.788332	0.297275	2.65186	0.00800494	0.0750042	AT5G63380	4-coumarate-- ligase-like 9
Unigene_002741	-0.0280628	0.0987063	-0.284307	0.776175	0.939634	AT3G07660	formin 7
Unigene_002742	0.00200094	0.792598	0.00252453	0.997986	NA	AT4G14103	F-box FBD LRR-repeat At5g56420-like
Unigene_002744	NA	NA	NA	NA	NA	#N/A	---NA---
Unigene_002745	0.624763	0.414149	1.50855	0.131414	0.440391	#N/A	---NA---
Unigene_002748	0.107187	0.154497	0.693783	0.487818	0.805636	AT5G04870	calcium-dependent kinase 1
Unigene_002749	-0.00849985	0.592306	-0.0143504	0.98855	NA	AT5G04870	calcium-dependent kinase 1-like [Pyrus x bretschneideri]
Unigene_002750	-0.300036	0.154655	-1.94003	0.0523757	0.257991	AT1G34320	hypothetical protein L484_016434
Unigene_002753	-0.454447	0.86606	-0.524729	0.599771	NA	AT5G38895	E3 ubiquitin- ligase At3g02290
Unigene_002754	-0.00665622	0.194738	-0.0341805	0.972733	0.995714	AT5G15790	E3 ubiquitin- ligase At3g02290-like
Unigene_002755	0.0236444	0.223706	0.105694	0.915825	0.978784	AT5G15790	E3 ubiquitin- ligase At3g02290-like [Fragaria vesca vesca]
[truncated: 39,044 more rows]
