# Supplementary material for: Deciphering the Genome-Wide Transcriptomic Changes during Interactions of Resistant and Susceptible Genotypes of American Elm with Ophiostoma novo-ulmi
Source: J Fungi (Basel). 2022 Jan 26;8(2):120. doi: 10.3390/jof8020120 (PMC8874831; doi:10.3390/jof8020120)
Supplement: Supplementary file 1 [file jof-08-00120-s001.zip › Table S4.xlsx]

## Sheet: S96h vs S0h
gene	log2FoldChange	lfcSE	stat	pvalue	padj	ath	Sequence Description
Unigene_025536	6.83099	0.373076	18.3099	6.89801e-75	2.66077e-70	ArthMp065	cytochrome c oxidase subunit 3 (mitochondrion)
Unigene_081407	5.69959	0.505896	11.2663	1.92438e-29	1.06041e-25	AT3G45740	phosphatidyl synthase
Unigene_069202	5.32933	0.571214	9.32984	1.06027e-20	2.55611e-17	AT5G64350	fkbp-type peptidyl-prolyl cis-trans isomerase
Unigene_023018	5.2756	0.674004	7.82726	4.98603e-15	5.198e-12	AT1G49320	BURP domain-containing 3-like
Unigene_084541	5.26037	0.667528	7.88036	3.2643e-15	3.49761e-12	AT3G19940	Quinate permease
Unigene_078178	5.2305	0.523961	9.9826	1.81642e-23	6.36952e-20	AT3G05880	plasma membrane proteolipid 3
Unigene_085246	5.22464	0.544172	9.60108	7.91123e-22	2.34738e-18	AT4G31940	cytochrome P450 82A3-like
Unigene_080158	5.02031	0.708872	7.08211	1.41975e-12	8.06839e-10	AT1G30220	MFS maltose transporter
Unigene_043566	4.79784	0.668227	7.17995	6.97369e-13	4.40977e-10	AT3G14520	(-)-alpha-pinene synthase-like
Unigene_070785	4.71551	0.73037	6.45633	1.07276e-10	4.2224e-08	AT1G30220	mfs hexose transporter
Unigene_071020	4.6084	0.674536	6.83195	8.37686e-12	4.14257e-09	AT3G43430	probable E3 ubiquitin- ligase RHA2B
Unigene_066708	4.5325	0.337564	13.4271	4.19598e-41	8.09258e-37	ArthMp020	apocytochrome b (mitochondrion)
Unigene_036768	4.44359	0.777963	5.71182	1.11773e-08	2.5213e-06	AT4G26870	aspartyl-tRNA synthetase
Unigene_064261	4.41551	0.436995	10.1043	5.28973e-24	2.04041e-20	AT4G32870	lachrymatory-factor synthase-like
Unigene_018494	4.34636	0.365739	11.8838	1.43747e-32	9.24127e-29	ArthMp015	cytochrome c oxidase subunit 2 (mitochondrion)
Unigene_045109	4.32768	0.680018	6.36407	1.96473e-10	7.1496e-08	AT5G63030	glutaredoxin 3
Unigene_055852	4.27488	0.683342	6.25584	3.95376e-10	1.31983e-07	AT5G28060	40S ribosomal S24
Unigene_040939	4.20988	0.503064	8.36848	5.83642e-17	7.76304e-14	AT5G43580	Serine protease inhibitor
Unigene_083728	4.20882	0.54449	7.72984	1.07683e-14	9.88965e-12	#N/A	#NAME?
Unigene_070166	4.14662	0.533635	7.77052	7.81649e-15	7.53764e-12	AT4G27270	minor allergen alt a 7
Unigene_043386	4.14431	0.749698	5.52797	3.23964e-08	6.03684e-06	#N/A	mfs hexose transporter
Unigene_058601	4.13648	0.495369	8.3503	6.80925e-17	8.75511e-14	AT3G45740	phosphatidyl synthase
Unigene_079075	4.1116	0.321779	12.7777	2.1838e-37	2.80785e-33	AT4G33720	pathogenesis-related 1-like
Unigene_055081	4.10337	0.601962	6.81666	9.31834e-12	4.50738e-09	AT3G16640	Translationally-controlled tumor
Unigene_083086	4.09609	0.446799	9.16764	4.83473e-20	9.81527e-17	AT1G24360	L-xylulose reductase
Unigene_066346	4.05348	0.330401	12.2684	1.33948e-34	1.03336e-30	ArthMp109	cytochrome c oxidase subunit 1 (mitochondrion)
Unigene_067084	4.05057	0.724847	5.58817	2.29469e-08	4.53914e-06	AT2G20560	dnaj heat shock family
Unigene_040007	4.03349	0.711317	5.67046	1.42418e-08	3.00526e-06	AT4G18700	Ran1 kinase
Unigene_073072	4.00754	0.818781	4.89452	9.85481e-07	9.95103e-05	AT5G15450	heat shock 78
Unigene_046899	3.98244	0.801306	4.96993	6.69761e-07	7.25693e-05	AT2G21890	nadp-dependent alcohol dehydrogenase
Unigene_075481	3.9465	0.536858	7.3511	1.96579e-13	1.43069e-10	AT1G52790	probable inactive 2-oxoglutarate-dependent dioxygenase AOP2
Unigene_007215	3.93512	0.699228	5.6278	1.82524e-08	3.72513e-06	AT4G37970	alcohol dehydrogenase 1
Unigene_062550	3.92562	0.489224	8.02417	1.02212e-15	1.1596e-12	AT2G28190	superoxide dismutase
Unigene_032504	3.89617	0.451186	8.63539	5.85262e-18	9.81535e-15	AT4G21690	gibberellin 3-beta-dioxygenase 1-like
Unigene_083167	3.89604	0.588503	6.62025	3.58598e-11	1.6084e-08	AT1G17020	S-norcoclaurine synthase 1-like
Unigene_021412	3.88992	0.530707	7.3297	2.30667e-13	1.64769e-10	AT5G43940	S-(hydroxymethyl)glutathione dehydrogenase
Unigene_038838	3.7877	0.555692	6.8162	9.34826e-12	4.50738e-09	AT1G30760	tetrahydrocannabinolic acid synthase-like
Unigene_016750	3.73432	0.301709	12.3772	3.47216e-35	3.34829e-31	ArthMp109	cytochrome c oxidase subunit 1 (mitochondrion)
Unigene_065159	3.73065	0.580353	6.42824	1.29093e-10	4.93019e-08	AT3G28730	nucleosome binding
Unigene_041119	3.73039	0.714101	5.2239	1.75196e-07	2.46636e-05	AT1G29900	carbamoyl-phosphate synthase arginine-specific large chain
Unigene_072647	3.66341	0.55425	6.60968	3.85152e-11	1.70764e-08	AT1G54290	translation initiation factor
Unigene_058569	3.6388	0.610579	5.95959	2.52869e-09	7.00179e-07	AT1G07810	potassium sodium efflux P-type ATPase
Unigene_017830	3.63796	0.706573	5.14875	2.62234e-07	3.40578e-05	AT5G56010	heat shock 90
Unigene_082037	3.63692	0.500537	7.26603	3.70208e-13	2.55001e-10	AT1G19320	thaumatin 1a
Unigene_030058	3.61795	0.719298	5.02984	4.90892e-07	5.56917e-05	#N/A	S-norcoclaurine synthase-like
Unigene_026286	3.61061	0.382812	9.43182	4.03021e-21	1.03638e-17	AT3G56070	peptidyl-prolyl cis-trans isomerase
Unigene_077160	3.60878	0.632335	5.70707	1.1494e-08	2.54804e-06	AT3G22060	cysteine-rich receptor kinase 10
Unigene_053184	3.60638	0.751107	4.80142	1.57544e-06	0.000146432	AT1G71960	ABC-2 type transporter
Unigene_083751	3.58203	0.410886	8.71783	2.83587e-18	5.20895e-15	AT1G03220	basic 7S globulin-like
Unigene_039850	3.56342	0.573163	6.21712	5.06358e-10	1.66938e-07	AT5G18380	40S ribosomal s16
Unigene_072521	3.53457	0.823446	4.29242	1.76739e-05	0.00103997	AT2G03430	ankyrin repeat
Unigene_010240	3.50809	0.617046	5.68529	1.30588e-08	2.81634e-06	AT3G57270	glucan endo-1,3-beta-glucosidase-like
Unigene_056301	3.50419	0.565987	6.19129	5.96736e-10	1.91816e-07	AT1G61580	60s ribosomal l3
Unigene_013030	3.49966	0.367938	9.51155	1.8785e-21	5.17566e-18	AT4G37360	isoflavone 2 -hydroxylase-like
Unigene_073043	3.49611	0.834015	4.1919	NA	NA	#N/A	disease resistance RGA2-like
Unigene_045358	3.48558	0.639158	5.4534	4.94162e-08	8.54768e-06	AT2G38870	inhibitor of trypsin and hageman factor-like
Unigene_002922	3.47165	0.613785	5.65613	1.54825e-08	3.21078e-06	AT3G26430	esterase-like
Unigene_071886	3.45908	0.66536	5.19882	2.00562e-07	2.76295e-05	AT5G35630	glutamine synthetase
Unigene_027484	3.44172	0.760552	4.5253	NA	NA	#N/A	NAC domain-containing 74-like isoform X1 [Musa acuminata malaccensis]
Unigene_067014	3.42775	0.839835	4.08146	4.47535e-05	NA	AT4G13940	adenosylhomocysteinase
Unigene_085771	3.41238	0.831341	4.10467	NA	NA	AT1G74310	heat shock hsp98
Unigene_044327	3.39919	0.844794	4.02369	5.7294e-05	NA	AT2G26650	ankyrin repeat-containing ,
Unigene_038898	3.39344	0.470649	7.21013	5.5899e-13	3.59365e-10	#N/A	S-norcoclaurine synthase-like
Unigene_085680	3.35759	0.729145	4.60484	NA	NA	#N/A	poly
Unigene_063149	3.35497	0.722032	4.64657	3.37503e-06	0.000275233	AT1G11660	heat shock hsp88
Unigene_052469	3.34173	0.712164	4.69235	2.70083e-06	0.000228965	AT2G15220	Plant basic secretory (BSP) family
Unigene_017048	3.33356	0.398297	8.36955	5.78401e-17	7.76304e-14	AT1G20030	thaumatin 1
Unigene_013522	3.29983	0.591681	5.57705	2.44638e-08	4.76587e-06	AT1G11260	hexose transporter
Unigene_068623	3.26087	0.801436	4.06878	NA	NA	AT5G51070	heat shock 78
Unigene_081238	3.25668	0.669206	4.86648	1.13603e-06	0.000110713	#N/A	kiwellin-like
Unigene_027642	3.22476	0.685627	4.70337	2.55897e-06	0.000220328	#N/A	major allergen Pru ar 1-like
Unigene_066055	3.21501	0.502748	6.39487	1.6068e-10	6.0764e-08	AT4G12300	flavonoid 3 ,5 -hydroxylase-like
Unigene_057597	3.2049	0.659201	4.86179	1.16328e-06	0.000112178	AT3G18280	non-specific lipid-transfer 2-like
Unigene_058924	3.20297	0.549677	5.827	5.64341e-09	1.40441e-06	AT5G35630	glutamine synthetase
Unigene_071608	3.20249	0.782014	4.09518	4.21849e-05	0.00208081	AT5G17920	5-methyltetrahydropteroyltriglutamate-homocysteine methyltransferase
Unigene_083732	3.18038	0.376809	8.4403	3.16534e-17	4.88387e-14	AT1G75280	isoflavone reductase
Unigene_081272	3.12149	0.835189	3.73747	NA	NA	AT3G57240	glucan endo-1,3-beta-glucosidase, basic isoform-like
Unigene_076442	3.11117	0.765822	4.06252	4.85448e-05	0.00230039	AT5G35360	Pyruvate carboxylase
Unigene_033077	3.10652	0.335803	9.251	2.22397e-20	4.76584e-17	AT1G32780	alcohol dehydrogenase-like 4
Unigene_042270	3.10149	0.486598	6.37381	1.84388e-10	6.77372e-08	AT2G47140	(-)-isopiperitenol (-)-carveol dehydrogenase, mitochondrial-like
Unigene_066562	3.09383	0.805215	3.84224	0.000121914	0.00477422	AT1G70530	cysteine-rich receptor kinase 2
Unigene_058641	3.09074	0.425063	7.27124	3.56196e-13	2.4981e-10	AT4G31950	cytochrome P450 CYP82D47-like
Unigene_027827	3.08707	0.612588	5.0394	4.67003e-07	5.34531e-05	AT4G37850	transcription factor bHLH18-like
Unigene_070385	3.05215	0.849049	3.59479	0.000324659	NA	#N/A	early light-induced 1, chloroplastic-like
Unigene_058605	3.05011	0.800904	3.80833	0.000139907	0.00525075	#N/A	DNA (cytosine-5)-methyltransferase CMT2-like
Unigene_039989	3.03106	0.521129	5.81633	6.01531e-09	1.47789e-06	AT1G34030	40S ribosomal s18
Unigene_007660	2.95926	0.716935	4.12765	3.66487e-05	0.00186006	AT4G10490	flavonol synthase flavanone 3-hydroxylase-like
Unigene_033092	2.95603	0.585421	5.0494	4.43201e-07	5.11844e-05	AT2G26560	patatin 2
Unigene_077313	2.94908	0.638274	4.6204	3.83002e-06	0.000299666	AT1G17840	ABC transporter G family member 11-like
Unigene_066086	2.93171	0.533829	5.49184	3.97767e-08	7.17755e-06	#N/A	Uncharacterized protein TCM_019918
Unigene_060621	2.93033	0.80445	3.64265	0.000269843	0.00852471	AT5G61520	quinate permease
Unigene_028646	2.92411	0.403168	7.25282	4.08184e-13	2.76226e-10	AT2G23270	hyphally-regulated -like
Unigene_004663	2.92293	0.494424	5.9118	3.38394e-09	8.8795e-07	AT1G08080	alpha carbonic anhydrase 7-like
Unigene_020656	2.91409	0.5133	5.67716	1.36947e-08	2.91848e-06	AT4G17880	transcription factor MYC2-like
Unigene_034670	2.89886	0.57127	5.07441	3.8869e-07	4.59906e-05	AT3G25400	dCTP pyrophosphatase 1-like
Unigene_071068	2.87088	0.694647	4.13286	3.58274e-05	0.00183042	AT4G12400	heat shock sti1
Unigene_049015	2.86147	0.697124	4.10468	4.04868e-05	0.00201509	AT1G52820	probable inactive 2-oxoglutarate-dependent dioxygenase AOP2
Unigene_010798	2.85432	0.54757	5.21271	1.86098e-07	2.59212e-05	AT1G17860	alpha-amylase subtilisin inhibitor-like
Unigene_063370	2.85287	0.537992	5.30281	1.14036e-07	1.74551e-05	AT1G56070	elongation factor 2
Unigene_039558	2.85136	0.49496	5.76079	8.37223e-09	1.99347e-06	#N/A	hypothetical protein L484_011425
Unigene_026737	2.84902	0.521659	5.46147	4.72204e-08	8.27925e-06	AT2G43000	transcription factor JUNGBRUNNEN 1-like
Unigene_070856	2.84663	0.614882	4.62955	3.66464e-06	0.000288482	#N/A	probable serine threonine- kinase cdc7
Unigene_032636	2.84566	0.681424	4.17605	2.96614e-05	0.00157161	AT5G52640	heat shock 90
Unigene_082649	2.84557	0.42262	6.73316	1.66023e-11	7.80974e-09	AT5G24090	acidic endochitinase-like
Unigene_001408	2.81809	0.458448	6.14703	7.89495e-10	2.51679e-07	AT3G26430	GDSL-like lipase acylhydrolase
Unigene_081638	2.81476	0.491214	5.73022	1.00303e-08	2.34484e-06	AT2G46150	PREDICTED: uncharacterized protein LOC101296206
Unigene_077240	2.80827	0.808574	3.47312	0.000514451	0.0136077	AT5G21105	laccase-1 precursor
Unigene_002148	2.80132	0.7679	3.64803	NA	NA	#N/A	disease resistance RPP13 1
Unigene_021514	2.79968	0.667858	4.19203	2.76467e-05	0.00148113	AT4G37050	patatin 1
Unigene_003640	2.77749	0.392198	7.08186	1.42237e-12	8.06839e-10	AT2G47140	(-)-isopiperitenol (-)-carveol dehydrogenase, mitochondrial-like
Unigene_085269	2.7535	0.533171	5.16437	2.41245e-07	3.15442e-05	#N/A	polyphenol oxidase, chloroplastic-like
Unigene_044668	2.74887	0.856881	3.20799	0.00133665	NA	AT3G27580	Serine threonine- kinase nrc-2
Unigene_026603	2.74359	0.806416	3.4022	0.000668451	0.0166135	AT1G08440	aluminum-activated malate transporter 2-like
Unigene_028112	2.7259	0.465902	5.85081	4.89198e-09	1.24383e-06	AT2G43000	transcription factor JUNGBRUNNEN 1-like
Unigene_079609	2.71254	0.848114	3.19832	0.00138232	0.027975	AT2G03430	Pfs, NACHT and Ankyrin domain
Unigene_076108	2.70257	0.720044	3.75335	0.000174489	0.00620976	AT1G22900	dirigent 22-like
Unigene_001143	2.70184	0.484339	5.5784	2.4274e-08	4.7555e-06	AT1G69410	woronin body major
Unigene_083847	2.69893	0.491727	5.48868	4.04959e-08	7.2317e-06	AT4G12300	3,9-dihydroxypterocarpan 6A-monooxygenase-like [Fragaria vesca vesca]
Unigene_064978	2.6817	0.58851	4.55676	5.19481e-06	0.000384605	AT5G66816	PREDICTED: uncharacterized protein LOC100854101
Unigene_005807	2.67412	0.585282	4.56894	4.90206e-06	0.00036433	AT5G24910	cytochrome P450 714C2-like
Unigene_023262	2.66921	0.513536	5.19771	2.01763e-07	2.76961e-05	AT3G25810	terpene synthase 10-like
Unigene_005469	2.65965	0.754817	3.52356	0.000425785	0.0118498	AT5G51820	phosphoglucomutase
Unigene_018592	2.65555	0.43619	6.08804	1.14299e-09	3.41771e-07	AT1G12940	high affinity nitrate transporter
Unigene_029269	2.64436	0.49972	5.29167	1.21203e-07	1.82624e-05	AT3G54420	endochitinase PR4-like
Unigene_012840	2.6389	0.61541	4.28805	1.80252e-05	0.00105187	AT5G05340	cationic peroxidase 1-like
Unigene_041546	2.63751	0.518939	5.08249	3.72511e-07	4.51832e-05	AT5G24660	golgin subfamily A member 6 3
Unigene_083662	2.63219	0.566131	4.64943	3.32849e-06	0.00027259	AT3G17790	purple acid phosphatase 17-like
Unigene_062861	2.63131	0.734605	3.58194	0.000341049	0.0101117	AT1G74030	enolase allergen Asp F 22
Unigene_082674	2.62996	0.423469	6.21051	5.28135e-10	1.72642e-07	#N/A	Amylosucrase
Unigene_056688	2.62415	0.79545	3.29895	0.00097047	0.0217134	AT2G43120	pirin
Unigene_072107	2.61605	0.717924	3.64391	0.000268531	0.00850416	AT1G64790	elongation factor 3
Unigene_016516	2.60379	0.612104	4.25385	2.1013e-05	0.00119372	AT3G48000	aldehyde dehydrogenase
Unigene_014266	2.60029	0.842946	3.08476	0.00203715	0.037383	AT1G07350	transformer-SR ribonucleo
Unigene_078469	2.59848	0.459877	5.65037	1.60098e-08	3.30239e-06	#N/A	conserved hypothetical protein
Unigene_052865	2.59338	0.55137	4.70351	2.55723e-06	0.000220328	AT4G15000
Unigene_058758	2.59054	0.625932	4.13869	3.49289e-05	0.0018033	AT3G53890	40S ribosomal s21
Unigene_000431	2.57312	0.6663	3.86181	0.000112552	0.00447573	AT2G21730	zinc-binding alcohol dehydrogenase
Unigene_075055	2.56429	0.823029	3.11568	0.00183523	0.0344312	AT5G24090	acidic endochitinase-like
Unigene_034451	2.55799	0.857736	2.98226	0.00286131	NA	AT3G22860	eukaryotic translation initiation factor 3 subunit c,
Unigene_077663	2.55029	0.78464	3.25027	0.00115297	0.0246801	#N/A	MFS transporter, SHS family, lactate transporter
Unigene_020603	2.54328	0.803219	3.16636	NA	NA	#N/A	Ankyrin repeat-containing ,
Unigene_016610	2.54265	0.538905	4.71818	2.37968e-06	0.000208617	AT1G23740	2-methylene-furan-3-one reductase-like
Unigene_048550	2.54183	0.829791	3.06322	0.00218968	0.0392484	#N/A	iron copper transporter
Unigene_022896	2.5384	0.387863	6.54457	5.96653e-11	2.47303e-08	#N/A	Clavata3 esr-related 14,
Unigene_058767	2.53635	0.774915	3.27307	0.00106386	0.0232364	AT3G59540	60S ribosomal L38
Unigene_056631	2.53441	0.557206	4.54843	5.40482e-06	0.00039635	AT3G60245	60S ribosomal l37a
Unigene_018086	2.53138	0.296889	8.52633	1.51061e-17	2.42787e-14	AT4G20860	cannabidiolic acid synthase-like
Unigene_085284	2.53089	0.366301	6.90931	4.87007e-12	2.50471e-09	AT2G45220	pectinesterase 2
Unigene_054924	2.5269	0.441108	5.72854	1.01296e-08	2.3538e-06	AT4G14746	neurogenic locus notch homolog 2-like
Unigene_080459	2.51945	0.360854	6.98192	2.9118e-12	1.58193e-09	#N/A	hypothetical protein L484_003489
Unigene_022322	2.50434	0.841438	2.97627	NA	NA	#N/A	E3 ubiquitin- ligase CIP8
Unigene_009923	2.4921	0.490444	5.08131	3.74838e-07	4.51832e-05	AT1G09970	Receptor kinase HAIKU2
Unigene_039238	2.49041	0.396191	6.28588	3.26001e-10	1.13287e-07	ArthMp006	NADH dehydrogenase subunit 5 (mitochondrion)
Unigene_000978	2.48595	0.62096	4.0034	6.24397e-05	0.00280709	#N/A	probable phosphatase [Cucumis melo]
Unigene_065290	2.47415	0.479049	5.16471	2.40817e-07	3.15442e-05	AT1G74270	60S ribosomal L33
Unigene_084894	2.46768	0.499946	4.9359	7.97824e-07	8.2727e-05	AT2G42010	phospholipase D beta 1-like
Unigene_083968	2.45243	0.427295	5.73944	9.4992e-09	2.23422e-06	AT1G15125	probable S-adenosylmethionine-dependent methyltransferase At5g37990
Unigene_077930	2.45073	0.573605	4.27251	1.93283e-05	0.00111276	AT5G05220	Voltage-dependent T-type calcium channel subunit alpha-1I,
Unigene_022758	2.44624	0.313717	7.79759	6.31009e-15	6.40524e-12	AT2G01300	Mediator of RNA polymerase II transcription subunit 18,
Unigene_050160	2.44588	0.467472	5.23216	1.67543e-07	2.37597e-05	AT3G26430	esterase-like
Unigene_066284	2.44507	0.855475	2.85814	0.00426131	0.0626505	AT1G08350	phagocytic receptor 1b
Unigene_033491	2.44062	0.454212	5.3733	7.73075e-08	1.26893e-05	AT2G29110	glutamate receptor -like
Unigene_055672	2.44042	0.768128	3.1771	0.00148758	0.0296233	AT1G11260	MFS monosaccharide transporter
Unigene_034796	2.43467	0.548412	4.43949	9.01717e-06	0.000603853	AT1G52300	60S ribosomal l37
Unigene_041137	2.42532	0.847511	2.8617	0.00421373	NA	AT3G16080	60S ribosomal L37
Unigene_030283	2.41964	0.494862	4.88952	1.01081e-06	0.000100749	AT1G55290	feruloyl ortho-hydroxylase 1-like
Unigene_035593	2.41501	0.503117	4.80009	1.58597e-06	0.000146704	AT1G11410	G-type lectin S-receptor-like serine threonine- kinase At1g11410
Unigene_068826	2.41474	0.812798	2.97089	0.00296935	0.0485737	AT4G20460	UDP-glucose 4-epimerase
Unigene_074483	2.41228	0.856086	2.8178	NA	NA	AT3G18600	DEAD-box ATP-dependent RNA helicase 51-like
Unigene_001804	2.40846	0.321215	7.49799	6.4804e-14	5.4341e-11	AT1G15125	probable S-adenosylmethionine-dependent methyltransferase At5g37990
Unigene_038929	2.3998	0.492752	4.8702	1.11485e-06	0.000109423	AT3G04720	barwin-like
Unigene_079536	2.39913	0.654061	3.66805	0.000244407	0.00796914	AT4G32810	carotenoid cleavage dioxygenase 8 homolog B, chloroplastic
Unigene_002483	2.39109	0.323578	7.38952	1.47365e-13	1.16006e-10	AT4G30230	PREDICTED: uncharacterized protein LOC101301053
Unigene_019883	2.38783	0.593149	4.02568	5.68111e-05	0.00259642	AT2G32540	cellulose synthase H1
Unigene_014342	2.38516	0.505739	4.71619	2.40299e-06	0.000210183	AT4G16740	terpene synthase 10-like
Unigene_014443	2.38239	0.545976	4.36354	1.27973e-05	0.000802348	AT4G34670	40S ribosomal S1
Unigene_026299	2.38066	0.63286	3.76175	0.000168727	0.00604862	AT5G66120	3-dehydroquinate synthase
Unigene_001329	2.38018	0.520258	4.575	4.76228e-06	0.000355999	AT2G26530	Heat stress transcription factor A-2c,
Unigene_068018	2.37904	0.343778	6.92027	4.50786e-12	2.3577e-09	AT3G56710	sigma factor binding 1, chloroplastic-like
Unigene_026970	2.3753	0.622238	3.81735	0.000134893	0.00513137	AT3G12580	heat shock 70
Unigene_015320	2.36356	0.464007	5.0938	3.50964e-07	4.32516e-05	AT5G42930	Alpha beta-Hydrolases superfamily ,
Unigene_027733	2.36162	0.73327	3.22067	0.00127892	0.026423	AT5G04830	hypothetical protein UCRNP2_6676
Unigene_030505	2.35317	0.521188	4.515	6.33154e-06	0.000452271	AT5G25930	Receptor kinase HSL1
Unigene_007194	2.34548	0.633985	3.69958	0.000215958	0.00726257	AT3G18130	guanine nucleotide-binding subunit beta
Unigene_050840	2.34505	0.860169	2.72626	0.0064056	NA	AT4G39940	adenylyl-sulfate kinase
Unigene_075533	2.34337	0.491645	4.76639	1.87557e-06	0.000169827	AT2G28500	LOB domain-containing 1-like
Unigene_045966	2.34154	0.564092	4.15098	NA	NA	AT3G54420	chitinase 5-like [Pyrus x bretschneideri]
Unigene_024512	2.34067	0.426224	5.49165	3.98205e-08	7.17755e-06	AT1G47670	lysine histidine transporter-like 8
Unigene_075309	2.33765	0.55862	4.18468	2.85569e-05	0.00152355	AT5G50760	Calmodulin binding ,
Unigene_027729	2.33498	0.268226	8.70526	3.16834e-18	5.55511e-15	AT2G42980	aspartic ase nepenthesin-2-like
Unigene_020536	2.33426	0.634517	3.6788	0.000234337	0.0077191	AT1G60810	ATP citrate lyase, subunit 2
Unigene_080140	2.33324	0.286909	8.13234	4.21082e-16	4.92194e-13	AT4G37370	isoflavone 2 -hydroxylase-like
Unigene_025755	2.33224	0.599008	3.89351	9.88049e-05	0.0040203	AT3G09220	laccase-7-like
Unigene_078371	2.32914	0.604559	3.85263	0.000116856	0.0046136	AT1G64065	Late embryogenesis abundant hydroxyproline-rich glycofamily ,
Unigene_029687	2.32883	0.513722	4.53326	5.80815e-06	0.000421124	AT4G20820	cannabidiolic acid synthase-like 1
Unigene_073884	2.3202	0.84996	2.72977	0.00633778	0.0818695	AT1G71960	ABC drug exporter
Unigene_072028	2.31987	0.564812	4.10733	4.00253e-05	0.00200246	AT5G03860	malate synthase, glyoxysomal
Unigene_074815	2.31981	0.863669	2.686	NA	NA	AT3G19950	E3 ubiquitin- ligase SDIR1-like [Solanum pennellii]
Unigene_012699	2.31749	0.608896	3.80606	0.000141197	0.00528778	AT1G03220	basic 7S globulin-like
Unigene_023005	2.31657	0.387332	5.98085	2.21976e-09	6.2958e-07	AT2G39210	NUCLEAR FUSION DEFECTIVE 4-like
Unigene_078670	2.31363	0.440371	5.25382	1.48976e-07	2.18497e-05	AT2G19590	1-aminocyclopropane-1-carboxylate oxidase 1
Unigene_010006	2.30925	0.589146	3.91966	8.86744e-05	0.00369378	AT5G13930	chalcone synthase 1 [Gossypium raimondii]
Unigene_084672	2.30634	0.567012	4.06754	4.75129e-05	0.00226261	AT2G35930	E3 ubiquitin- ligase PUB24
Unigene_016333	2.30595	0.600248	3.84166	0.000122204	0.0047807	AT2G37190	60S ribosomal L12
Unigene_076465	2.30191	0.389154	5.91515	3.31566e-09	8.82033e-07	AT5G47220	pathogenesis-related genes transcriptional activator PTI5-like
Unigene_043115	2.29589	0.730866	3.14132	0.00168186	0.0323691	AT2G37770	glycerol dehydrogenase
Unigene_075227	2.29568	0.811204	2.82997	0.00465526	0.0666008	AT4G24280	heat shock 70 kDa 6, chloroplastic-like
Unigene_052763	2.29395	0.82444	2.78244	0.00539518	0.0736927	#N/A	NADP-specific glutamate dehydrogenase
Unigene_014494	2.28897	0.725425	3.15535	NA	NA	#N/A	translocon-associated subunit alpha-like
Unigene_048668	2.28551	0.809553	2.82318	0.004755	0.067556	AT2G42520	ATP-dependent RNA helicase DED1
Unigene_014405	2.28099	0.530899	4.29647	1.7354e-05	0.00102668	AT1G52200	PLANT CADMIUM RESISTANCE 8-like
Unigene_002942	2.27833	0.866017	2.63081	NA	NA	AT5G60040	DNA-directed RNA polymerase III subunit RPC1
Unigene_067768	2.2663	0.498726	4.54418	5.51483e-06	0.000402885	AT3G48270	cytochrome P450 71A1-like
Unigene_003635	2.26409	0.6779	3.33986	0.000838192	0.0195239	AT4G13420	potassium transporter 5-like
Unigene_040559	2.26378	0.860972	2.62933	NA	NA	#N/A	non-specific lipid-transfer 6-like [Brassica napus]
Unigene_042011	2.25876	0.524385	4.30745	1.65147e-05	0.000984579	AT1G62660	beta-fructofuranosidase, soluble isoenzyme I-like
Unigene_020264	2.25826	0.655043	3.4475	0.000565796	0.0145885	AT1G70830	MLP 28
Unigene_082268	2.25683	0.866464	2.60464	NA	NA	AT4G29090	ribonuclease H At1g65750-like
Unigene_077848	2.25156	0.685559	3.28427	0.00102247	0.0225887	#N/A	PREDICTED: uncharacterized protein LOC101304253 isoform X2
Unigene_004995	2.251	0.562969	3.99845	6.3759e-05	0.00285498	AT5G36160	probable aminotransferase TAT2
Unigene_067202	2.24822	0.862351	2.60708	0.0091318	NA	AT1G60710	aldo-keto reductase yakc
Unigene_003749	2.24378	0.8295	2.70497	0.006831	0.085828	#N/A	stress
Unigene_057998	2.24355	0.60374	3.71608	0.000202335	0.00694984	AT1G31812	acyl binding
Unigene_025118	2.24152	0.266548	8.40944	4.11975e-17	6.11197e-14	AT1G65680	expansin-B2
Unigene_071792	2.23911	0.560427	3.99536	6.45963e-05	0.00288064	AT1G59710	hypothetical protein L484_002081
Unigene_080634	2.23481	0.73804	3.02804	0.00246149	0.0427112	AT5G25620	steroid monooxygenase
Unigene_009000	2.23033	0.766105	2.91126	0.00359978	0.0554308	AT5G66120	3-dehydroquinate synthase
Unigene_078656	2.22898	0.638856	3.48902	0.000484799	0.0130588	AT4G32810	carotenoid cleavage dioxygenase 8 homolog B, chloroplastic
Unigene_014858	2.22433	0.779852	2.85225	0.0043411	0.0633318	AT1G77780	glucan endo-1,3-beta-glucosidase GVI
Unigene_084974	2.21599	0.852921	2.59812	NA	NA	AT1G30510	ferredoxin--NADP reductase, root isozyme, chloroplastic
Unigene_032402	2.21492	0.779851	2.84018	0.00450882	0.065065	#N/A	alcohol oxidase
Unigene_076075	2.21209	0.821946	2.69128	0.00711787	0.0881852	#N/A	PREDICTED: uncharacterized protein LOC103939221
Unigene_032725	2.20752	0.47643	4.63347	3.59583e-06	0.000285395	AT4G23180	cysteine-rich receptor kinase 10
Unigene_004447	2.20461	0.453028	4.86638	1.13661e-06	0.000110713	#N/A	probable receptor kinase At1g67000
Unigene_009946	2.20205	0.423023	5.2055	1.93472e-07	2.68446e-05	AT5G19600	probable sulfate transporter
Unigene_006612	2.20004	0.45239	4.86314	1.15541e-06	0.000111698	AT5G67550	hypothetical protein L484_001595
Unigene_075961	2.19444	0.603308	3.63735	0.000275458	0.00863226	AT5G48380	probably inactive leucine-rich repeat receptor kinase At5g48380
Unigene_029904	2.19331	0.677426	3.23771	0.00120491	0.0254112	AT2G29100	glutamate receptor -like
Unigene_083455	2.1918	0.291492	7.51923	5.5099e-14	4.72296e-11	#N/A	DNA RNA polymerases superfamily
Unigene_030716	2.19128	0.579468	3.78155	0.000155857	0.00570387	AT1G78780	pathogen-related -like
Unigene_082778	2.18898	0.55577	3.93864	8.19449e-05	0.00346966	AT5G52640	heat shock 90
Unigene_067015	2.18694	0.430362	5.08163	3.74204e-07	4.51832e-05	AT1G14520	inositol oxygenase 1-like
Unigene_047577	2.18646	0.860316	2.54147	0.0110389	0.11782	#N/A	---NA---
Unigene_047458	2.1832	0.57249	3.81351	0.000137005	0.00516084	AT5G10600	isoflavone 2 -hydroxylase-like
Unigene_025837	2.17608	0.58688	3.70787	0.000209009	0.00711417	AT4G15550	crocetin glucosyltransferase, chloroplastic-like
Unigene_049600	2.17379	0.409072	5.31397	1.07265e-07	1.66836e-05	AT2G31180	myb-related Myb4-like
Unigene_063768	2.17266	0.465278	4.66959	3.01804e-06	0.000250894	AT5G09650	inorganic pyrophosphatase
Unigene_003059	2.17074	0.398584	5.44612	5.14811e-08	8.78664e-06	AT1G20080	synaptotagmin-3 isoform X1
Unigene_031427	2.17039	0.819739	2.64766	NA	NA	AT5G02500	heat shock 68-like
Unigene_071356	2.16976	0.603457	3.59555	0.000323701	0.00974258	AT4G22030	probable F-box At4g22030
Unigene_026841	2.16949	0.647932	3.34832	0.000813017	0.0191025	AT5G59320	non-specific lipid-transfer 1-like
Unigene_066651	2.16507	0.564543	3.83509	0.000125517	0.00486101	AT2G40590	40S ribosomal S26E
Unigene_047229	2.16245	0.355325	6.08584	1.15885e-09	3.43848e-07	ArthMp015	cytochrome c oxidase subunit 2 (mitochondrion)
Unigene_085012	2.16108	0.496632	4.35147	1.35226e-05	0.000832267	AT4G23030	MATE efflux family 5-like
Unigene_069771	2.15132	0.535803	4.01514	5.94107e-05	0.00269923	AT1G23740	2-methylene-furan-3-one reductase-like
Unigene_022460	2.14714	0.448016	4.79256	1.64667e-06	0.000151592	AT3G50740	anthocyanidin 3-O-glucosyltransferase 5-like
Unigene_048311	2.14471	0.428623	5.00371	5.62365e-07	6.25133e-05	AT2G47110	ubiquitin-40s ribosomal s31 fusion
Unigene_063525	2.14066	0.48346	4.4278	9.51998e-06	0.000627717	AT4G31950	cytochrome P450 CYP82D47-like
Unigene_081358	2.1385	0.348319	6.13948	8.27943e-10	2.61773e-07	AT4G31940	cytochrome P450 CYP82D47-like
Unigene_054817	2.13049	0.828777	2.57064	NA	NA	#N/A	probable xyloglucan glycosyltransferase 12
Unigene_009947	2.12655	0.425632	4.99622	5.84656e-07	6.48044e-05	AT5G19600	probable sulfate transporter
Unigene_023967	2.12408	0.336722	6.3081	2.82482e-10	9.99648e-08	AT5G13080	probable WRKY transcription factor 75
Unigene_058325	2.12279	0.855499	2.48134	NA	NA	#N/A	hypothetical protein PRUPE_ppa020850mg, partial
Unigene_014556	2.12001	0.689386	3.07522	0.00210345	0.0381639	AT5G66120	3-dehydroquinate synthase
Unigene_035424	2.11716	0.861886	2.45643	0.0140325	NA	AT2G21250	2,5-diketo-D-gluconic acid reductase
Unigene_024131	2.1159	0.305775	6.91979	4.52311e-12	2.3577e-09	AT2G39200	MLO 12 isoform X1
Unigene_036478	2.11319	0.653557	3.23337	0.0012234	0.0256329	AT3G12500	endochitinase CH25
Unigene_076985	2.11271	0.515966	4.09467	4.22765e-05	0.00208267	AT3G24503	aldehyde dehydrogenase
Unigene_084165	2.10487	0.438075	4.80482	1.54889e-06	0.000144662	AT2G03370	EGF domain-specific O-linked N-acetylglucosamine transferase-like
Unigene_008651	2.10463	0.622984	3.3783	0.000729363	0.0177276	AT3G48320	Cytochrome P450 71A1
Unigene_021817	2.10428	0.414604	5.07539	3.86694e-07	4.59906e-05	AT2G46150	Late embryogenesis abundant hydroxyproline-rich glyco family,
Unigene_047700	2.10111	0.862057	2.43732	0.0147964	NA	AT5G20890	T-complex 1 subunit beta
Unigene_081208	2.09945	0.679073	3.09164	0.00199054	0.0367023	AT1G67980	flavonoid 3 ,5 -methyltransferase-like isoform X1
Unigene_080395	2.09868	0.53214	3.94385	8.01843e-05	0.00341762	AT4G28850	probable xyloglucan endotransglucosylase hydrolase 26
Unigene_058518	2.09848	0.726756	2.88746	0.00388362	0.0587001	ArthMp102	ribonuclease H At1g65750
Unigene_084002	2.09378	0.394986	5.30089	1.15239e-07	1.75696e-05	AT1G68040	probable S-adenosylmethionine-dependent methyltransferase At5g38100
Unigene_070437	2.0819	0.841829	2.47307	0.0133957	0.133942	AT5G28780	ATP-dependent DNA helicase PIF1-like
Unigene_019397	2.08069	0.398257	5.22449	1.7464e-07	2.46636e-05	AT1G09970	Receptor kinase HAIKU2
Unigene_013685	2.0794	0.515591	4.03305	5.50584e-05	0.00253131	AT1G12240	beta-fructofuranosidase, soluble isoenzyme I-like
Unigene_039427	2.079	0.83876	2.47865	0.0131879	0.132646	AT4G02930	translation elongation factor Tu
Unigene_028284	2.07607	0.409195	5.07354	3.90475e-07	4.60605e-05	AT5G61520	hexose carrier HEX6-like
Unigene_009112	2.07498	0.830594	2.49819	0.0124828	0.127786	AT1G77780	glucan endo-1,3-beta-glucosidase GVI
Unigene_036530	2.07278	0.587439	3.5285	0.000417916	0.0117165	AT5G03860	malate synthase, glyoxysomal
Unigene_073243	2.068	0.76503	2.70316	0.00686835	0.086157	AT3G22890	sulfate adenylyltransferase
Unigene_085289	2.06684	0.365162	5.66007	1.51312e-08	3.15489e-06	ArthMp026	NADH dehydrogenase subunit 2 (mitochondrion)
Unigene_057940	2.06489	0.811624	2.54415	0.0109544	0.117317	AT5G11180	glutamate receptor -like
Unigene_022483	2.062	0.318651	6.47105	9.73248e-11	3.87021e-08	AT1G30220	probable inositol transporter 2
Unigene_016342	2.0619	0.579067	3.56073	0.000369821	0.0107655	AT1G17860	alpha-amylase subtilisin inhibitor-like
Unigene_033226	2.05843	0.345445	5.95878	2.54129e-09	7.00179e-07	AT1G08070	pentatricopeptide repeat-containing At1g08070
Unigene_012472	2.05737	0.454492	4.52675	5.98979e-06	0.000432667	AT3G61510	1-aminocyclopropane-1-carboxylate synthase-like
Unigene_063226	2.05518	0.536199	3.83286	0.000126659	0.00489543	AT3G25760	allene oxide cyclase 4, chloroplastic-like
Unigene_019108	2.05404	0.339913	6.04284	1.5142e-09	4.4248e-07	AT3G09925	extensin-2-like
Unigene_079757	2.05287	0.518493	3.95929	7.51728e-05	0.00326169	AT5G14040	mitochondrial phosphate carrier
Unigene_071550	2.04463	0.403962	5.06144	4.16092e-07	4.83431e-05	AT1G67830	esterase-like [Populus euphratica]
Unigene_070719	2.04214	0.717009	2.84814	0.00439756	0.0638656	AT1G16350	inosine-5 -monophosphate dehydrogenase
Unigene_021155	2.04207	0.375071	5.44449	5.19526e-08	8.82806e-06	AT3G19660	hypothetical protein POPTR_0009s08920g
Unigene_013144	2.03792	0.370572	5.49938	3.8112e-08	6.9344e-06	AT2G36780	UDP-glycosyltransferase 73C3
Unigene_080721	2.03625	0.482431	4.22082	2.43418e-05	0.00133813	AT1G68450	probable serine threonine- kinase DDB_G0282963
Unigene_016653	2.03572	0.569703	3.5733	0.000352506	0.0103954	AT2G25060	cucumber peeling cupredoxin-like
Unigene_080614	2.03274	0.726843	2.79667	NA	NA	#N/A	PREDICTED: uncharacterized protein LOC104222351
Unigene_022793	2.03247	0.324196	6.26925	3.62787e-10	1.22753e-07	AT4G04610	5 -adenylylsulfate reductase 3, chloroplastic-like
Unigene_022886	2.03138	0.452914	4.48514	7.28649e-06	0.000504599	AT3G10340	phenylalanine ammonia-lyase-like
Unigene_007933	2.03112	0.286348	7.09321	1.31039e-12	7.65845e-10	AT4G31950	cytochrome P450 CYP82D47-like
Unigene_052304	2.02963	0.858314	2.36467	NA	NA	AT5G52640	heat shock 83
Unigene_054279	2.02941	0.718679	2.82381	0.00474563	0.0674477	#N/A	wall-associated receptor kinase 2-like
Unigene_078005	2.02906	0.605971	3.34843	0.000812697	0.0191025	#N/A	transcription factor TT2-like
Unigene_023319	2.02607	0.445727	4.54554	5.47943e-06	0.000401059	AT1G66540	Isoflavone 2 -hydroxylase
Unigene_082341	2.02548	0.864393	2.34324	NA	NA	AT2G20420	succinate-- ligase subunit beta
Unigene_015357	2.01533	0.758832	2.65583	0.00791134	0.095126	AT2G20580	26s proteasome regulatory subunit rpn-1
Unigene_081321	2.01407	0.511195	3.93992	8.15082e-05	0.003455	AT1G55190	PRA1 family
Unigene_071195	2.01369	0.613952	3.27988	0.0010385	0.0228823	AT3G22060	cysteine-rich repeat secretory 38-like
Unigene_076488	2.0122	0.272821	7.37554	1.63678e-13	1.26271e-10	AT1G62300	probable WRKY transcription factor 31
Unigene_027474	2.01101	0.526118	3.82235	0.000132187	0.00506339	AT4G22880	leucoanthocyanidin dioxygenase
Unigene_011318	2.00778	0.851567	2.35775	0.0183861	NA	AT4G35790	phospholipase D delta-like isoform X1 [Vitis vinifera]
Unigene_028838	2.00558	0.522693	3.83702	0.000124537	0.00484249	AT1G65060	4-coumarate-- ligase 2
Unigene_070450	2.00444	0.849541	2.35944	NA	NA	AT1G80070	pre-mRNA-processing-splicing factor 8-like
Unigene_080411	2.00384	0.865503	2.31524	NA	NA	AT2G20560	dnaJ homolog subfamily B member 1-like
Unigene_085362	2.00263	0.39486	5.07174	3.94204e-07	4.63587e-05	AT4G17880	transcription factor MYC2-like
Unigene_063826	1.99913	0.779592	2.56433	NA	NA	AT2G45910	U-box domain-containing 32
Unigene_021334	1.99886	0.827223	2.41635	NA	NA	#N/A	transcript antisense to ribosomal rna
Unigene_006054	1.99457	0.298016	6.69284	2.18874e-11	1.01718e-08	AT1G72540	receptor kinase At1g72540
Unigene_034928	1.98947	0.490058	4.05968	4.9141e-05	0.00231726	AT1G64550	elongation factor 3
Unigene_017486	1.98944	0.26985	7.37241	1.67567e-13	1.26736e-10	AT4G31940	cytochrome P450 CYP82D47-like
Unigene_077831	1.98924	0.583479	3.40927	0.000651366	0.0162622	AT4G20140	LRR receptor-like serine threonine- kinase GSO1
Unigene_026067	1.9872	0.449333	4.42256	9.75397e-06	0.000636581	AT1G26360	methylesterase 11, chloroplastic
Unigene_002893	1.98443	0.494824	4.01038	6.06218e-05	0.00274197	AT1G12630	ethylene-responsive transcription factor ERF027-like
Unigene_023659	1.98236	0.544993	3.6374	0.000275409	0.00863226	AT5G14310	probable carboxylesterase 11
Unigene_073421	1.98178	0.601435	3.29509	0.00098391	0.0219378	AT1G56340	calnexin
Unigene_009463	1.97956	0.346157	5.71868	1.07354e-08	2.45027e-06	AT4G39980	phospho-2-dehydro-3-deoxyheptonate aldolase 2, chloroplastic-like
Unigene_002459	1.97954	0.441489	4.48377	7.33346e-06	0.000506942	AT4G19810	chitotriosidase-1-like
Unigene_072884	1.97915	0.777181	2.54657	0.0108787	0.116843	AT2G35040	bifunctional purine biosynthesis ADE17
Unigene_066860	1.97878	0.841739	2.35083	0.0187317	NA	AT3G09820	adenosine kinase
Unigene_071455	1.97748	0.858475	2.30348	0.0212517	0.17778	AT2G15780	early nodulin-55-2-like
Unigene_018481	1.97541	0.855109	2.31013	NA	NA	AT5G52640	heat shock 83
Unigene_016324	1.97438	0.399141	4.94657	7.55323e-07	7.96041e-05	AT4G32300	G-type lectin S-receptor-like serine threonine- kinase At1g34300
Unigene_072819	1.97277	0.589164	3.34842	0.000812735	0.0191025	AT1G72370	40S ribosomal S0
Unigene_063169	1.97221	0.836107	2.3588	0.0183341	0.1628	#N/A	hypothetical protein SORBIDRAFT_05g016450
Unigene_080103	1.97205	0.535761	3.68084	0.000232463	0.00769021	AT5G65790	transcription factor RAX2-like
Unigene_070192	1.97044	0.433853	4.54172	5.57963e-06	0.000406849	AT1G67830	esterase-like isoform X1
Unigene_025925	1.96906	0.322014	6.11482	9.66641e-10	3.02799e-07	AT5G65840	thioredoxin AAED1, chloroplastic
Unigene_071761	1.968	0.759054	2.59269	0.00952274	0.107341	AT5G56960	transcription factor bHLH041
Unigene_048905	1.96785	0.410965	4.78837	1.68143e-06	0.000154057	ArthMp020	cytochrome b (mitochondrion)
Unigene_084568	1.96621	0.475109	4.13843	3.49692e-05	0.0018033	AT2G19330	plant intracellular Ras-group-related LRR 6-like
Unigene_083548	1.96243	0.448748	4.37313	1.2248e-05	0.000770705	AT1G30370	phospholipase A1-Igamma1, chloroplastic-like
Unigene_022587	1.96185	0.862218	2.27536	NA	NA	#N/A	LD48059p, partial [Brugia malayi]
Unigene_042616	1.95992	0.641021	3.0575	0.00223188	0.0397462	AT2G23910	cinnamoyl- reductase 2-like
Unigene_062449	1.95857	0.839562	2.33285	0.0196559	0.169579	AT4G27640	importin beta-4 subunit,
Unigene_080639	1.95836	0.73494	2.66465	0.00770684	0.0934831	AT1G11610	cytochrome P450 71A1-like
Unigene_034728	1.9551	0.504982	3.87162	0.000108114	0.00431707	AT3G16340	ABC transporter G family member 29-like
Unigene_084607	1.9545	0.421615	4.63573	3.55673e-06	0.000284045	AT2G39980	uncharacterized acetyltransferase At3g50280
Unigene_042745	1.95407	0.592314	3.29904	NA	NA	AT3G27320	probable carboxylesterase 11
Unigene_036487	1.95325	0.503465	3.87962	0.00010462	0.00419928	#N/A	F-box PP2-B12
Unigene_063077	1.95208	0.441463	4.42184	9.78645e-06	0.000636581	#N/A	major allergen Pru ar 1-like
Unigene_026509	1.94854	0.373115	5.22235	1.76667e-07	2.47803e-05	AT4G33840	endo-1,4-beta-xylanase 2-like
Unigene_006010	1.94713	0.668361	2.9133	0.00357634	0.05518	ArthMp006	NADH dehydrogenase subunit 5 (mitochondrion)
Unigene_062074	1.9462	0.865027	2.24987	0.0244575	NA	AT1G54870	tropinone reductase 1
Unigene_063691	1.94433	0.692746	2.8067	0.00500524	0.0701551	#N/A	Uncharacterized protein TCM_038592
Unigene_084054	1.94381	0.757521	2.56601	NA	NA	AT1G31150	PREDICTED: uncharacterized protein LOC106447705
Unigene_079738	1.94045	0.466048	4.16364	3.13217e-05	0.00164586	#N/A	triacylglycerol lipase,
Unigene_025783	1.93781	0.487402	3.9758	7.01443e-05	0.00307114	AT3G51240	Naringenin,2-oxoglutarate 3-dioxygenase
Unigene_077596	1.93692	0.711134	2.7237	0.00645551	0.0827749	AT5G56000	heat shock 90-2-like [Camelina sativa]
Unigene_074635	1.93571	0.758191	2.55306	0.010678	0.115274	AT4G17370	NAD binding Rossmann fold oxidoreductase
Unigene_017982	1.93562	0.86593	2.2353	NA	NA	AT3G18670	Ankyrin repeat family isoform 1 [Theobroma cacao]
Unigene_049897	1.93236	0.681806	2.83418	0.00459442	0.0660039	AT1G30700	reticuline oxidase
Unigene_080129	1.93025	0.790004	2.44334	0.0145518	0.140362	AT4G23160	uncharacterized mitochondrial g00810-like
Unigene_082916	1.92985	0.845344	2.28292	NA	NA	AT1G53540	alpha-crystallin A chain-like
Unigene_081992	1.92879	0.745292	2.58796	0.00965468	0.108241	#N/A	beta-glucosidase G
Unigene_022015	1.92844	0.709068	2.71968	0.00653444	0.0833171	AT1G30580	GTP-binding
Unigene_022556	1.9234	0.589755	3.26136	0.00110879	0.0238669	AT1G07530	scarecrow 9 [Eucalyptus grandis]
Unigene_073447	1.92252	0.81047	2.37211	0.0176869	0.159323	AT4G22310	mitochondrial pyruvate carrier 2-like
Unigene_024975	1.92241	0.867413	2.21626	NA	NA	AT5G52640	Heat shock 83
Unigene_049757	1.92028	0.863135	2.22477	0.0260964	NA	#N/A	ankyrin repeat RF_0381, partial
Unigene_014555	1.91954	0.473722	4.05204	5.07727e-05	0.00237966	AT3G24830	60S ribosomal L16
Unigene_026001	1.91294	0.674876	2.83451	0.00458957	0.0659588	AT5G62930	GDSL esterase lipase At5g62930
Unigene_017392	1.91184	0.539973	3.54062	0.000399194	0.0113723	AT4G35160	(RS)-norcoclaurine 6-O-methyltransferase-like
Unigene_057416	1.91118	0.386446	4.94553	7.59386e-07	7.98141e-05	AT1G59870	ABC transporter G family member 29-like
Unigene_049620	1.90845	0.80475	2.37148	0.017717	0.159341	AT3G11710	lysyl-tRNA synthetase
Unigene_030575	1.90522	0.587246	3.24434	0.00117725	0.0250116	AT4G35160	(RS)-norcoclaurine 6-O-methyltransferase-like
Unigene_073991	1.90332	0.653227	2.91373	0.00357143	0.0551326	#N/A	probable WRKY transcription factor 61
Unigene_039318	1.90306	0.831458	2.28883	0.0220894	NA	ArthMp075	DNA RNA polymerases superfamily , partial
Unigene_026262	1.90101	0.343066	5.54123	3.00358e-08	5.65156e-06	AT4G22070	probable WRKY transcription factor 31
Unigene_082373	1.89831	0.677377	2.80245	0.00507165	0.0707006	AT3G57290	eukaryotic translation initiation factor 3 subunit e,
Unigene_066944	1.89821	0.860286	2.20648	0.0273502	NA	AT5G06480	phosphatidylglycerol phosphatidylinositol transfer DDB_G0278295
Unigene_011701	1.89735	0.673048	2.81904	NA	NA	AT1G14205	50S ribosomal L18, chloroplastic-like [Nicotiana sylvestris]
Unigene_062529	1.89556	0.861123	2.20126	0.0277175	NA	#N/A	PREDICTED: uncharacterized protein LOC103328852
Unigene_017487	1.89386	0.327936	5.77508	7.69172e-09	1.85433e-06	AT4G31940	cytochrome P450 CYP82D47-like
Unigene_012848	1.89379	0.799152	2.36975	0.0178001	0.159638	AT1G30700	reticuline oxidase
Unigene_020836	1.89368	0.335601	5.64267	1.67435e-08	3.43536e-06	AT5G06740	probable L-type lectin-domain containing receptor kinase
Unigene_043683	1.8934	0.452579	4.18358	2.8696e-05	0.00152886	AT3G59030	TRANSPARENT TESTA 12
Unigene_083571	1.89101	0.586891	3.22207	0.00127267	0.0263363	AT2G27310	F-box At2g27310-like
Unigene_070908	1.89016	0.770979	2.45163	0.0142209	0.138486	AT3G02090	mitochondrial-processing peptidase subunit beta
Unigene_011339	1.88873	0.57239	3.29972	0.000967816	0.0216792	AT2G20340	tyrosine DOPA decarboxylase 1-like
Unigene_001445	1.88866	0.694104	2.72101	0.0065083	0.0830723	AT2G46150	Late embryogenesis abundant hydroxyproline-rich glycofamily ,
Unigene_034103	1.8872	0.826201	2.28419	NA	NA	AT3G04000	versicolorin reductase
Unigene_081496	1.88684	0.761993	2.47619	0.0132795	0.133324	AT1G09400	NADH oxidase
Unigene_029402	1.88599	0.322542	5.84728	4.99677e-09	1.25974e-06	AT2G41690	heat stress transcription factor B-3
Unigene_011510	1.88467	0.828598	2.27453	0.0229342	0.1852	AT3G61760	dynamin-related 5A
Unigene_002382	1.8816	0.806867	2.33198	0.0197016	0.169747	AT1G63820	zinc finger CONSTANS-like
Unigene_003623	1.88143	0.670769	2.80489	0.00503332	0.0703953	AT2G29120	glutamate receptor -like
Unigene_046684	1.88136	0.835178	2.25265	0.0242813	NA	#N/A	Arginase deacetylase
Unigene_007896	1.88051	0.783384	2.4005	0.0163729	0.151378	AT3G12500	endochitinase-like
Unigene_082686	1.87294	0.470622	3.97971	6.89985e-05	0.0030313	AT3G28340	probable galacturonosyltransferase-like 10
Unigene_070070	1.86949	0.810703	2.30601	0.0211102	0.176826	AT4G33150	saccharopine dehydrogenase
Unigene_069761	1.86945	0.489799	3.81676	0.000135214	0.00513851	ArthMp051	NADH dehydrogenase subunit 4 (mitochondrion)
Unigene_053183	1.86757	0.586374	3.18495	0.00144777	0.0290121	AT1G09155	F-box PP2-B15-like
Unigene_014559	1.86703	0.816449	2.28676	0.0222097	NA	AT5G66120	3-dehydroquinate synthase
Unigene_029401	1.86686	0.335561	5.56339	2.64583e-08	5.10288e-06	AT2G41690	heat stress transcription factor B-3
Unigene_029455	1.86657	0.560284	3.33147	0.0008639	0.019966	AT1G09400	NADH:flavin oxidoreductase NADH oxidase
Unigene_071581	1.86645	0.437308	4.26805	1.97186e-05	0.00113017	#N/A	hypothetical protein L484_011425
Unigene_085462	1.86611	0.460305	4.05407	5.03337e-05	0.00236483	AT4G13420	potassium transporter 5-like
Unigene_021753	1.86589	0.553866	3.36884	0.000754844	0.0182422	AT4G37050	patatin 1
Unigene_007505	1.8651	0.71677	2.60209	0.00926576	0.105687	AT1G64550	elongation factor 3
Unigene_016163	1.86308	0.843995	2.20745	NA	NA	#N/A	PREDICTED: uncharacterized protein LOC102607673
Unigene_018058	1.86163	0.540937	3.44149	0.000578525	0.0148275	AT1G09640	elongation factor 1 gamma domain-containing
Unigene_004413	1.85783	0.56224	3.30434	0.000952001	0.021387	AT3G09630	60S ribosomal L4
Unigene_055862	1.8563	0.545866	3.40065	0.000672251	0.0166972	AT1G61680	(3S,6E)-nerolidol synthase 1-like
Unigene_074579	1.85553	0.623837	2.97438	0.00293583	0.0482504	AT2G21250	D-xylose reductase (Xyl1),
Unigene_044528	1.85482	0.816284	2.27228	NA	NA	AT5G16710	glutathione S-transferase omega-1
Unigene_008094	1.85351	0.602909	3.07427	0.00211015	0.0382315	AT4G25160	U-box domain-containing 35-like [Eucalyptus grandis]
Unigene_009403	1.8535	0.725598	2.55444	0.0106357	0.114937	AT4G33150	saccharopine dehydrogenase
Unigene_011418	1.85174	0.589636	3.14048	0.00168672	0.0324175	AT4G20140	LRR receptor-like serine threonine- kinase GSO1
Unigene_022142	1.84874	0.570018	3.2433	0.00118153	0.0250826	AT1G66540	isoflavone 2 -hydroxylase-like
Unigene_070126	1.84856	0.244879	7.54886	4.39081e-14	3.84924e-11	AT5G11670	NADP-dependent malic enzyme-like isoform X1
Unigene_021657	1.8476	0.758643	2.4354	NA	NA	AT5G55050	GDSL esterase lipase At5g55050-like
Unigene_016300	1.84688	0.848797	2.17588	0.0295644	0.213716	AT4G25590	actin-depolymerizing factor 7
Unigene_044504	1.84623	0.539108	3.4246	0.000615703	0.0155429	AT1G72730	ATP-dependent RNA helicase eIF4A
Unigene_001203	1.8451	0.800989	2.30353	0.0212492	0.17778	AT3G03780	5-methyltetrahydropteroyltriglutamate-homocysteine methyltransferase
Unigene_011832	1.84464	0.85937	2.1465	NA	NA	AT5G16950	PREDICTED: uncharacterized protein LOC104442188 [Eucalyptus grandis]
Unigene_016468	1.8444	0.352296	5.23536	1.64663e-07	2.34375e-05	AT1G34060	tryptophan aminotransferase-related 4-like
Unigene_030539	1.84407	0.530294	3.47745	0.00050621	0.0134804	AT2G21100	dirigent 22-like
Unigene_073190	1.8435	0.779146	2.36605	0.0179788	0.160854	#N/A	polyphenol oxidase I, chloroplastic-like
Unigene_084447	1.84261	0.372874	4.94165	7.74658e-07	8.09781e-05	AT1G12600	UDP-galactose UDP-glucose transporter 2-like
Unigene_085194	1.84141	0.437745	4.20657	2.5927e-05	0.00140461	AT5G25930	Receptor kinase HSL1
Unigene_031497	1.84132	0.861285	2.13788	NA	NA	AT1G12060	BAG family molecular chaperone regulator 5, mitochondrial-like
Unigene_069552	1.84102	0.76451	2.4081	0.0160357	0.149614	#N/A	PREDICTED: uncharacterized protein LOC105043014
Unigene_025055	1.83968	0.739423	2.48799	0.0128466	0.130125	AT1G79930	heat shock hsp88
Unigene_005917	1.83893	0.850216	2.1629	NA	NA	AT2G25140	chaperone 4, mitochondrial
Unigene_070615	1.83886	0.865229	2.12529	NA	NA	AT5G02500	heat shock 68-like
Unigene_026890	1.83841	0.568225	3.23537	0.00121487	0.0254957	AT4G11650	thaumatin 1
Unigene_037934	1.83454	0.864449	2.12221	0.0338201	NA	AT1G50480	C-1-tetrahydrofolate synthase
Unigene_018304	1.83446	0.402997	4.55203	5.31301e-06	0.00039036	ArthMp044	NADH dehydrogenase subunit 1 (mitochondrion)
Unigene_072874	1.83388	0.810297	2.26322	0.0236221	NA	AT1G61370	receptor kinase 1
Unigene_045095	1.83023	0.435854	4.19919	2.67876e-05	0.00144578	ArthMp109	cytochrome c oxidase subunit 1 (mitochondrion)
Unigene_005189	1.82868	0.687257	2.66084	0.00779456	0.0942187	AT1G59900	pyruvate dehydrogenase E1 component subunit alpha
Unigene_008106	1.82787	0.668875	2.73275	0.00628086	0.081518	AT5G26360	T-complex 1 subunit gamma
Unigene_031934	1.82641	0.279137	6.54308	6.02662e-11	2.47303e-08	AT1G30220	probable inositol transporter 2
Unigene_009108	1.82629	0.446866	4.08689	4.37187e-05	0.00213194	AT3G55120	chalcone--flavonone isomerase-like
Unigene_069965	1.8237	0.426539	4.27559	1.90633e-05	0.00110079	AT4G11280	1-aminocyclopropane-1-carboxylate synthase
Unigene_034701	1.82313	0.503468	3.62115	0.000293296	0.00903618	#N/A	---NA---
Unigene_042647	1.82135	0.507451	3.58921	0.000331676	0.00991764	ArthMp070	uncharacterized mitochondrial g00810-like
Unigene_009001	1.82108	0.802237	2.27	0.0232077	0.18611	AT5G66120	3-dehydroquinate synthase
Unigene_052662	1.81946	0.839169	2.16816	0.0301462	NA	AT4G02610
Unigene_005422	1.81825	0.711722	2.55471	0.0106275	0.114924	AT3G28890	LRR receptor-like serine threonine- kinase GSO1-like
Unigene_077004	1.81766	0.561948	3.23458	0.00121823	0.0255457	AT2G47610	60S ribosomal L8
Unigene_064825	1.81645	0.444701	4.08465	4.41436e-05	0.00214453	AT1G34030	40s ribosomal s18
Unigene_085299	1.81629	0.478468	3.79606	0.000147013	0.00546312	AT1G02810	probable pectinesterase pectinesterase inhibitor 7
Unigene_002192	1.8161	0.839919	2.16223	NA	NA	AT5G52640	heat shock 90-2-like
Unigene_011544	1.81607	0.643728	2.82118	0.00478478	0.0678396	AT5G13710	sterol 24-C-methyltransferase
Unigene_035131	1.815	0.742108	2.44574	NA	NA	AT3G42170	zinc finger BED domain-containing RICESLEEPER 2-like
Unigene_004236	1.81324	0.864578	2.09726	0.0359706	0.238466	AT5G60700	glycosyltransferase family 2
Unigene_077290	1.81232	0.39662	4.56942	4.89083e-06	0.000364197	AT5G65380	TRANSPARENT TESTA 12-like
Unigene_018395	1.81226	0.255302	7.09849	1.26127e-12	7.48478e-10	#N/A	probable WRKY transcription factor 31
Unigene_033784	1.81118	0.862187	2.10069	NA	NA	AT1G16030	heat shock 70 kDa -like
Unigene_030265	1.80772	0.652144	2.77196	0.00557198	0.0752483	AT1G16030	Hsp70 chaperone ( ),
Unigene_080881	1.8062	0.599221	3.01425	0.00257612	0.0441382	AT3G23240	Ethylene-responsive transcription factor 1B
Unigene_078076	1.80068	0.295026	6.10346	1.03795e-09	3.17752e-07	#N/A	hypothetical protein L484_023045
Unigene_009952	1.79996	0.829655	2.16953	0.0300426	0.215508	AT4G03230	G-type lectin S-receptor-like serine threonine- kinase At4g03230 isoform X1
Unigene_031931	1.79586	0.694217	2.58688	0.0096849	0.108314	AT1G22110	FANTASTIC FOUR 1-like
Unigene_017381	1.79339	0.552788	3.24427	0.00117753	0.0250116	AT3G62190	dnaJ homolog subfamily B member 3 isoform X2 [Nelumbo nucifera]
Unigene_075663	1.79249	0.783706	2.2872	0.0221842	0.181734	AT2G34660	abc multidrug transporter
Unigene_017458	1.79201	0.667972	2.68276	0.00730164	0.0900116	AT5G23960	(-)-germacrene D synthase
Unigene_063975	1.78917	0.865067	2.06825	0.0386168	NA	AT3G54690	sugar isomerase,
Unigene_067784	1.78786	0.483197	3.70007	0.000215538	0.00725474	AT3G21690	TRANSPARENT TESTA 12-like
Unigene_082435	1.7878	0.800409	2.23361	0.025509	0.196909	#N/A	Retrovirus-related Pol poly from transposon TNT 1-94
Unigene_063606	1.78478	0.676245	2.63924	0.00830913	0.0983969	#N/A	hypothetical protein L484_021254
Unigene_028603	1.78414	0.654603	2.72553	0.00641978	0.0826812	AT4G13510	ammonium transporter 1 member 3-like
Unigene_027902	1.78289	0.553424	3.22156	0.00127496	0.0263694	AT5G42800	bifunctional dihydroflavonol 4-reductase flavanone 4-reductase-like
Unigene_019277	1.78227	0.774938	2.29988	0.0214547	0.178742	AT5G66120	3-dehydroquinate synthase
Unigene_066197	1.78223	0.857876	2.07749	0.0377565	0.244749	#N/A	probable acyl-activating enzyme 16, chloroplastic
Unigene_059373	1.7804	0.433613	4.10596	4.02636e-05	0.00200731	AT5G40010	probable mitochondrial chaperone BCS1-B
Unigene_080937	1.77846	0.5887	3.021	0.00251938	0.0434422	AT1G12030	DUF506 family [Medicago truncatula]
Unigene_083859	1.77843	0.542705	3.27697	0.00104926	0.0230007	AT3G07040	Disease resistance RPM1
Unigene_015837	1.77748	0.867202	2.04968	NA	NA	AT5G28540	Luminal-binding 5
Unigene_063076	1.77582	0.694645	2.55645	0.0105746	0.114481	#N/A	Class I glutamine amidotransferase
Unigene_036218	1.77389	0.733314	2.41901	0.0155628	0.147026	AT1G18080	guanine nucleotide binding beta subunit
Unigene_080611	1.7726	0.853026	2.07801	0.0377085	0.244746	AT5G19730	pectinesterase precursor
Unigene_064971	1.77242	0.620883	2.85468	0.00430807	0.0631125	ArthMp100	ATP synthase subunit alpha, mitochondrial
Unigene_078413	1.77126	0.551559	3.21138	0.00132101	0.0271327	AT5G12340	Uncharacterized protein TCM_040942
Unigene_028404	1.77079	0.44593	3.97102	7.15666e-05	0.00312089	AT3G59030	TRANSPARENT TESTA 12-like
Unigene_064882	1.77058	0.551936	3.20794	0.00133689	0.0273425	AT1G75000	elongation of fatty acids 3-like
Unigene_059350	1.7702	0.784028	2.25783	0.0239565	0.189787	AT2G07689	NADH dehydrogenase subunit 2 (mitochondrion)
Unigene_051920	1.76973	0.822052	2.15282	0.0313329	NA	AT1G79920	heat shock hsp88
Unigene_083657	1.76909	0.769108	2.30019	0.0214376	0.178676	AT1G55230	transmembrane 45A-like
Unigene_067943	1.7685	0.839993	2.10537	0.035259	NA	AT4G38920	V-type proton ATPase 16 kDa proteolipid subunit
Unigene_069520	1.76775	0.577928	3.05878	0.00222242	0.0396216	#N/A	(-)-germacrene D synthase-like
Unigene_056921	1.76613	0.851188	2.0749	0.0379961	NA	AT3G15870	acyl- Delta(11) desaturase-like [Stomoxys calcitrans]
Unigene_048236	1.766	0.264272	6.68251	2.34885e-11	1.0786e-08	AT3G62730	desiccation-related PCC13-62-like
Unigene_005322	1.76446	0.338495	5.21267	1.86145e-07	2.59212e-05	AT1G08230	GABA transporter 1-like
Unigene_033580	1.7619	0.641864	2.74498	NA	NA	ArthMp070	uncharacterized mitochondrial g00810-like
Unigene_052546	1.76008	0.795884	2.21147	0.027003	NA	ArthMp070	uncharacterized mitochondrial g00810-like
Unigene_014946	1.76007	0.449096	3.91913	8.88679e-05	0.00369386	AT1G48100	polygalacturonase At1g48100
Unigene_039888	1.75922	0.32131	5.47516	4.37118e-08	7.69906e-06	AT3G59140	ABC transporter C family member 10-like
Unigene_013219	1.75831	0.627569	2.80178	0.00508212	0.0707699	AT5G49160	DNA (cytosine-5)-methyltransferase 1-like
Unigene_037704	1.75775	0.867352	2.02657	NA	NA	AT5G56030	Heat shock 90
Unigene_011067	1.75696	0.563262	3.11926	0.00181308	0.0341985	AT5G05270	probable chalcone--flavonone isomerase 3
Unigene_042077	1.75525	0.593104	2.95942	0.00308217	0.050018	AT3G04770	40S ribosomal S0
Unigene_016976	1.75395	0.867292	2.02233	NA	NA	AT5G52640	heat shock 83-like
Unigene_053804	1.74899	0.752121	2.32542	NA	NA	#N/A	PREDICTED: uncharacterized protein LOC18439590
Unigene_011850	1.7464	0.475526	3.67256	0.000240137	0.00787654	#N/A	hypothetical protein L484_022220
Unigene_003787	1.74599	0.473121	3.69038	0.000223921	0.00747172	AT3G04580	Ethylene receptor 2
Unigene_059984	1.74576	0.804876	2.16898	0.0300839	0.215613	#N/A	PREDICTED: uncharacterized protein LOC104882664
Unigene_067243	1.74559	0.674592	2.58762	0.00966411	0.108241	AT3G50610	DNA-directed RNA polymerase II subunit RPB1-like
Unigene_039882	1.74554	0.598989	2.91415	0.00356661	0.0551181	AT3G23390	60S ribosomal L44
Unigene_049474	1.74333	0.499566	3.48969	0.000483584	0.0130351	AT3G21690	TRANSPARENT TESTA 12-like
Unigene_041570	1.74232	0.798989	2.18066	0.0292087	NA	AT1G68540	nadph-dependent methylglyoxal reductase gre2
Unigene_049315	1.74221	0.782728	2.22582	0.0260264	NA	#N/A	Os05g0235100, partial
Unigene_004769	1.74006	0.420631	4.13678	3.52208e-05	0.0018092	AT3G26040	BAHD acyltransferase At5g47980-like
Unigene_026845	1.7383	0.344613	5.04421	4.55401e-07	5.22803e-05	AT1G28680	3 -N-debenzoyl-2 -deoxytaxol N-benzoyltransferase
Unigene_033106	1.73748	0.664165	2.61604	0.00889569	0.103043	AT5G60710	binding ,
Unigene_032351	1.73737	0.83117	2.09027	NA	NA	AT1G47980	desiccation-related PCC13-62-like
Unigene_062585	1.73674	0.517003	3.35924	0.00078157	0.0186225	AT3G01830	calcium-binding CML19
Unigene_010233	1.73376	0.335547	5.16696	2.37934e-07	3.14309e-05	#N/A	transcription factor MYB108-like
Unigene_082145	1.7333	0.559876	3.09586	0.00196242	0.0362878	AT2G23790	calcium uniporter 4, mitochondrial
Unigene_073628	1.73279	0.696599	2.4875	0.0128643	0.130233	#N/A	beta-glucosidase 12-like
Unigene_084840	1.73272	0.343407	5.04569	4.51894e-07	5.20325e-05	AT5G49690	UDP-glycosyltransferase 91C1
Unigene_012328	1.73267	0.646968	2.67814	0.00740322	0.0910047	AT4G28570	long-chain-alcohol oxidase FAO2-like
Unigene_003387	1.72886	0.377256	4.58272	4.58964e-06	0.000345774	AT5G40010	probable mitochondrial chaperone BCS1-B
Unigene_027763	1.72564	0.371603	4.64377	3.42109e-06	0.00027723	AT1G72200	RING-H2 finger ATL11-like
Unigene_000643	1.72524	0.530356	3.253	0.00114195	0.024485	AT5G08680	ATP synthase subunit beta, mitochondrial
Unigene_027618	1.72374	0.764807	2.25383	0.0242071	0.190923	AT2G41810	PREDICTED: uncharacterized protein LOC103343457
Unigene_084548	1.72179	0.395689	4.35138	1.35284e-05	0.000832267	AT5G37490	U-box domain-containing 21-like
Unigene_077436	1.72178	0.513246	3.35469	0.000794532	0.0187906	AT3G51000	bifunctional epoxide hydrolase 2-like
Unigene_051262	1.72094	0.804474	2.13922	0.0324183	NA	AT5G47010	regulator-nonsense transcripts 1
Unigene_037679	1.71931	0.845799	2.03276	0.0420767	NA	#N/A	PREDICTED: uncharacterized protein LOC104249065
Unigene_042032	1.71789	0.392757	4.37391	1.22038e-05	0.000769178	AT4G04955	allantoinase
Unigene_022775	1.71759	0.368622	4.65949	3.17e-06	0.000260717	AT1G78950	beta-amyrin synthase-like
Unigene_069388	1.71669	0.754791	2.2744	NA	NA	AT1G31710	Primary amine oxidase
Unigene_064436	1.71341	0.858859	1.99498	0.0460452	0.273903	AT5G50850	pyruvate dehydrogenase E1 component subunit beta
Unigene_001779	1.71331	0.76692	2.23402	0.0254819	0.19674	AT1G75330	ornithine carbamoyltransferase, chloroplastic
Unigene_067982	1.71303	0.549138	3.1195	0.00181159	0.0341872	ArthMp006	NADH dehydrogenase subunit 5 (mitochondrion)
Unigene_082296	1.71222	0.534356	3.20426	0.00135411	0.0276214	AT3G22060	cysteine-rich receptor kinase 15
Unigene_032193	1.7106	0.425399	4.02118	5.79076e-05	0.00263716	AT5G40380	cysteine-rich receptor kinase 2
Unigene_010967	1.70746	0.806265	2.11774	0.034197	0.231619	AT5G36250	probable phosphatase 2C 74
Unigene_028199	1.70681	0.33608	5.07857	3.80277e-07	4.5696e-05	AT5G10820	probable folate-biopterin transporter 6
Unigene_085644	1.70461	0.843732	2.02033	NA	NA	AT5G52640	heat shock 83
Unigene_079540	1.70358	0.853071	1.99699	NA	NA	AT5G52640	Heat shock 83
Unigene_054885	1.70188	0.85058	2.00084	0.0454093	0.271708	#N/A	phagocytic receptor 1b
Unigene_056680	1.70138	0.836097	2.03491	0.0418597	NA	AT2G17190	deubiquitination-protection dph1
Unigene_083491	1.70106	0.505213	3.36701	0.000759868	0.0182847	AT3G48520	cytochrome P450 94B3-like
Unigene_032976	1.69948	0.415623	4.08898	4.33267e-05	0.00211818	AT1G58440	squalene monooxygenase-like
Unigene_032877	1.69925	0.629113	2.70102	0.00691265	0.0865158	AT3G58610	ketol-acid reductoisomerase
Unigene_068668	1.6976	0.356426	4.76283	1.90896e-06	0.000172446	AT5G44640	beta-glucosidase 12-like
Unigene_022437	1.69578	0.337267	5.028	4.95621e-07	5.60633e-05	AT2G02800	kinase 2A, chloroplastic-like
Unigene_077169	1.69272	0.819616	2.06526	NA	NA	AT2G26695	Uncharacterized RNA-binding
Unigene_079211	1.69081	0.759997	2.22476	0.0260975	0.19952	ArthMp100	ATP synthase subunit alpha, mitochondrial
Unigene_067250	1.69036	0.409337	4.12951	3.63541e-05	0.00184755	AT3G48140	PREDICTED: uncharacterized protein LOC101265497 [Solanum lycopersicum]
Unigene_083299	1.68981	0.329898	5.12222	3.01966e-07	3.80646e-05	AT4G24660	zinc-finger homeodomain 2-like
Unigene_051504	1.68981	0.859828	1.96528	0.0493813	NA	AT3G12290	C-1-tetrahydrofolate synthase
Unigene_082896	1.68973	0.844496	2.00087	0.0454061	0.271708	#N/A	DNA RNA polymerases superfamily
Unigene_062729	1.68857	0.543987	3.10406	0.00190885	0.0355357	#N/A	hypothetical protein L484_012747
Unigene_006481	1.68843	0.555392	3.04007	0.00236524	0.0415836	AT5G16080	probable carboxylesterase 17
Unigene_073820	1.68815	0.525415	3.21299	0.00131362	0.0270098	AT5G35810	ankyrin repeat-containing At5g02620-like
Unigene_000352	1.68681	0.355403	4.74619	2.07282e-06	0.000184228	AT1G06550	3-hydroxyisobutyryl- hydrolase 5
Unigene_008679	1.68612	0.354715	4.75344	1.99987e-06	0.000179398	AT1G05010	1-aminocyclopropane-1-carboxylate oxidase
Unigene_022842	1.68567	0.813985	2.07088	0.0383698	0.247247	AT3G62910	peptide chain release factor 1-like, mitochondrial
Unigene_030163	1.68397	0.595717	2.8268	0.00470162	0.0669857	AT2G46290	eukaryotic translation initiation factor 3 subunit I
Unigene_025246	1.68361	0.446939	3.76698	0.000165234	0.00596164	AT3G60750	transketolase
Unigene_069368	1.68139	0.816529	2.0592	0.0394753	0.251185	#N/A	PREDICTED: uncharacterized protein LOC104773993
Unigene_017038	1.68138	0.717733	2.34263	NA	NA	AT3G29970	germination family
Unigene_084767	1.68131	0.762095	2.20617	0.0273722	0.205574	AT1G09400	NADH oxidase
Unigene_059768	1.68089	0.823324	2.04158	0.0411927	0.256527	#N/A	organ-specific S2-like
Unigene_022749	1.68077	0.867239	1.93807	NA	NA	AT3G25230	peptidyl-prolyl cis-trans isomerase FKBP62-like
Unigene_019382	1.67819	0.408275	4.11044	3.94907e-05	0.00198085	AT3G04720	pathogenesis-related PR-4-like [Prunus mume]
Unigene_065778	1.67634	0.834258	2.00937	NA	NA	AT1G65660	pre-mRNA-splicing factor SLU7
Unigene_085303	1.67582	0.375636	4.46129	8.14663e-06	0.000557163	#N/A	polyphenol oxidase, chloroplastic-like
Unigene_061480	1.67579	0.281432	5.95452	2.60844e-09	7.13583e-07	AT3G47800	aldose 1-epimerase-like
Unigene_000335	1.67518	0.646294	2.59198	NA	NA	AT1G22170	phosphoglycerate mutase-like
Unigene_067657	1.67439	0.79196	2.11423	0.0344953	0.232783	AT5G35695	nuclease HARBI1
Unigene_071384	1.67198	0.793598	2.10683	NA	NA	#N/A	---NA---
Unigene_012473	1.67167	0.437835	3.81804	0.000134514	0.00513137	AT4G11280	1-aminocyclopropane-1-carboxylate synthase-like
Unigene_037477	1.67054	0.363048	4.60142	4.1961e-06	0.000320508	AT4G37520	peroxidase 73
Unigene_080450	1.67018	0.681789	2.44971	0.0142972	0.138984	AT2G20450	60S ribosomal L14
Unigene_029792	1.66874	0.430471	3.87655	0.000105947	0.00423931	#N/A	VQ motif-containing family
Unigene_009870	1.66825	0.838102	1.99051	0.0465348	NA	AT2G22400	Methyltransferase (Ncl1),
Unigene_036820	1.66799	0.864653	1.92909	0.0537195	NA	AT5G19030	nucleolin nsr1
Unigene_020022	1.66732	0.392736	4.24539	2.18214e-05	0.00123297	AT4G25000	alpha-amylase-like
Unigene_007152	1.66717	0.334532	4.98359	6.24159e-07	6.85917e-05	AT4G02860	phenazine biosynthesis-like domain-containing 1
Unigene_056282	1.66541	0.562049	2.9631	0.00304556	0.0495681	AT3G25810	terpene synthase 10-like
Unigene_073080	1.6646	0.706954	2.35461	NA	NA	AT2G27510	2Fe-2S ferredoxin superfamily
Unigene_044848	1.66357	0.800683	2.07769	0.0377379	0.244749	AT2G19670	HNRNP arginine N-methyltransferase
Unigene_076291	1.66177	0.655239	2.53613	0.0112084	0.119103	AT4G29090	ribonuclease H At1g65750-like
Unigene_063567	1.66156	0.720452	2.30627	0.0210953	0.17674	AT1G51060	histone H2A [Drosophila melanogaster]
Unigene_078309	1.66156	0.633022	2.62481	0.00866978	0.101278	AT4G35970	Catalase-peroxidase
Unigene_011911	1.65928	0.315983	5.25115	1.5115e-07	2.20012e-05	AT4G37770	1-aminocyclopropane-1-carboxylate synthase
Unigene_080401	1.65801	0.814135	2.03653	0.0416967	0.258653	#N/A	DNA RNA polymerases superfamily
Unigene_059876	1.65773	0.508284	3.26143	0.0011085	0.0238669	AT3G13920	ATP-dependent RNA helicase eIF4A
Unigene_009073	1.65709	0.526846	3.1453	0.00165919	0.0320456	AT5G67510	60S ribosomal L26
Unigene_005321	1.65663	0.32996	5.02068	5.14882e-07	5.77341e-05	AT1G08230	GABA transporter 1-like
Unigene_005055	1.65612	0.789586	2.09745	0.0359537	0.238412	AT3G03890	root border cell-specific ,
Unigene_027489	1.6559	0.566633	2.92235	0.00347399	0.0539895	AT4G24380	dihydrofolate reductase-like
Unigene_018269	1.6558	0.377946	4.38104	1.18112e-05	0.000750567	AT5G06740	probable L-type lectin-domain containing receptor kinase
Unigene_036912	1.65451	0.6392	2.58841	0.00964212	0.108212	ArthMp006	NADH dehydrogenase subunit 5 (mitochondrion)
Unigene_047467	1.65315	0.855322	1.93278	NA	NA	AT5G28540	heat shock 68-like
Unigene_039199	1.6519	0.866995	1.90532	NA	NA	AT1G09080	heat shock ssb1
Unigene_009366	1.65046	0.827615	1.99424	0.0461255	NA	AT1G43850	transcriptional corepressor SEUSS-like [Pyrus x bretschneideri]
Unigene_046257	1.65024	0.85228	1.93627	0.0528352	0.293535	AT2G28720	histone H2B [Nasonia vitripennis]
Unigene_007778	1.65008	0.634359	2.60117	0.00929051	0.105931	ArthCp086	NADH-plastoquinone oxidoreductase subunit 2 (chloroplast)
Unigene_020228	1.64991	0.33353	4.94681	7.54392e-07	7.96041e-05	AT1G59870	ABC transporter G family member 29-like
Unigene_066634	1.6498	0.596645	2.76513	0.00569007	0.076183	AT5G35110	BEL1-like homeodomain 8,
Unigene_044993	1.64935	0.558227	2.95463	0.00313045	0.0505869	AT3G13580	60S ribosomal L7
Unigene_071196	1.64834	0.821467	2.00658	0.0447947	0.269642	AT3G20050	T-complex 1 subunit alpha
Unigene_064646	1.64775	0.830574	1.98387	0.0472707	NA	AT3G53230	cell division control 48
Unigene_028430	1.64709	0.330634	4.98161	6.30576e-07	6.89042e-05	AT3G60130	beta-glucosidase 12-like
Unigene_015838	1.64707	0.867432	1.89879	NA	NA	AT1G09080	luminal-binding 5-like
Unigene_008350	1.64691	0.761776	2.16193	0.0306235	0.21774	#N/A	transporter
Unigene_000124	1.6466	0.618875	2.66063	0.00779945	0.0942187	AT1G43170	60S ribosomal L3
Unigene_027792	1.64588	0.504519	3.26228	0.0011052	0.0238427	AT4G23990	cellulose synthase G3
Unigene_001963	1.64506	0.79859	2.05996	0.0394028	NA	ArthMp109	cytochrome c oxidase subunit 1 (mitochondrion)
Unigene_013037	1.64433	0.32392	5.07636	3.84738e-07	4.59458e-05	AT1G15210	ABC transporter G family member 29-like
Unigene_068616	1.64412	0.62596	2.62656	0.00862536	0.100851	AT2G23910	cinnamoyl- reductase 2-like
Unigene_061700	1.64348	0.41156	3.99328	6.51654e-05	0.00289588	AT1G21550	probable calcium-binding CML44
Unigene_070861	1.64055	0.735578	2.23028	0.0257287	0.197972	AT1G70320	E3 ubiquitin- ligase hulA
Unigene_005001	1.63981	0.439344	3.7324	0.000189664	0.00659686	AT5G60900	G-type lectin S-receptor-like serine threonine- kinase RLK1
Unigene_015811	1.63623	0.715323	2.2874	0.0221727	0.181703	AT4G33050	IQ domain-containing IQM1-like
Unigene_053815	1.63497	0.662009	2.46972	0.013522	0.134464	AT2G44480	beta-glucosidase 12-like
Unigene_034211	1.63427	0.4425	3.69325	0.000221402	0.00740047	AT4G33490	aspartic ase Asp1
Unigene_073060	1.63292	0.55623	2.93569	0.00332805	0.0526128	AT5G47850	serine threonine- kinase CCR4
Unigene_076326	1.63283	0.745053	2.19157	0.0284108	0.20998	AT3G19380	E3 ubiquitin- ligase PUB23-like
Unigene_003855	1.63281	0.86471	1.88827	0.0589898	NA	AT2G30490	trans-cinnamate 4-monooxygenase
Unigene_037292	1.63204	0.835588	1.95317	0.0507999	NA	AT1G60710	aldo-keto reductase ( )
Unigene_019827	1.63202	0.649214	2.51384	NA	NA	AT1G50960	gibberellin 2-beta-dioxygenase 8-like [Populus euphratica]
Unigene_076299	1.63075	0.715922	2.27783	0.0227369	0.184444	AT3G05060	Nucleolar 58
Unigene_012257	1.62867	0.855183	1.90447	NA	NA	AT1G06690	aldo-keto reductase
Unigene_070003	1.62828	0.865289	1.88178	NA	NA	#N/A	ribonuclease H At1g65750 [Prunus mume]
Unigene_065383	1.62821	0.422669	3.85221	0.000117057	0.00461681	ArthMp098	ATP synthase subunit 6
Unigene_032242	1.62804	0.586645	2.77517	0.00551729	0.0747208	AT5G25780	eukaryotic translation initiation factor 3 subunit B
Unigene_050061	1.62658	0.864726	1.88103	0.0599679	NA	AT1G68170	WAT1-related At1g68170-like
Unigene_014591	1.62477	0.439811	3.69426	0.00022053	0.00737772	AT1G35910	probable trehalose-phosphate phosphatase D
Unigene_019705	1.62466	0.574633	2.8273	0.00469427	0.066915	#N/A	polyvinylalcohol dehydrogenase-like
Unigene_033003	1.62462	0.478666	3.39405	0.000688671	0.0169522	AT3G09220	laccase-7-like
Unigene_052983	1.62417	0.761866	2.13183	0.0330206	0.226467	#N/A
Unigene_035089	1.62392	0.593312	2.73705	NA	NA	AT3G12580	heat shock cognate 70 kDa
Unigene_000653	1.62348	0.646138	2.5126	0.0119847	0.124347	AT1G56070	elongation factor 2
Unigene_052842	1.62187	0.713407	2.27342	0.0230011	0.185378	AT5G14670
Unigene_084105	1.62184	0.474263	3.41971	0.000626879	0.0157631	AT3G24130	probable pectinesterase 29
Unigene_071466	1.62149	0.748373	2.16668	0.0302589	0.216264	AT2G19480	nucleosome assembly
Unigene_006778	1.6199	0.58206	2.78304	0.0053852	0.0736339	AT4G19810	acidic mammalian chitinase-like
Unigene_007661	1.61981	0.655048	2.47281	0.0134055	0.133986	AT3G10370	glycerol-3-phosphate dehydrogenase
Unigene_076416	1.61829	0.736028	2.19868	0.027901	0.207565	#N/A	PREDICTED: uncharacterized protein LOC104907624
Unigene_021311	1.61749	0.276471	5.85049	4.90141e-09	1.24383e-06	AT5G36110	beta-amyrin 28-oxidase-like
Unigene_064892	1.61248	0.806653	1.99898	0.0456105	0.272554	AT5G48230	acetyl- acetyltransferase IB
Unigene_022263	1.61205	0.750225	2.14875	0.0316544	0.22106	AT1G21270	wall-associated receptor kinase 2-like
Unigene_001819	1.61184	0.592814	2.71897	0.00654861	0.0833515	AT1G21270	wall-associated receptor kinase-like 16
Unigene_052507	1.61184	0.86202	1.86984	0.0615067	NA	AT1G63940	rubredoxin-NAD(+) reductase
Unigene_031217	1.61132	0.287576	5.6031	2.10548e-08	4.22993e-06	AT5G15130	probable WRKY transcription factor 72
Unigene_027488	1.60998	0.829971	1.9398	NA	NA	AT3G08970	dnaJ ERDJ3A
Unigene_045034	1.60965	0.611238	2.63343	0.00845262	0.099464	AT5G20290	40S ribosomal S8
Unigene_059357	1.60844	0.811878	1.98113	0.0475766	0.278203	AT3G06650	atp-citrate synthase subunit 1
Unigene_035258	1.60767	0.808051	1.98957	0.0466383	0.275467	AT2G30970	aspartate aminotransferase, mitochondrial
Unigene_057598	1.60603	0.581924	2.75986	0.00578267	0.0771017	AT1G13080	cytochrome P450 71A1-like
Unigene_043356	1.60594	0.662287	2.42484	0.0153152	0.145578	AT1G02830	60s ribosomal l22
Unigene_083050	1.60524	0.828729	1.93699	0.0527462	0.293366	#N/A	PREDICTED: uncharacterized protein LOC101291061
Unigene_047447	1.60401	0.571159	2.80834	0.00497981	0.0698853	AT4G36750	quinone oxidoreductase
Unigene_027441	1.60392	0.322356	4.97562	6.50376e-07	7.06674e-05	#N/A	major allergen Pru ar 1-like
Unigene_002338	1.60286	0.520095	3.08186	0.00205712	0.0376242	AT5G54860	probable folate-biopterin transporter 4
Unigene_060786	1.60285	0.793195	2.02075	0.0433059	NA	#N/A	glycoside hydrolase family 31
Unigene_002149	1.60236	0.826337	1.93911	NA	NA	AT1G23100	10 kDa chaperonin-like
Unigene_031750	1.60178	0.381495	4.19869	2.68467e-05	0.00144631	AT4G19230	abscisic acid 8 -hydroxylase 1-like
Unigene_018153	1.60167	0.729735	2.19487	0.0281729	0.208863	AT5G44790	Copper-transporting ATPase RAN1
Unigene_013814	1.60035	0.866917	1.84603	NA	NA	AT3G25230	70 kDa peptidyl-prolyl isomerase-like
Unigene_007462	1.59928	0.778955	2.05311	0.0400622	0.253082	#N/A	PREDICTED: uncharacterized protein LOC107061943
Unigene_048764	1.59885	0.763902	2.093	0.0363492	0.239921	AT1G41880	60S ribosomal L33
Unigene_057132	1.59884	0.824008	1.94032	0.0523412	0.29201	AT5G01670	alcohol dehydrogenase
Unigene_084341	1.59858	0.729464	2.19144	NA	NA	AT2G21730	zinc-binding alcohol dehydrogenase
Unigene_075039	1.59856	0.859797	1.85923	NA	NA	AT5G50260	cathepsin L,
Unigene_077560	1.59808	0.795946	2.00778	0.0446669	0.269209	AT2G20490	H ACA ribonucleo complex subunit 3
Unigene_025658	1.59805	0.857732	1.86311	0.0624469	0.321958	#N/A	PREDICTED: uncharacterized protein LOC102626228
Unigene_043100	1.59796	0.741124	2.15613	0.0310734	0.219161	AT1G02130	ras and EF-hand domain-containing homolog
Unigene_016104	1.59756	0.539967	2.95862	0.00309015	0.0500673	AT4G21380	G-type lectin S-receptor-like serine threonine- kinase At4g27290
Unigene_074982	1.59662	0.787962	2.02627	NA	NA	AT3G07770	heat shock 90-6, mitochondrial
Unigene_003127	1.59514	0.486756	3.27708	0.00104886	0.0230007	AT1G10370	glutathione S-transferase U17-like
Unigene_081172	1.5944	0.57554	2.77026	0.00560108	0.0754539	AT1G74670	GASA GAST Snakin
Unigene_084910	1.59297	0.534936	2.97787	0.00290257	0.0478875	AT5G05600	Leucoanthocyanidin dioxygenase
Unigene_076628	1.59263	0.86277	1.84595	0.0648993	0.329	#N/A	transmembrane ,
Unigene_036609	1.59182	0.820802	1.93934	0.0524598	0.292314	AT3G48460	GDSL esterase lipase At3g48460-like
Unigene_039118	1.59149	0.76698	2.07501	0.0379854	0.245555	AT5G23540	26S proteasome regulatory subunit rpn11
Unigene_061453	1.58972	0.82529	1.92626	0.0540721	0.296973	AT3G19640	magnesium transporter MRS2-F-like
Unigene_007056	1.58915	0.554854	2.86409	0.0041821	0.0618661	AT1G10640	polygalacturonase At1g48100-like
Unigene_027914	1.58805	0.474438	3.34723	0.000816238	0.0191335	AT3G12640	zinc finger CCCH domain-containing 14
Unigene_084564	1.58699	0.327965	4.83889	1.30565e-06	0.000124353	AT5G03290	isocitrate dehydrogenase, NAD-dependent
Unigene_050164	1.58454	0.715093	2.21585	0.0267019	0.202312	AT1G25460	tetraketide alpha-pyrone reductase 2-like
Unigene_074816	1.58391	0.597199	2.65224	0.00799608	0.0958461	AT5G13090	PREDICTED: uncharacterized protein LOC103961433
Unigene_030434	1.58362	0.453255	3.49387	0.000476065	0.0129046	AT4G22070	probable WRKY transcription factor 31
Unigene_065271	1.58278	0.388257	4.07662	4.56944e-05	0.00220874	AT3G13540	myb-related 308-like
Unigene_057639	1.58224	0.865728	1.82764	0.0676037	NA	AT2G29260	D-arabinitol dehydrogenase ,
Unigene_052580	1.58094	0.853887	1.85147	0.0641027	NA	AT4G02930	elongation factor Tu
Unigene_079786	1.57974	0.434853	3.6328	0.000280359	0.00873657	AT3G19760	atp-dependent rna helicase eif4a
Unigene_079591	1.57901	0.773232	2.0421	0.0411421	0.256414	#N/A	FAF-like, chloroplastic
Unigene_003513	1.57793	0.447303	3.52766	0.000419244	0.011744	AT1G36160	acetyl- carboxylase 1-like [Pyrus x bretschneideri]
Unigene_001962	1.57688	0.380905	4.13982	3.47582e-05	0.00179963	ArthMp044	NADH dehydrogenase subunit 1 (mitochondrion)
Unigene_030868	1.57594	0.339211	4.6459	3.38603e-06	0.000275547	AT3G50440	methylesterase 10-like
Unigene_031888	1.57561	0.307972	5.11609	3.11935e-07	3.90658e-05	AT3G50310	mitogen-activated kinase kinase kinase 3-like
Unigene_030197	1.57475	0.677022	2.326	0.0200188	0.171619	ArthMp070	uncharacterized mitochondrial g00810-like
Unigene_064481	1.57362	0.714482	2.20247	0.0276324	0.206563	AT3G48460	GDSL esterase lipase At3g48460-like
Unigene_051361	1.57218	0.743325	2.11506	0.0344245	0.23259	AT3G56840	FAD-dependent oxidoreductase
Unigene_007320	1.57201	0.300188	5.23675	1.63425e-07	2.34138e-05	AT5G26340	sugar transport 13
Unigene_082192	1.57135	0.718738	2.18626	0.0287964	0.211172	AT3G12580	heat shock 68-like
Unigene_009109	1.56949	0.626166	2.50651	0.0121929	0.125933	AT3G55120	chalcone--flavonone isomerase-like
Unigene_083875	1.56943	0.677537	2.31638	0.0205374	0.174146	ArthMp071	Cysteine-rich RLK (RECEPTOR kinase) 8
Unigene_031811	1.5694	0.726145	2.16128	NA	NA	AT1G19920	sulfate adenylyltransferase
Unigene_074293	1.56932	0.866157	1.81182	NA	NA	AT1G64260	PREDICTED: uncharacterized protein LOC103429720
Unigene_084788	1.56909	0.661497	2.37203	0.0176906	0.159323	AT5G28237	tryptophan synthase beta chain 1-like
Unigene_029417	1.56798	0.840881	1.86469	NA	NA	#N/A	iron ABC transporter substrate-binding
Unigene_071348	1.56767	0.863872	1.8147	0.0695702	0.340534	AT4G37970	zinc-binding alcohol dehydrogenase
Unigene_002369	1.56739	0.816568	1.91948	0.0549235	NA	AT2G44350	citrate synthase, mitochondrial
Unigene_019094	1.56663	0.472401	3.31631	0.000912136	0.0207574	AT1G68460	Adenylate isopentenyltransferase
Unigene_026829	1.56645	0.42969	3.64553	0.000266843	0.00847853	AT5G47220	ethylene-responsive transcription factor 2-like
Unigene_055839	1.56622	0.787429	1.98903	0.0466974	0.275467	AT2G45290	transketolase
Unigene_032147	1.56582	0.856288	1.82861	NA	NA	AT2G32120	heat shock 70 kDa 8
Unigene_017441	1.56577	0.766013	2.04406	0.040948	0.255829	AT4G35090	catalase isoform X2
Unigene_077139	1.56492	0.391392	3.99836	6.37835e-05	0.00285498	AT4G24110	NADP-specific glutamate dehydrogenase,
Unigene_084509	1.56463	0.420902	3.71734	0.000201335	0.00694021	AT1G47128	low-temperature-induced cysteine ase-like
Unigene_074867	1.56447	0.828331	1.88871	0.0589313	0.311454	#N/A	PREDICTED: uncharacterized protein LOC106794855
Unigene_006808	1.56438	0.452807	3.45484	0.000550625	0.0142492	AT1G30135	TIFY 5A-like
Unigene_014510	1.56378	0.35025	4.46475	8.01611e-06	0.000550188	AT4G38830	cysteine-rich receptor kinase 29
Unigene_025627	1.56366	0.48747	3.2077	0.00133801	0.0273508	AT4G12410	auxin-responsive SAUR36-like [Brassica napus]
Unigene_012071	1.56325	0.811868	1.92549	NA	NA	AT3G09350	hsp70-binding 1-like
Unigene_038079	1.56212	0.619791	2.5204	0.0117221	0.122436	AT5G53460	glutamate synthase
Unigene_012079	1.56194	0.777253	2.00956	0.0444774	0.268528	AT3G45940	glycoside hydrolase family 31
Unigene_003806	1.56185	0.76226	2.04897	0.0404647	0.254251	AT2G38720	65-kDa microtubule-associated 5
Unigene_056562	1.56126	0.711828	2.19331	0.0282848	0.209331	ArthMp098	ATP synthase subunit 6 (mitochondrion)
Unigene_010608	1.56099	0.223087	6.99724	2.61054e-12	1.43852e-09	AT5G05200	uncharacterized aarF domain-containing kinase At5g05200, chloroplastic
Unigene_055803	1.56092	0.314944	4.95619	7.18894e-07	7.6602e-05	AT5G62150	peptidoglycan-binding domain-containing family , partial
Unigene_018440	1.56038	0.438526	3.55824	0.000373346	0.0108279	#N/A	hypothetical protein L484_015797
Unigene_003063	1.55904	0.440325	3.54065	0.000399137	0.0113723	AT5G04220	synaptotagmin-3-like isoform X1
Unigene_071427	1.55853	0.858222	1.816	0.0693707	NA	AT1G72550	phenylalanyl-tRNA synthetase, beta subunit
Unigene_063553	1.5578	0.718902	2.16691	0.0302414	0.216179	AT1G64550	elongation factor 3
Unigene_017164	1.55759	0.306211	5.08667	3.64411e-07	4.47657e-05	AT4G30990	small subunit processome component 20 homolog isoform X2
Unigene_016011	1.55676	0.861219	1.80763	0.0706643	NA	AT3G05350	xaa-Pro aminopeptidase 1
Unigene_060930	1.55613	0.857542	1.81464	0.0695793	NA	AT1G74270	60S ribosomal L35a-1 [Phoenix dactylifera]
Unigene_045047	1.55568	0.635938	2.44627	0.0144342	0.139787	AT5G60670	60S ribosomal L12
Unigene_005348	1.55566	0.593895	2.61942	0.00880792	0.102297	AT5G13080	probable WRKY transcription factor 75
Unigene_074565	1.5548	0.338143	4.59807	4.2643e-06	0.000324432	AT5G16290	acetolactate synthase small subunit 1, chloroplastic-like
Unigene_065705	1.5533	0.637051	2.43827	0.0147576	0.141905	AT3G16640	translationally-controlled tumor
Unigene_027003	1.55234	0.46955	3.30602	0.000946324	0.021334	AT2G14960	probable indole-3-acetic acid-amido synthetase
Unigene_031227	1.55075	0.302481	5.12675	2.94781e-07	3.74033e-05	AT2G02800	kinase 2A, chloroplastic-like
Unigene_008044	1.55074	0.85961	1.80401	0.0712305	0.344826	AT1G06690	Aldo keto reductase
Unigene_066769	1.55001	0.558159	2.77701	0.00548623	0.0744094	AT3G48850	mitochondrial phosphate carrier
Unigene_048709	1.54981	0.58645	2.6427	0.00822474	0.0977667	AT1G76360	probable serine threonine- kinase NAK
Unigene_007268	1.54922	0.40483	3.82685	0.000129792	0.00499648	AT5G41080	glycerophosphodiester phosphodiesterase GDPD1, chloroplastic-like
Unigene_023095	1.54716	0.460407	3.36042	0.000778248	0.0186224	AT5G40810	cytochrome c1, heme , mitochondrial
Unigene_027060	1.54691	0.655959	2.35823	0.0183621	0.162936	AT3G49010	60S ribosomal L13
Unigene_013198	1.54577	0.860866	1.7956	NA	NA	AT1G74310	chaperone 1
Unigene_060616	1.54509	0.707923	2.18256	0.0290681	0.211955	AT5G07480	2 -deoxymugineic-acid 2 -dioxygenase-like
Unigene_058288	1.54352	0.828644	1.8627	0.0625043	NA	AT4G24190	endoplasmin
Unigene_033464	1.54155	0.623961	2.47059	0.0134891	0.134344	AT1G02640	glycoside hydrolase family 3
Unigene_082049	1.54152	0.840146	1.83482	NA	NA	AT1G07400	alpha-crystallin A chain-like
Unigene_064564	1.54145	0.860596	1.79115	0.0732699	0.350652	AT4G23160	Retrovirus-related Pol poly from transposon TNT 1-94
Unigene_061821	1.54124	0.765383	2.01368	0.0440428	0.266991	AT1G16470	proteasome subunit alpha type-2
Unigene_079659	1.54064	0.821371	1.8757	NA	NA	AT3G63310	BI1
Unigene_027537	1.54041	0.79231	1.94421	0.0518707	0.290942	AT4G26780	mitochondrial co-chaperone
Unigene_022036	1.53944	0.704626	2.18476	NA	NA	AT1G64260	PREDICTED: uncharacterized protein LOC105967854
Unigene_032077	1.53866	0.7089	2.17048	0.0299701	0.215157	AT4G36020	zinc knuckle domain
Unigene_015817	1.53858	0.640142	2.40349	0.0162394	0.150661	AT3G05790	lon protease like, mitochondrial
Unigene_064232	1.5384	0.508269	3.02674	0.00247207	0.0428562	AT3G16520	anthocyanidin 5,3-O-glucosyltransferase-like
Unigene_078463	1.53805	0.594652	2.58647	0.0096965	0.108381	AT1G30230	elongation factor 1-beta
Unigene_044364	1.53797	0.859398	1.78959	0.0735196	NA	AT5G41980	nuclease HARBI1
Unigene_067059	1.53738	0.379112	4.05522	5.00865e-05	0.00235608	AT2G19590	1-aminocyclopropane-1-carboxylate oxidase 1
Unigene_059346	1.53694	0.569146	2.70043	0.00692505	0.0865866	AT1G07940	Elongation factor 1-alpha
Unigene_059845	1.53655	0.426191	3.60532	0.00031177	0.00947667	AT2G42740	60S ribosomal l11
Unigene_033899	1.53607	0.617593	2.4872	0.0128755	0.130285	#N/A	S-locus lectin kinase family ,
Unigene_054926	1.53549	0.705347	2.17692	0.0294863	0.213554	AT3G26618	eukaryotic peptide chain release factor subunit 1
Unigene_085203	1.53493	0.558588	2.74787	0.00599835	0.0789404	AT5G41980	nuclease HARBI1
Unigene_083527	1.53489	0.649775	2.36219	NA	NA	AT3G23990	chaperonin CPN60-2, mitochondrial
Unigene_073026	1.53472	0.474143	3.23682	0.00120871	0.0254773	AT1G23220	dynein light chain, cytoplasmic-like
Unigene_058860	1.53424	0.82371	1.86259	0.0625194	NA	AT1G79400	cation H(+) antiporter 1-like
Unigene_076350	1.53406	0.756587	2.0276	0.0426012	0.26179	AT1G59900	pyruvate dehydrogenase E1 component subunit alpha
Unigene_077860	1.53341	0.771448	1.98771	0.0468439	0.27578	#N/A	RNA-binding La domain-containing
Unigene_065605	1.53301	0.426373	3.59547	0.000323801	0.00974258	AT5G42260	beta-glucosidase 12-like
Unigene_043379	1.53222	0.370734	4.13293	3.58171e-05	0.00183042	AT3G16340	ABC transporter G family member 29-like
Unigene_005040	1.53054	0.15862	9.6491	4.95873e-22	1.59394e-18	AT3G57810	OTU domain-containing At3g57810-like
Unigene_026777	1.52848	0.601094	2.54283	0.0109958	0.117471	AT3G51550	Receptor kinase FERONIA
Unigene_005916	1.52833	0.836688	1.82664	NA	NA	AT2G25140	chaperone 4, mitochondrial
Unigene_076259	1.52825	0.622235	2.45606	0.0140469	0.137455	#N/A	uncharacterized mitochondrial g00810-like
Unigene_070529	1.52787	0.729256	2.0951	NA	NA	AT5G09590	heat shock 70 kDa , mitochondrial
Unigene_006343	1.52764	0.826249	1.84889	NA	NA	AT2G37320	pentatricopeptide repeat-containing At2g37320
Unigene_071965	1.52578	0.866773	1.7603	0.0783567	0.362666	AT1G27940	ABC transporter ATP-binding
Unigene_061761	1.52522	0.49633	3.073	0.00211918	0.0383052	AT2G33580	lysM domain receptor-like kinase 4
Unigene_040129	1.52518	0.841278	1.81293	0.0698424	NA	AT3G18190	T-complex 1 subunit delta
Unigene_028293	1.5249	0.435987	3.49758	0.000469496	0.0127714	AT5G14340	myb-related 315
Unigene_073107	1.52446	0.865625	1.7611	NA	NA	AT1G53540	kDa class I heat shock -like
Unigene_026757	1.52276	0.554949	2.74396	0.00607032	0.0796187	AT3G16640	translationally-controlled tumor homolog
Unigene_025293	1.52274	0.417831	3.6444	0.00026802	0.00849492	AT4G19230	abscisic acid 8 -hydroxylase 1-like
Unigene_038627	1.52061	0.532988	2.85299	0.00433105	0.063278	AT3G11080	receptor 12
Unigene_048726	1.52049	0.854134	1.78015	0.075051	NA	AT2G25070	phosphatase 2c
Unigene_078009	1.51936	0.637917	2.38175	0.0172304	0.156863	AT5G14040	mitochondrial phosphate carrier
Unigene_007763	1.51883	0.356517	4.26018	2.04262e-05	0.00116616	#N/A	arogenate dehydratase prephenate dehydratase 1, chloroplastic
Unigene_077603	1.51815	0.480892	3.15694	0.00159432	0.0311538	AT3G06650	ATP-citrate synthase subunit 1
Unigene_074344	1.51802	0.605519	2.50697	0.0121773	0.125895	AT5G09590	mitochondrial Hsp70 chaperone
Unigene_031103	1.51773	0.341781	4.44063	8.96944e-06	0.000601701	AT5G36110	beta-amyrin 28-oxidase-like
Unigene_056449	1.51683	0.830667	1.82604	0.0678439	NA	AT5G11720	glycoside hydrolase family 31
Unigene_000282	1.51677	0.476434	3.18358	0.00145464	0.029113	AT5G24090	acidic endochitinase-like
Unigene_071037	1.51666	0.851014	1.78218	0.0747205	0.354295	AT5G19150	domain containing
Unigene_018022	1.51629	0.683202	2.21938	0.0264607	0.201163	AT5G63380	4-coumarate-- ligase-like 9
Unigene_033903	1.51587	0.831584	1.82287	0.0683232	NA	AT4G20980	Eukaryotic translation initiation factor 3 subunit d
Unigene_067312	1.51335	0.363614	4.16197	3.15511e-05	0.00165356	AT1G47510	type I inositol 1,4,5-trisphosphate 5-phosphatase 11
Unigene_029352	1.51316	0.733884	2.06185	NA	NA	AT3G21420	SRG1-like
Unigene_084297	1.51257	0.594385	2.54477	0.0109349	0.117164	AT1G43760	PREDICTED: uncharacterized protein LOC105967373
Unigene_044819	1.51176	0.865011	1.74768	0.0805203	NA	AT5G01930	mannan endo-1,4-beta-mannosidase 7-like
Unigene_067469	1.51147	0.721006	2.09634	0.0360518	0.238677	AT2G37600	60S ribosomal L36
Unigene_022658	1.5113	0.585564	2.58093	0.00985341	0.109649	AT5G64260	EXORDIUM-like 2
Unigene_021208	1.5112	0.584729	2.58444	0.0097538	0.108895	AT3G22960	pyruvate kinase isozyme A, chloroplastic
Unigene_085275	1.5111	0.742421	2.03536	0.0418144	0.259022	AT4G23160	retrovirus-related Pol poly from transposon TNT 1-94
Unigene_080008	1.51047	0.674848	2.23824	NA	NA	#N/A	hypothetical protein L484_003673
Unigene_043387	1.50868	0.844941	1.78554	0.0741736	NA	AT4G11010	nucleoside diphosphate kinase
Unigene_053222	1.50835	0.565361	2.66794	0.00763168	0.0928526	AT2G21540	phosphatidylinositol transporter,
Unigene_054643	1.50711	0.631851	2.38523	NA	NA	AT3G54690	probable arabinose 5-phosphate isomerase
Unigene_019646	1.5069	0.433923	3.47275	0.000515162	0.0136105	AT1G13340	Regulator of Vps4 activity in the MVB pathway ,
Unigene_005124	1.50645	0.816028	1.84608	0.0648806	0.328986	AT1G47980	Desiccation-related PCC13-62
Unigene_065547	1.50586	0.723958	2.08003	0.0375227	0.243951	AT1G74060	60S ribosomal L6
Unigene_008267	1.50369	0.625529	2.40388	0.0162223	0.150661	AT5G13000	glycosyltransferase family 48
Unigene_044129	1.50356	0.840782	1.78828	0.0737306	NA	AT3G56150	eukaryotic translation initiation factor 3 subunit 8
Unigene_062510	1.50244	0.788309	1.9059	0.0566635	NA	ArthMp109	cytochrome c oxidase subunit 1 (mitochondrion)
Unigene_028107	1.50156	0.580271	2.58768	0.00966233	0.108241	AT5G39740	60S ribosomal L5
Unigene_046477	1.50078	0.797928	1.88085	0.0599923	0.314225	AT3G57330	calcium-transporting ATPase 11, plasma membrane-type
Unigene_072748	1.50039	0.572714	2.6198	0.00879826	0.102252	AT1G16030	heat shock SSB
Unigene_007117	1.50006	0.358428	4.1851	2.85041e-05	0.00152284	AT4G24380	dihydrofolate reductase
Unigene_047258	1.50006	0.811133	1.84933	0.0644095	NA	AT1G70660	ubiquitin-conjugating enzyme
Unigene_029129	1.49997	0.495658	3.02622	0.00247635	0.0429111	AT1G68620	probable carboxylesterase 6
Unigene_013988	1.49985	0.802949	1.86792	NA	NA	AT5G09590	heat shock 70 kDa , mitochondrial
Unigene_081627	1.49851	0.475944	3.14851	0.00164105	0.0318556	AT2G34930	probable leucine-rich repeat receptor kinase At5g63930 [Vitis vinifera]
Unigene_021840	1.49834	0.833661	1.7973	NA	NA	#N/A	PREDICTED: uncharacterized protein LOC106799401
Unigene_082717	1.49788	0.436588	3.43088	0.000601623	0.0152473	AT4G23550	probable WRKY transcription factor 29 isoform X1
Unigene_066863	1.49758	0.670907	2.23217	0.0256034	0.197274	AT3G26430	esterase-like isoform X1
Unigene_069525	1.49706	0.517713	2.89168	0.00383194	0.0580784	AT3G48180	CDP-diacylglycerol--glycerol-3-phosphate 3-phosphatidyltransferase, , partial
Unigene_058502	1.4967	0.760092	1.9691	0.048942	0.281767	AT2G40590	40S ribosomal S26
Unigene_068093	1.49653	0.582434	2.56944	0.0101864	0.111833	AT2G33040	ATP synthase F1, gamma subunit
Unigene_046627	1.49525	0.74916	1.9959	0.0459446	0.273702	AT2G44620	acyl carrier
Unigene_000351	1.49493	0.378392	3.95074	7.79101e-05	0.0033578	AT1G06550	3-hydroxyisobutyryl- hydrolase 5
Unigene_013153	1.49234	0.398125	3.74843	0.000177946	0.00628564	AT5G13740	ZINC INDUCED FACILITATOR-LIKE 1-like isoform X2
Unigene_046962	1.48998	0.738985	2.01626	0.0437732	0.266109	AT3G05858	hypothetical protein L484_026133
Unigene_024364	1.48953	0.75203	1.98068	NA	NA	AT2G28000	ru large subunit-binding subunit alpha
Unigene_017278	1.48828	0.805644	1.84732	NA	NA	AT3G44110	dnaJ homolog
Unigene_012086	1.48708	0.628938	2.36443	0.0180578	0.161199	#N/A	PREDICTED: uncharacterized protein LOC106407874
Unigene_004400	1.4865	0.4383	3.3915	0.000695111	0.0170563	AT5G59820	zinc finger ZAT12-like
Unigene_014614	1.48649	0.664346	2.23752	0.0252522	0.195792	#N/A	DNA RNA polymerases superfamily
Unigene_084804	1.48648	0.372639	3.98908	6.6331e-05	0.0029308	AT1G24100	UDP-glycosyltransferase 74B1-like
Unigene_074271	1.48642	0.504667	2.94536	0.00322584	0.0515679	AT2G42740	60S ribosomal L11
Unigene_065251	1.4864	0.490599	3.02976	0.00244745	0.0425884	AT2G29730	anthocyanidin 3-O-glucosyltransferase 2-like
Unigene_074791	1.48612	0.580813	2.55869	0.0105068	0.114163	AT3G19550	PREDICTED: uncharacterized protein LOC105108875 isoform X1
Unigene_069036	1.48598	0.842941	1.76285	0.0779261	NA	AT2G32730	26S proteasome regulatory subunit rpn2
Unigene_064515	1.48577	0.554362	2.68014	0.00735912	0.0905755	AT5G03340	cell division control Cdc48
Unigene_067808	1.48522	0.82609	1.79789	0.0721939	NA	AT3G02645	UPF0481 At3g02645
Unigene_027789	1.48521	0.44319	3.35119	0.000804652	0.0189718	AT3G28630	pentatricopeptide repeat-containing At3g28640 [Prunus mume]
Unigene_060923	1.48401	0.636374	2.33198	0.0197018	0.169747	AT4G40030	histone H3 type 2 [Culex quinquefasciatus]
Unigene_014558	1.48295	0.759296	1.95305	0.0508133	0.287467	AT5G66120	3-dehydroquinate synthase
Unigene_038004	1.4828	0.836843	1.7719	0.0764115	NA	AT3G26040	vinorine synthase-like
Unigene_023001	1.48279	0.362026	4.09582	4.20685e-05	0.00207773	AT4G02340	bifunctional epoxide hydrolase 2-like
Unigene_020042	1.48273	0.559443	2.65036	0.00804057	0.0961106	AT1G48630	Guanine nucleotide-binding subunit beta
Unigene_053749	1.48206	0.43592	3.39985	0.000674216	0.0167137	#N/A	conserved hypothetical protein
Unigene_079908	1.48173	0.419068	3.53579	0.000406562	0.0115057	AT3G25250	serine threonine- kinase OXI1-like
Unigene_050198	1.4816	0.537469	2.75663	0.00584009	0.0774886	AT1G69410	eukaryotic translation initiation factor 5a-2
Unigene_041445	1.4805	0.717041	2.06474	0.0389477	0.249336	#N/A	ATP synthase subunit alpha
Unigene_006019	1.47989	0.601105	2.46195	0.0138185	0.13594	AT2G25440	Disease resistance family LRR family
Unigene_008370	1.47911	0.521541	2.83603	0.00456775	0.0657188	AT1G43690	FAM188A-like
Unigene_015467	1.479	0.661179	2.23691	0.025292	0.19594	AT5G48380	probably inactive leucine-rich repeat receptor kinase At5g48380
Unigene_071459	1.47867	0.855032	1.72937	0.0837428	NA	#N/A	PREDICTED: uncharacterized protein LOC105037583, partial
Unigene_005164	1.47819	0.588318	2.51257	0.0119857	0.124347	AT5G60790	ABC transporter ATP-binding ARB1
Unigene_024177	1.47803	0.541271	2.73067	0.00632052	0.0817576	AT3G23150	ethylene receptor 2
Unigene_012639	1.47801	0.7855	1.88161	NA	NA	#N/A	hypothetical protein L484_003986
Unigene_078505	1.47796	0.496761	2.97519	0.00292808	0.048164	AT5G55190	gtp-binding nuclear gsp1 ran
Unigene_083154	1.47781	0.650981	2.27013	0.0231996	0.18611	AT2G37540	short-chain dehydrogenase TIC 32, chloroplastic-like
Unigene_075372	1.47777	0.791625	1.86675	0.0619364	0.320337	#N/A	PREDICTED: uncharacterized protein LOC105976483
Unigene_042396	1.47736	0.668198	2.21096	0.0270383	0.2039	AT5G57580	Calmodulin-binding , isoform 2, partial
Unigene_043426	1.47722	0.77583	1.90405	0.0569038	NA	#N/A	hypothetical protein PRUPE_ppa017790mg
Unigene_035204	1.477	0.57239	2.58041	0.00986842	0.109703	AT1G27400	60S ribosomal L17
Unigene_032506	1.47696	0.463945	3.18348	0.00145516	0.029113	AT2G31180	myb-related Myb4-like
Unigene_024240	1.47674	0.524466	2.81571	0.00486694	0.0687115	AT1G58280	phosphoglycerate mutase 1 isoform X2 [Glycine max]
Unigene_009584	1.47591	0.374961	3.93618	8.27884e-05	0.00349387	AT5G36110	beta-amyrin 28-oxidase-like
Unigene_046486	1.47532	0.828137	1.78149	0.0748323	NA	AT5G49460	ATP-citrate synthase
Unigene_036827	1.47506	0.853758	1.72773	0.0840374	NA	#N/A	amidophosphoribosyltransferase
Unigene_049461	1.47478	0.559645	2.6352	0.00840877	0.0991294	ArthMp109	cytochrome c oxidase subunit 1 (mitochondrion)
Unigene_064045	1.47295	0.529452	2.78202	0.00540216	0.0737092	AT2G47610	60S ribosomal L8
Unigene_075124	1.47281	0.441583	3.33531	0.000852058	0.0197871	AT5G49040	dirigent 22-like
Unigene_037436	1.47279	0.78947	1.86554	0.0621062	0.32106	AT5G17920	5-methyltetrahydropteroyltriglutamate-homocysteine methyltransferase
Unigene_009708	1.47264	0.476976	3.08745	0.00201882	0.0371173	#N/A	conserved hypothetical protein
Unigene_026142	1.47256	0.754491	1.95173	0.0509707	0.287945	AT5G26860	ATP-dependent protease La
Unigene_056439	1.47248	0.835091	1.76325	0.077858	0.361625	#N/A	flagellar motor
Unigene_082936	1.47245	0.630082	2.33692	0.0194433	0.168493	AT4G18450	ethylene-responsive transcription factor ERF091-like
Unigene_050103	1.47164	0.815025	1.80563	0.0709754	NA	AT4G18100	60S ribosomal L32
Unigene_024884	1.47156	0.43598	3.37529	0.000737375	0.0178773	AT2G17650	probable acyl-activating enzyme 1, peroxisomal
Unigene_021481	1.47086	0.692122	2.12514	0.0335745	0.228643	AT1G04170	eukaryotic translation initiation factor 2 gamma subunit
Unigene_082999	1.4701	0.69601	2.11218	0.0346711	0.23332	AT5G51120	RNA-binding domain-containing
Unigene_081463	1.47001	0.718586	2.04569	0.0407866	0.255358	AT4G15417	Ribonuclease 3 3
Unigene_009670	1.46921	0.750411	1.95787	0.0502454	0.285703	AT3G60750	transketolase
Unigene_022839	1.46877	0.585475	2.50867	0.0121186	0.125523	AT5G05340	cationic peroxidase 1-like
Unigene_023269	1.46844	0.330985	4.43659	9.13944e-06	0.000609923	AT5G10530	L-type lectin-domain containing receptor kinase -like
Unigene_028180	1.46734	0.502222	2.9217	0.00348123	0.0540803	AT4G16730	(-)-alpha-terpineol synthase
Unigene_069814	1.46448	0.511797	2.86144	0.00421718	0.06223	AT3G15020	malate dehydrogenase
Unigene_058434	1.46414	0.73599	1.98935	0.0466624	0.275467	#N/A	PREDICTED: uncharacterized protein LOC103328852
Unigene_011096	1.46398	0.361345	4.05146	5.08981e-05	0.00238021	AT4G36990	heat shock factor HSF24
Unigene_043267	1.46356	0.257435	5.68516	1.30694e-08	2.81634e-06	AT2G35980	YLS9-like
Unigene_017722	1.46183	0.584159	2.50244	0.0123339	0.127051	AT4G27570	anthocyanidin 3-O-glucoside 2 -O-glucosyltransferase-like
Unigene_003058	1.46153	0.562355	2.59895	0.0093509	0.10618	AT1G20080	synaptotagmin-3 isoform X1
Unigene_083458	1.46098	0.608715	2.40011	0.01639	0.151427	AT2G21730	nadp-dependent alcohol dehydrogenase
Unigene_079044	1.46075	0.740105	1.9737	0.0484154	0.280534	AT2G36450	ethylene-responsive transcription factor ERF024-like
Unigene_013209	1.45887	0.627574	2.32462	0.0200923	0.171784	AT3G21710	CTD small phosphatase 2,
Unigene_000330	1.45878	0.592292	2.46294	0.0137804	0.135711	AT5G26594	two-component response regulator ARR22-like
Unigene_048627	1.45849	0.86442	1.68725	0.0915555	NA	AT2G40090	ABC1 family
Unigene_029498	1.45742	0.38418	3.79359	0.000148486	0.00550726	AT1G68040	probable S-adenosylmethionine-dependent methyltransferase At5g37990
Unigene_076564	1.4573	0.731317	1.9927	0.046294	0.274469	AT3G56180	LURP-one-related 14-like
Unigene_067304	1.45628	0.556172	2.6184	0.0088344	0.102487	AT1G43170	60S ribosomal L3
Unigene_015053	1.4552	0.482787	3.01416	0.00257691	0.0441382	AT3G26640	WD repeat-containing LWD1-like [Populus euphratica]
Unigene_057210	1.45466	0.842388	1.72683	0.0841989	0.376208	AT3G18280	non-specific lipid-transfer 2-like
Unigene_015377	1.45385	0.543248	2.67621	0.00744592	0.0912362	AT5G48580	FK506-binding 4
Unigene_042842	1.45369	0.864133	1.68225	0.0925196	NA	AT3G13090	atp-dependent bile acid permease
Unigene_022590	1.44987	0.505643	2.86738	0.00413885	0.0614031	AT1G49920	PREDICTED: uncharacterized protein LOC104878133
Unigene_021996	1.44924	0.700518	2.06882	0.0385633	0.24804	AT1G75420	Lipopolysaccharide core biosynthesis mannosyltransferase lpsB
Unigene_047282	1.44857	0.770734	1.87947	0.0601798	NA	AT1G36160	acetyl- carboxylase
Unigene_003512	1.44808	0.444817	3.25544	0.00113215	0.0243018	AT1G36160	acetyl- carboxylase 1-like [Pyrus x bretschneideri]
Unigene_025972	1.44803	0.616628	2.3483	0.0188593	0.165876	ArthMp065	cytochrome c oxidase subunit 3 (mitochondrion)
Unigene_083012	1.44726	0.66558	2.17444	0.0296722	0.214014	AT4G20980	eukaryotic translation initiation factor 3 subunit D
Unigene_019132	1.44717	0.56652	2.55449	0.0106343	0.114937	AT5G53110	RING-H2 finger ATL20-like
Unigene_039220	1.44692	0.859413	1.68362	0.0922557	NA	AT5G48485	lipid-transfer DIR1
Unigene_015066	1.44631	0.540395	2.67639	0.00744194	0.0912362	AT1G74360	probable LRR receptor-like serine threonine- kinase At1g74360
Unigene_031740	1.44551	0.355688	4.06398	4.82423e-05	0.00229451	AT5G18470	G-type lectin S-receptor-like serine threonine- kinase CES101
Unigene_085417	1.44531	0.291905	4.95129	7.37241e-07	7.83405e-05	AT5G06839	transcription factor HBP-1b(c38)-like
Unigene_016615	1.445	0.715354	2.01997	NA	NA	AT5G02600	copper transport ATX1-like
Unigene_081269	1.4442	0.502818	2.87221	0.0040761	0.0608369	AT4G39830	Cupredoxin, partial
Unigene_015247	1.4442	0.410507	3.51809	0.000434672	0.0120364	AT3G07390	auxin-induced in root cultures 12-like
Unigene_055112	1.4435	0.810148	1.78177	0.0747867	0.354435	AT3G02540	UV excision repair Rad23
Unigene_085535	1.4433	0.795694	1.81389	0.0696953	0.340903	AT3G23990	molecular chaperone
Unigene_028224	1.44327	0.397841	3.62775	0.000285902	0.00886503	AT5G47850	serine threonine- kinase CCR4
Unigene_053992	1.44315	0.801017	1.80165	0.0716005	0.345884	ArthMp098	ATP synthase subunit 6 (mitochondrion)
Unigene_082339	1.44289	0.534121	2.70144	0.00690405	0.0864924	AT1G15125	probable S-adenosylmethionine-dependent methyltransferase At5g37990
Unigene_005347	1.44215	0.339779	4.24436	2.19214e-05	0.00123442	AT5G13080	probable WRKY transcription factor 75
Unigene_072681	1.44081	0.635822	2.26605	0.0234482	0.187343	AT4G26230	60S ribosomal L31
Unigene_031007	1.4403	0.634454	2.27013	NA	NA	AT1G02080	CCR4-NOT transcription complex subunit 1
Unigene_021804	1.43923	0.338206	4.25549	2.08595e-05	0.00118674	AT4G02340	bifunctional epoxide hydrolase 2
Unigene_066219	1.43923	0.788567	1.82512	0.0679823	0.336881	AT1G78720	transport sec61 alpha subunit
Unigene_032574	1.43803	0.614639	2.33963	0.0193026	0.168134	AT5G45710	heat stress transcription factor A-4b-like
Unigene_019424	1.43767	0.248462	5.78627	7.19666e-09	1.74589e-06	AT3G24503	aldehyde dehydrogenase family 2 member C4-like
Unigene_008092	1.43707	0.302714	4.74729	2.0616e-06	0.000183654	AT4G25160	U-box domain-containing 35-like [Jatropha curcas]
Unigene_031637	1.43584	0.388562	3.69525	0.000219667	0.00735523	AT4G21440	transcription factor MYB39-like
Unigene_069519	1.43537	0.631783	2.27194	0.0230902	0.18567	AT2G30970	aspartate aminotransferase
Unigene_080732	1.43517	0.667713	2.14938	0.0316044	0.220927	AT2G01710	chaperone -domain
Unigene_058538	1.43507	0.827877	1.73344	0.083018	0.373746	#N/A	organ-specific S2-like
Unigene_026105	1.43438	0.6506	2.2047	0.0274751	0.205853	AT5G39580	peroxidase N1-like
Unigene_055695	1.43423	0.84214	1.70307	0.0885547	NA	#N/A	cytochrome c oxidase polypeptide IV
Unigene_026554	1.43418	0.587512	2.44111	0.0146422	0.140987	AT3G09630	60s ribosomal l4
Unigene_054623	1.43397	0.691767	2.0729	0.0381812	0.246529	AT5G60790	ATP-binding cassette sub-family F member 2
Unigene_006735	1.43377	0.541087	2.6498	0.00805388	0.0961505	AT4G24340	bark storage A-like
Unigene_031303	1.43271	0.57791	2.47912	0.0131706	0.132541	AT5G50850	pyruvate dehydrogenase e1 component subunit beta
Unigene_033058	1.43197	0.447809	3.19773	0.00138514	0.0280173	AT2G17280	phosphoglycerate mutase
Unigene_021578	1.43189	0.553125	2.58873	0.00963313	0.108143	AT2G09990	40s ribosomal s16
Unigene_082282	1.4303	0.453855	3.15146	0.00162459	0.0316331	AT4G17500	ethylene-responsive transcription factor 2-like
Unigene_019324	1.43024	0.655158	2.18305	0.0290318	0.211945	AT4G10960	UDP-glucose 4-epimerase
Unigene_032894	1.4292	0.309946	4.61111	4.00525e-06	0.000309608	AT5G36140	beta-amyrin 28-oxidase-like
Unigene_031788	1.42908	0.37723	3.78834	0.000151655	0.00559252	AT3G09520	exocyst complex component EXO70A1-like
Unigene_014015	1.42891	0.30087	4.74926	2.04163e-06	0.000182295	AT1G59950	D-galacturonate reductase-like
Unigene_040337	1.42864	0.475658	3.00349	0.00266898	0.0452133	AT5G08690	ATP synthase subunit beta, mitochondrial
Unigene_031321	1.42836	0.628538	2.27252	0.0230553	0.185628	#N/A	PREDICTED: uncharacterized protein LOC105973899
Unigene_044638	1.42812	0.579103	2.46609	0.0136597	0.13531	AT5G13900	lipid transfer VAS
Unigene_009350	1.42804	0.55174	2.58825	0.00964642	0.108225	AT5G06740	probable L-type lectin-domain containing receptor kinase
Unigene_028346	1.42742	0.610568	2.33786	0.0193947	0.168342	AT2G44350	citrate synthase
Unigene_077542	1.42665	0.757061	1.88445	0.0595036	0.312854	AT5G22480	zinc finger zpr1
Unigene_015244	1.42546	0.423706	3.36427	0.000767457	0.0184042	AT1G27730	zinc finger ZAT10-like
Unigene_061659	1.42514	0.684228	2.08284	0.0372656	0.242801	AT2G20420	succinate-- ligase (GDP-forming) subunit beta
Unigene_066270	1.42335	0.51702	2.75298	0.00590553	0.0780319	AT1G29090	zingipain-2-like
Unigene_075864	1.42195	0.280723	5.06531	4.07745e-07	4.78053e-05	AT5G15140	aldose 1-epimerase-like
Unigene_028904	1.42171	0.639616	2.22276	0.0262323	0.20009	AT5G63680	pyruvate kinase
Unigene_080377	1.42147	0.520328	2.73187	0.00629765	0.0816717	AT1G56070	elongation factor 2
Unigene_010977	1.42035	0.350139	4.05654	4.98046e-05	0.00234568	AT1G60810	ATP-citrate synthase alpha chain 2
Unigene_073745	1.42028	0.566898	2.50536	0.0122328	0.126232	AT4G20970	transcription factor ORG2-like
Unigene_009489	1.41974	0.206898	6.86204	6.7883e-12	3.40059e-09	AT1G07900	LOB domain-containing 1-like
Unigene_085031	1.41846	0.552741	2.56623	0.0102812	0.112599	AT4G37580	probable N-acetyltransferase HLS1
Unigene_081640	1.41809	0.576544	2.45963	0.0139079	0.136575	AT4G05200	Cysteine-rich receptor kinase 10
Unigene_056385	1.41705	0.528709	2.68021	0.00735758	0.0905755	AT2G26480	UDP-glycosyltransferase 76E2-like
Unigene_084010	1.41582	0.328427	4.31093	1.62569e-05	0.000972211	#N/A	probable WRKY transcription factor 71
Unigene_070967	1.41465	0.795489	1.77834	0.0753485	0.355556	#N/A	zinc finger CONSTANS-like
Unigene_076128	1.41358	0.619714	2.28102	0.0225472	0.183378	AT4G18210	probable purine permease 11
Unigene_005997	1.41309	0.4077	3.466	0.000528269	0.013843	AT1G70630	UDP-galactose:fucoside alpha-3-galactosyltransferase
Unigene_012631	1.41176	0.48231	2.92709	0.00342151	0.0534973	AT2G26400	1,2-dihydroxy-3-keto-5-methylthiopentene dioxygenase
Unigene_004159	1.41106	0.412326	3.42219	0.000621179	0.0156708	#N/A	transcription factor MYB108-like
Unigene_002307	1.4103	0.823027	1.71356	0.0866099	NA	#N/A	nadh-ubiquinone oxidoreductase kda subunit
Unigene_047046	1.40962	0.66359	2.12424	0.0336503	0.229044	AT1G36160	acetyl- carboxylase
Unigene_012043	1.40949	0.647584	2.17653	0.0295156	0.213554	AT4G33865	40S ribosomal S29
Unigene_080595	1.40932	0.602564	2.33887	0.019342	0.168136	AT4G13940	adenosylhomocysteinase
Unigene_027460	1.40826	0.629296	2.23783	NA	NA	AT1G48470	glutamine synthetase cytosolic isozyme 1-3-like
Unigene_016590	1.40822	0.652713	2.15749	0.0309673	0.218645	AT3G56540	carboxypeptidase Y
Unigene_082477	1.40794	0.541686	2.59918	0.00934476	0.106146	AT2G47560	RING-H2 finger ATL5
Unigene_063658	1.40601	0.865905	1.62374	0.104431	NA	AT3G21280	ubiquitin carboxyl-terminal hydrolase 6
Unigene_078164	1.4059	0.701057	2.00539	0.0449209	0.270023	AT2G34660	abc metal ion transporter
Unigene_049241	1.40567	0.786816	1.78653	0.0740135	0.352371	AT1G08420	serine threonine- phosphatase BSL3
Unigene_058131	1.40542	0.713544	1.96963	0.048881	0.281626	AT5G60390	elongation factor 1-alpha
Unigene_024234	1.4045	0.354841	3.95812	7.55422e-05	0.00327403	AT1G05680	UDP-glycosyltransferase 74E2-like
Unigene_010503	1.40364	0.723148	1.94101	0.052257	0.291667	AT5G66120	3-dehydroquinate synthase
Unigene_038689	1.40362	0.83418	1.68263	0.0924466	0.394987	#N/A	membrane
Unigene_032887	1.40348	0.503245	2.78886	0.00528938	0.072711	AT1G20630	peroxisomal catalase
Unigene_022070	1.40335	0.822783	1.70562	0.0880791	NA	AT5G35930	acyl-activating enzyme 19 isoform X3
Unigene_053723	1.40285	0.861778	1.62785	0.103556	0.417568	AT1G08190	vacuolar sorting-associated 41 homolog
Unigene_021141	1.40281	0.286698	4.89301	9.93074e-07	9.99714e-05	AT1G07620	TRM32 [Fragaria vesca vesca]
Unigene_073699	1.40214	0.737181	1.90203	NA	NA	AT5G09570	hemiasterlin resistant 1-like
Unigene_004471	1.40183	0.855395	1.63881	0.101252	NA	AT1G08260	DNA polymerase epsilon catalytic subunit A
Unigene_062127	1.40173	0.57696	2.4295	0.0151195	0.144412	AT2G17360	40s ribosomal s4
Unigene_083153	1.40169	0.702923	1.99409	0.0461422	0.274117	AT1G16350	inosine-5 -monophosphate dehydrogenase
Unigene_078383	1.40129	0.655013	2.13933	0.0324093	0.224519	AT4G31250	probable LRR receptor-like serine threonine- kinase RLK
Unigene_080137	1.40115	0.695942	2.01332	0.0440815	0.267079	#N/A	actin, cytoplasmic 2
Unigene_013864	1.40083	0.520786	2.68983	0.00714879	0.0884665	AT5G28060	40S ribosomal S24
Unigene_038214	1.40081	0.796155	1.75947	0.0784973	0.362936	#N/A	conserved hypothetical protein
Unigene_079156	1.40062	0.444789	3.14895	0.0016386	0.0318556	AT2G36430	UPF0481 At3g47200-like
Unigene_085180	1.39699	0.471118	2.96527	0.00302416	0.049303	AT2G37220	nucleolin nsr1
Unigene_074610	1.39673	0.809734	1.72492	0.0845418	0.37678	AT2G47120	D-arabinitol dehydrogenase ,
Unigene_073930	1.39633	0.329398	4.23904	2.24476e-05	0.00125755	AT2G02990	extracellular ribonuclease LE-like
Unigene_072157	1.39441	0.735154	1.89676	0.0578592	0.308428	AT3G45740	phosphatidyl synthase
Unigene_083191	1.39383	0.544007	2.56216	0.0104023	0.11354	AT5G01410	probable pyridoxal 5 -phosphate synthase subunit PDX1
Unigene_030255	1.39353	0.244125	5.70825	1.14143e-08	2.545e-06	AT3G11170	omega-3 fatty acid desaturase, chloroplastic-like
Unigene_004807	1.39227	0.850939	1.63616	0.101806	NA	AT4G16310	flavin-containing amine oxidasedehydrogenase, variant [Neurospora crassa OR74A]
Unigene_073271	1.39207	0.632233	2.20183	0.0276772	0.206778	AT3G05590	60S ribosomal L18
Unigene_066508	1.39164	0.699725	1.98884	0.0467193	0.275467	AT1G51720	NADP-specific glutamate dehydrogenase
Unigene_034356	1.39162	0.538144	2.58596	0.00971077	0.108446	AT2G39590	40S ribosomal S22
Unigene_046360	1.39065	0.78675	1.76759	0.0771289	0.359876	AT2G29110	glutamate receptor -like
Unigene_004319	1.39044	0.860143	1.61652	0.105982	NA	#N/A	DNA binding,zinc ion binding,DNA binding, isoform 3 [Theobroma cacao]
Unigene_081649	1.38994	0.586036	2.37177	0.0177032	0.159341	AT1G54870	3-oxoacyl-(acyl-carrier- ) reductase
Unigene_024195	1.38931	0.643405	2.15931	0.0308264	0.218418	AT4G10490	hyoscyamine 6-dioxygenase-like
Unigene_032246	1.38828	0.6757	2.05458	0.0399199	0.252822	AT1G21280	receptor kinase At3g47110
Unigene_083312	1.38799	0.654013	2.12227	0.0338149	0.2298	AT3G61510	1-aminocyclopropane-1-carboxylate synthase 1-like
Unigene_027220	1.38638	0.754119	1.8384	0.0660031	0.331581	AT1G15520	ABC drug exporter
Unigene_057690	1.38611	0.657525	2.10807	0.035025	0.234616	AT1G14185	GMC oxidoreductase
Unigene_010978	1.3849	0.422405	3.2786	0.00104324	0.0229686	AT1G60810	ATP-citrate synthase alpha chain 2
Unigene_001862	1.38444	0.391319	3.53787	0.00040337	0.0114406	AT4G09820	basic helix-loop-helix A
Unigene_079009	1.3844	0.540538	2.56115	0.0104326	0.113793	AT2G40590	40S ribosomal S26E
Unigene_083715	1.38349	0.538433	2.56947	0.0101853	0.111833	AT4G37030	uncharacterized membrane At3g27390
Unigene_074988	1.38261	0.758093	1.8238	0.0681831	0.337376	AT4G32580	monothiol glutaredoxin-4
Unigene_035255	1.38247	0.776931	1.7794	0.0751746	NA	AT4G19380	long-chain-alcohol oxidase FAO4A
Unigene_084642	1.3823	0.639841	2.16038	0.0307436	0.218272	AT4G33150	saccharopine dehydrogenase
Unigene_025738	1.3821	0.291589	4.73988	2.13845e-06	0.000189189	AT1G05560	crocetin glucosyltransferase, chloroplastic-like
Unigene_031929	1.38196	0.717244	1.92676	0.0540098	0.296854	#N/A	PREDICTED: uncharacterized protein LOC104882445
Unigene_064988	1.38173	0.847114	1.6311	0.102869	NA	AT3G21280	ubiquitin c-terminal hydrolase
Unigene_009312	1.38114	0.64711	2.13432	0.0328163	0.226105	#N/A	elongation factor 3
Unigene_004785	1.38027	0.675903	2.04212	0.0411397	0.256414	AT1G46264	heat stress transcription factor B-4b-like
Unigene_068630	1.38014	0.866844	1.59214	NA	NA	AT5G35695	nuclease HARBI1
Unigene_007319	1.37977	0.463088	2.9795	0.00288719	0.0476948	AT4G26540	probable LRR receptor-like serine threonine- kinase At4g08850
Unigene_059374	1.37917	0.709897	1.94277	0.0520436	0.291125	AT2G21730	zinc-binding alcohol dehydrogenase
Unigene_046892	1.37914	0.742167	1.85827	0.0631312	0.323783	AT2G28680	legumin B-like [Pyrus x bretschneideri]
Unigene_083320	1.37907	0.638306	2.16051	0.0307333	0.218239	AT5G06860	polygalacturonase inhibitor-like
Unigene_002637	1.37887	0.503395	2.73915	0.00615984	0.0803257	AT1G62300	probable WRKY transcription factor 31
Unigene_015812	1.37881	0.485748	2.83854	0.00453208	0.0653273	AT4G33050	IQ domain-containing IQM1-like
Unigene_016383	1.3787	0.313978	4.39106	1.12799e-05	0.000721559	AT5G40350	transcription factor MYB108-like
Unigene_028121	1.37834	0.364572	3.7807	0.000156385	0.00571777	AT4G32300	receptor kinase 1
Unigene_020203	1.3783	0.493615	2.79225	0.00523429	0.0721079	ArthMp051	NADH dehydrogenase subunit 4 (mitochondrion)
Unigene_017786	1.37809	0.44245	3.11467	0.00184151	0.0345322	AT3G44260	probable CCR4-associated factor 1 homolog 11
Unigene_028871	1.37744	0.489772	2.81242	0.00491706	0.0692207	ArthMp100	ATP synthase subunit alpha, mitochondrial
Unigene_028135	1.37711	0.820558	1.67826	0.0932958	0.396988	AT5G40390	galactinol--sucrose galactosyltransferase-like
Unigene_001202	1.37678	0.609847	2.25759	0.0239713	0.189866	AT3G03780	5-methyltetrahydropteroyltriglutamate-homocysteine methyltransferase
Unigene_006592	1.37627	0.535132	2.57183	0.0101162	0.111457	AT1G48590	probable ADP-ribosylation factor GTPase-activating AGD11
Unigene_017423	1.37607	0.548744	2.50768	0.0121528	0.125758	AT5G42650	allene oxide synthase-like
Unigene_045098	1.37525	0.588011	2.33882	0.0193448	0.168136	AT1G68540	tetraketide alpha-pyrone reductase 2-like
Unigene_026581	1.37467	0.838256	1.63992	0.101023	0.412803	AT1G04690	voltage-gated potassium channel subunit beta-1 channel subunit beta-1
Unigene_035360	1.37396	0.456325	3.01093	0.00260447	0.0444483	AT2G18620	heterodimeric geranylgeranyl pyrophosphate synthase small subunit, chloroplastic-like
Unigene_078520	1.37346	0.586423	2.34209	0.019176	0.167537	AT5G53460	glutamate synthase
Unigene_006235	1.37297	0.442978	3.09941	0.00193906	0.0358902	AT2G44480	beta-glucosidase 12-like
Unigene_046631	1.37248	0.381368	3.59883	0.000319649	0.00966288	AT3G28540	mitochondrial chaperone BCS1-like
Unigene_062810	1.37166	0.863146	1.58915	0.112028	NA	AT1G43620	glycosyltransferase family 1
Unigene_000392	1.37163	0.616489	2.22491	0.0260871	0.199496	AT1G48030	dihydrolipoyl dehydrogenase
Unigene_080633	1.37154	0.568876	2.41096	0.0159104	0.149055	AT4G10450	60S ribosomal L9
Unigene_071845	1.37127	0.752214	1.82297	0.0683074	0.337711	AT3G11130	clathrin heavy chain
Unigene_074398	1.37071	0.329191	4.16387	3.12899e-05	0.00164586	AT1G56550	UDP-D-xylose:L-fucose alpha-1,3-D-xylosyltransferase MGP4
Unigene_044410	1.37036	0.738436	1.85576	NA	NA	ArthMp028	uncharacterized mitochondrial g00300-like
Unigene_039725	1.3703	0.795265	1.72308	0.0848741	0.377321	AT4G35150	(RS)-norcoclaurine 6-O-methyltransferase-like
Unigene_084068	1.36793	0.641526	2.13231	0.0329816	0.22641	AT1G30580	GTP-binding
Unigene_046197	1.36789	0.686176	1.9935	0.046207	0.274207	AT3G08010	PREDICTED: uncharacterized protein LOC105791764 isoform X3
Unigene_023025	1.36702	0.606023	2.25572	0.0240881	0.190322	AT5G14180	triacylglycerol lipase 2
Unigene_005918	1.36662	0.822256	1.66204	NA	NA	AT2G25140	chaperone 4, mitochondrial
Unigene_006988	1.36617	0.434139	3.14684	0.00165043	0.0319589	AT3G28740	isoflavone 2 -hydroxylase-like
Unigene_011628	1.36599	0.682419	2.00168	0.0453189	0.271409	#N/A	DNA-directed RNA polymerase III subunit RPC1
Unigene_035487	1.36371	0.770404	1.77012	0.0767075	0.358691	#N/A	PREDICTED: uncharacterized protein LOC102629889
Unigene_066813	1.36368	0.531661	2.56494	0.0103192	0.112917	AT3G09630	large subunit ribosomal L4e
Unigene_049586	1.36248	0.535293	2.54529	0.0109186	0.117087	#N/A	dentin sialophospho
Unigene_052115	1.36128	0.569082	2.39206	0.0167539	0.153832	AT1G74030	enolase allergen Asp F 22
Unigene_017110	1.36095	0.575214	2.366	0.0179816	0.160854	AT1G57720	elongation factor EF-1 gamma subunit
Unigene_032346	1.36091	0.455524	2.98758	0.00281196	0.0468535	AT1G66160	U-box domain-containing 21-like
Unigene_077836	1.36023	0.632818	2.14948	0.0315962	0.22091	AT3G51060	LATERAL ROOT PRIMORDIUM 1 isoform X1 [Fragaria vesca vesca]
Unigene_000642	1.35967	0.476194	2.85528	0.00429995	0.0630619	AT5G08680	ATP synthase subunit beta, mitochondrial
Unigene_020698	1.35922	0.31291	4.3438	1.40037e-05	0.000857405	AT1G77210	sugar transport 14-like
Unigene_024634	1.35881	0.356103	3.81578	0.000135755	0.00514388	AT3G29350	histidine-containing phosphotransfer 1-like
Unigene_014544	1.35788	0.752945	1.80343	0.0713209	NA	ArthMp029	PREDICTED: uncharacterized protein LOC102621413
Unigene_074983	1.3568	0.534055	2.54056	0.0110675	0.11806	AT1G57720	elongation factor 1-gamma
Unigene_075878	1.35639	0.573855	2.36364	0.0180962	0.161393	AT5G16070	T-complex 1 subunit zeta
Unigene_085786	1.35638	0.572153	2.37066	0.0177566	0.15947	AT4G23160	copia isoform X1 [Beta vulgaris vulgaris]
Unigene_046386	1.3563	0.857914	1.58092	0.113896	NA	#N/A	retrovirus-related Pol poly from transposon
Unigene_066317	1.35529	0.404773	3.34827	0.000813169	0.0191025	#N/A	probable glucan 1,3-beta-glucosidase A isoform X2
Unigene_044857	1.35491	0.456054	2.97094	0.00296889	0.0485737	AT3G16150	probable isoaspartyl peptidase L-asparaginase 2
Unigene_077711	1.35469	0.705644	1.9198	0.0548835	0.299565	AT3G54540	ABC transporter domain-containing
Unigene_014743	1.35468	0.533685	2.53835	0.0111377	0.118547	AT3G44590	60S acidic ribosomal P2
Unigene_015655	1.35456	0.453134	2.98932	0.00279599	0.0466076	AT3G16150	probable isoaspartyl peptidase L-asparaginase 2
Unigene_050974	1.35303	0.619809	2.18298	0.0290372	0.211945	AT3G60245	60s ribosomal l43
Unigene_060620	1.35301	0.764145	1.77063	0.0766231	0.358655	AT1G51060	histone H2AX
Unigene_072315	1.35261	0.613526	2.20465	0.0274788	0.205853	AT3G06650	ATP-citrate synthase subunit 1
Unigene_004368	1.35188	0.29479	4.58591	4.52007e-06	0.000341868	AT2G45570	geraniol 8-hydroxylase-like
Unigene_032859	1.35171	0.577919	2.33893	0.019339	0.168136	AT2G19480	nucleosome assembly
Unigene_015910	1.35127	0.298954	4.51999	6.18437e-06	0.000443858	AT1G68570	NRT1 PTR FAMILY
Unigene_006015	1.35126	0.443757	3.04504	0.00232648	0.0410331	AT5G43360	probable inorganic phosphate transporter 1-3
Unigene_022361	1.35108	0.707902	1.90857	0.0563179	0.3039	AT4G13180	tetrahydroxynaphthalene reductase
Unigene_084525	1.35084	0.713866	1.89229	0.0584526	0.310009	AT4G16730	terpene synthase 10-like
Unigene_075145	1.34971	0.667362	2.02245	0.0431298	0.263928	AT1G74500	transcription factor PRE3-like
Unigene_037894	1.34916	0.358091	3.76764	0.000164801	0.00596164	AT4G32840	ATP-dependent 6-phosphofructokinase 6-like
Unigene_015913	1.34825	0.279667	4.82091	1.42902e-06	0.000134936	ArthMp109	cytochrome c oxidase subunit 1 (mitochondrion)
Unigene_021203	1.34736	0.693666	1.94238	NA	NA	AT4G19170	probable carotenoid cleavage dioxygenase 4, chloroplastic
Unigene_017616	1.34731	0.396996	3.39376	0.000689399	0.0169593	AT1G51720	NADP-specific glutamate dehydrogenase
Unigene_084633	1.34685	0.181741	7.41084	1.25503e-13	1.00854e-10	AT5G36970	YLS9-like
Unigene_015005	1.34649	0.342161	3.93525	8.311e-05	0.00350361	AT3G07970	polygalacturonase QRT2
Unigene_063130	1.34537	0.828884	1.62311	0.104565	0.419489	#N/A	phagocytic receptor 1b
Unigene_028195	1.34495	0.390404	3.44503	0.000570988	0.0146831	AT2G17710	PREDICTED: uncharacterized protein LOC103340379
Unigene_076702	1.34457	0.431094	3.11898	0.00181478	0.0342139	AT5G24860	flowering-promoting factor 1 3
Unigene_061738	1.34449	0.422952	3.17882	0.00147878	0.0294785	AT3G28740	cytochrome P450 81E8-like
Unigene_032358	1.34424	0.590934	2.27477	NA	NA	#N/A	DNA RNA polymerases superfamily
Unigene_021325	1.34407	0.866037	1.55197	NA	NA	AT5G02500	Heat shock , related
Unigene_024135	1.3439	0.442121	3.03967	0.00236838	0.0415917	AT5G36870	1,3-beta-glucan synthase component FKS1
Unigene_003207	1.34384	0.863547	1.55619	0.119663	NA	AT5G61580	ATP-dependent 6-phosphofructokinase 4, chloroplastic
Unigene_066405	1.34244	0.784884	1.71037	0.0871976	0.382662	AT5G65010	asparagine synthetase
Unigene_028924	1.34234	0.49805	2.6952	0.0070347	0.0874756	AT2G44350	citrate synthase
Unigene_030123	1.34227	0.324473	4.13676	3.52243e-05	0.0018092	AT5G07610	F-box At5g07610-like
Unigene_022588	1.34218	0.654395	2.05102	0.0402651	0.25357	#N/A	transmembrane ,
Unigene_081445	1.34199	0.642024	2.09025	0.036595	0.240414	AT5G25757	eukaryotic translation initiation factor 3
Unigene_078238	1.3409	0.618802	2.16693	0.0302404	0.216179	ArthMp006	NADH dehydrogenase subunit 5 (mitochondrion)
Unigene_062780	1.34073	0.84737	1.58222	0.113599	NA	#N/A	pyrophosphate-energized vacuolar membrane proton pump-like
Unigene_003054	1.34057	0.260551	5.14514	2.67317e-07	3.45152e-05	AT2G30490	Trans-cinnamate 4-monooxygenase
Unigene_070715	1.34028	0.607867	2.2049	0.0274613	0.205853	AT2G44120	60s ribosomal l7
Unigene_079399	1.34012	0.542531	2.47013	0.0135065	0.134393	AT3G49340	senescence-specific cysteine protease SAG39-like
Unigene_031612	1.33965	0.591038	2.2666	0.0234146	0.187186	AT5G53460	glutamate synthase
Unigene_003053	1.33955	0.272167	4.92179	8.57562e-07	8.821e-05	AT2G30490	trans-cinnamate 4-monooxygenase
Unigene_081078	1.33939	0.670667	1.99711	0.0458136	0.273301	AT5G20980	5-methyltetrahydropteroyltriglutamate-homocysteine methyltransferase
Unigene_010114	1.33828	0.564891	2.3691	0.0178315	0.159808	AT5G06460	ubiquitin-activating enzyme E1 1
Unigene_047411	1.33813	0.260722	5.1324	2.86069e-07	3.64176e-05	#N/A	phytosulfokines-like [Malus domestica]
Unigene_073800	1.33768	0.718225	1.86249	0.0625345	0.322091	AT5G49000	F-box kelch-repeat SKIP6-like
Unigene_002597	1.33754	0.366779	3.64672	0.000265606	0.00846004	AT2G29480	probable glutathione S-transferase
Unigene_066537	1.3371	0.695594	1.92225	0.0545749	0.298464	AT1G14980	chaperonin Cpn10
Unigene_006591	1.33576	0.54272	2.46124	0.0138457	0.136069	AT1G48590	probable ADP-ribosylation factor GTPase-activating AGD11
Unigene_072088	1.33456	0.447249	2.98394	0.00284564	0.0472005	AT5G52290	Shortage in chiasmata 1,
Unigene_045636	1.33317	0.473595	2.815	0.00487771	0.0687945	AT2G29720	zeaxanthin epoxidase, chloroplastic-like
Unigene_078730	1.33298	0.634775	2.09993	0.0357352	0.237433	AT2G34930	probable LRR receptor-like serine threonine- kinase At4g36180-like
Unigene_035019	1.33256	0.702564	1.89671	0.0578668	0.308428	AT4G31985	60S ribosomal L39
Unigene_057572	1.33248	0.845395	1.57616	0.114989	0.439591	ArthMp070	uncharacterized mitochondrial g00810-like
Unigene_046950	1.33236	0.837537	1.59081	0.111653	NA	AT4G30800	40S ribosomal S11
Unigene_029882	1.33156	0.746381	1.78402	0.0744209	0.353614	AT1G14520	inositol oxygenase 1
Unigene_009434	1.33083	0.792939	1.67835	0.0932789	0.39696	AT3G51800	curved DNA-binding (42 kDa )
Unigene_061002	1.33075	0.673805	1.97497	0.0482713	0.280103	AT4G23160	retrovirus-related Pol poly from transposon TNT 1-94
Unigene_035007	1.33066	0.769283	1.72974	0.0836771	0.375224	#N/A	retrovirus-related Pol poly from transposon TNT 1-94 isoform X4
Unigene_058720	1.32971	0.855726	1.55389	0.12021	0.449122	AT1G75210	cytosolic purine 5 -nucleotidase isoform X6 [Athalia rosae]
Unigene_055384	1.32865	0.779295	1.70494	NA	NA	AT4G12400	hsp70-Hsp90 organizing 3-like
Unigene_017881	1.32864	0.43586	3.04833	0.00230118	0.0406985	AT4G30800	40S ribosomal S11
Unigene_023907	1.32852	0.244865	5.42555	5.77773e-08	9.66018e-06	AT3G07270	GTP cyclohydrolase 1-like [Nelumbo nucifera]
Unigene_020395	1.32838	0.490606	2.70763	0.00677647	0.0853096	AT3G18040	mitogen-activated kinase 9-like
Unigene_024579	1.32822	0.571207	2.32528	0.0200568	0.171619	AT1G07140	ran-specific gtpase-activating 1
Unigene_010871	1.32809	0.494953	2.68327	0.00729062	0.0899045	AT5G24530	1-aminocyclopropane-1-carboxylate oxidase 5-like
Unigene_074948	1.32771	0.854524	1.55374	NA	NA	AT5G09590	mitochondrial Hsp70 chaperone
Unigene_043834	1.32729	0.654531	2.02784	0.0425762	0.261735	AT5G53460	glutamate synthase
Unigene_015506	1.3255	0.462129	2.86826	0.00412739	0.0612801	AT1G47980	desiccation-related PCC13-62-like
Unigene_070942	1.32484	0.726582	1.82338	0.0682456	0.337537	AT5G27120	nucleolar nop58
Unigene_081529	1.32364	0.39396	3.35983	0.000779895	0.0186225	AT1G64065	Late embryogenesis abundant hydroxyproline-rich glycofamily ,
Unigene_023838	1.32352	0.565719	2.33954	0.0193075	0.168134	AT3G55280	60S ribosomal L25
Unigene_074286	1.32347	0.864634	1.53067	0.125851	NA	AT5G15450	disaggregation chaperone
Unigene_040897	1.32328	0.346978	3.81372	0.00013689	0.00516084	AT1G78950	beta-amyrin synthase-like
Unigene_003393	1.32326	0.486132	2.72202	0.00648838	0.0830103	AT5G43700	auxin-responsive IAA4-like
Unigene_066369	1.32188	0.747252	1.76899	NA	NA	AT4G23160	uncharacterized mitochondrial g00810-like
Unigene_050221	1.32123	0.844615	1.5643	0.117746	NA	AT1G50430	delta(14)-sterol reductase
Unigene_031196	1.32078	0.611701	2.15919	0.0308354	0.218436	AT1G36160	acetyl- carboxylase
Unigene_033136	1.32045	0.505827	2.61047	0.00904175	0.103993	AT1G01420	UDP-glucosyl transferase 88A1, isoform 1 [Theobroma cacao]
Unigene_026769	1.32003	0.246309	5.35923	8.35761e-08	1.35453e-05	AT3G47180	E3 ubiquitin ligase BIG BROTHER-related-like
Unigene_076790	1.31997	0.80147	1.64693	0.0995719	0.410052	AT5G61220	iron-sulfur cluster biosynthesis Isd11
Unigene_083461	1.31987	0.480496	2.7469	0.00601622	0.0790677	AT1G14185	GMC oxidoreductase
Unigene_022484	1.31976	0.569992	2.31539	0.0205915	0.174375	AT1G30220	probable inositol transporter 2
Unigene_026101	1.31961	0.355947	3.70732	0.000209463	0.00711417	AT1G30100	probable 9-cis-epoxycarotenoid dioxygenase NCED5, chloroplastic
Unigene_024639	1.31947	0.626094	2.10746	0.0350777	0.234778	AT5G04590	sulfite reductase subunit beta
Unigene_084163	1.31851	0.256364	5.14312	2.70218e-07	3.47437e-05	AT1G25560	AP2 ERF and B3 domain-containing transcription factor RAV1-like
Unigene_003944	1.31819	0.411741	3.2015	0.00136713	0.0277404	AT1G28480	glutaredoxin-C9-like
Unigene_054929	1.31773	0.860683	1.53103	NA	NA	#N/A	PREDICTED: uncharacterized protein LOC103342962
Unigene_007174	1.31765	0.235776	5.58858	2.28929e-08	4.53914e-06	AT2G42350	E3 ubiquitin- ligase ATL41-like
Unigene_046450	1.31666	0.46886	2.8082	0.00498187	0.0698853	AT1G64230	ubiquitin-conjugating enzyme E2-16 kDa
Unigene_061479	1.3166	0.677242	1.94406	0.0518883	0.290956	AT1G47980	desiccation-related PCC13-62-like
Unigene_014585	1.31594	0.35095	3.74965	0.00017708	0.00627228	AT1G29860	probable WRKY transcription factor 71
Unigene_046771	1.31592	0.821223	1.60239	0.109069	NA	AT1G52360	COPI vesicle coat beta subunit,
Unigene_002542	1.31591	0.465524	2.82672	0.0047027	0.0669857	AT3G03050	Cellulose synthase D3
Unigene_003230	1.31545	0.804501	1.63512	0.102024	NA	AT2G19280	pentatricopeptide repeat-containing At2g19280 [Nelumbo nucifera]
Unigene_067267	1.31454	0.843261	1.55888	0.119025	NA	AT2G29150	gluconate 5-dehydrogenase
Unigene_008447	1.31447	0.580563	2.26413	0.023566	0.18784	AT5G53460	glutamate synthase
Unigene_030904	1.3139	0.530262	2.47783	0.0132183	0.132882	AT5G35550	transcription factor WER-like
Unigene_023257	1.31385	0.494641	2.65616	0.00790353	0.0950617	AT5G17050	flavonoid 3-O-glucosyltransferase-like
Unigene_058084	1.31379	0.536068	2.4508	0.014254	0.138773	AT3G49340	KDEL-tailed cysteine endopeptidase CEP1 [Morus notabilis]
Unigene_082582	1.31371	0.581767	2.25814	0.0239371	0.18975	ArthMp020	cytochrome b (mitochondrion)
Unigene_023710	1.3133	0.669239	1.96237	0.0497193	0.284011	AT5G41315	transcription factor EGL1
Unigene_039080	1.31328	0.795181	1.65155	0.098627	0.407666	AT2G32220	60S ribosomal L27
Unigene_028901	1.31258	0.8469	1.54987	NA	NA	AT5G49300	GATA transcription factor 16-like
Unigene_084118	1.31221	0.726388	1.80648	NA	NA	AT3G12050	activator of 90 kDa heat shock ATPase homolog
Unigene_039864	1.31143	0.775187	1.69176	NA	NA	#N/A	nascent polypeptide-associated complex subunit beta
Unigene_034288	1.31114	0.829091	1.58142	0.113782	NA	AT1G51660	mitogen-activated kinase kinase 5-like isoform X4 [Populus euphratica]
Unigene_066877	1.31083	0.638345	2.05349	0.0400253	0.25303	ArthCp009	CF0 subunit III of ATP synthase (chloroplast)
Unigene_045985	1.31044	0.349077	3.75401	0.00017403	0.00620976	AT3G55950	serine threonine- kinase CCR3
Unigene_046788	1.30975	0.43846	2.98715	0.00281587	0.0468726	AT5G60900	G-type lectin S-receptor-like serine threonine- kinase RLK1
Unigene_032181	1.30974	0.279996	4.67772	2.90079e-06	0.000242191	AT3G05200	E3 ubiquitin- ligase ATL6-like
Unigene_065052	1.30887	0.861815	1.51874	NA	NA	AT3G25670	piriformospora indica-insensitive 2-like
Unigene_082973	1.30847	0.464993	2.81395	0.00489367	0.0689673	AT5G55560	probable serine threonine- kinase WNK11
Unigene_059414	1.30728	0.83377	1.56792	0.116901	0.443449	AT5G10240	asparagine synthetase
Unigene_084888	1.30701	0.526719	2.48141	0.0130864	0.1319	AT4G05160	4-coumarate-- ligase-like 7
Unigene_009792	1.30681	0.701791	1.86211	0.0625876	0.322242	AT2G30110	ubiquitin-activating enzyme E1 1
Unigene_056024	1.3068	0.505013	2.58766	0.00966317	0.108241	AT1G05190	50S ribosomal L6
Unigene_057599	1.30642	0.607185	2.1516	0.0314288	0.220339	AT3G05560	60S ribosomal L22
Unigene_053048	1.30585	0.814479	1.60329	0.108871	0.427736	AT5G02500	heat shock 70 A1-like, partial
Unigene_010295	1.30561	0.229381	5.6919	1.25632e-08	2.7534e-06	AT2G31180	myb-related Myb4-like
Unigene_050622	1.30537	0.855633	1.52561	0.127106	NA	AT1G29150	26S proteasome non-ATPase regulatory subunit 11
Unigene_068118	1.30468	0.528331	2.46944	0.0135326	0.134534	AT4G18100	60S ribosomal L32
Unigene_027089	1.3042	0.506596	2.57444	0.0100403	0.110906	AT5G02490	heat shock SSB1
Unigene_080635	1.30392	0.558215	2.33587	0.0194983	0.168672	AT3G02080	40s ribosomal s19
Unigene_076680	1.3034	0.444377	2.9331	0.00335595	0.0528579	#N/A	DNA RNA polymerases superfamily
Unigene_067940	1.30317	0.866849	1.50334	NA	NA	AT2G37540	oxidoreductase bli-4
Unigene_012906	1.30315	0.534157	2.43963	0.0147021	0.141528	AT4G25740	40S ribosomal S10-A
Unigene_063026	1.30307	0.5773	2.25718	0.0239971	0.18998	AT3G58610	ketol-acid reductoisomerase, mitochondrial
Unigene_016765	1.30245	0.318825	4.08516	4.40457e-05	0.00214247	AT5G10970	zinc finger 3-like
Unigene_060467	1.30233	0.757695	1.71881	0.085649	0.378913	AT1G53750	26S protease regulatory subunit 7
Unigene_039445	1.30216	0.78253	1.66403	NA	NA	AT4G26720	serine threonine- phosphatase 2B catalytic subunit
Unigene_003515	1.30117	0.588858	2.20965	0.0271292	0.204266	AT1G36160	acetyl- carboxylase 1-like [Pyrus x bretschneideri]
Unigene_027259	1.30083	0.65392	1.98927	0.046671	0.275467	#N/A	ABC drug exporter
Unigene_048577	1.3003	0.822766	1.5804	0.114015	0.437815	AT1G04170	eukaryotic translation initiation factor 2 gamma subunit
Unigene_046601	1.3	0.640794	2.02874	0.042485	0.261367	AT5G36110	beta-amyrin 28-oxidase-like
Unigene_026631	1.29855	0.866852	1.49801	NA	NA	AT3G12580	heat shock 70 kDa
Unigene_050677	1.29765	0.841122	1.54276	0.122888	0.454082	AT1G56410	heat shock cognate 70 kDa 2-like
Unigene_018121	1.2975	0.864644	1.50062	0.133454	0.470892	AT4G12910	serine carboxypeptidase-like 20
Unigene_082213	1.29738	0.854739	1.51786	NA	NA	AT4G14690	early light-induced 1, chloroplastic-like
Unigene_036939	1.29621	0.718679	1.8036	0.0712943	0.345005	ArthCp033	photosystem I assembly ycf4 (chloroplast)
Unigene_022292	1.29575	0.582117	2.22593	0.026019	0.199054	AT5G39740	60S ribosomal L5
Unigene_046577	1.29424	0.711559	1.81888	0.068929	0.339219	AT1G74050	60S ribosomal L6
Unigene_032303	1.29398	0.820873	1.57634	0.114947	0.43958	AT3G17170	50S ribosomal L9
Unigene_059163	1.29388	0.675631	1.91507	0.0554829	0.30139	AT3G12580	heat shock SSB1
Unigene_078883	1.29368	0.297268	4.35188	1.34972e-05	0.000832267	AT1G72860	TMV resistance N-like
Unigene_027352	1.29265	0.575138	2.24755	0.0246048	0.19283	AT1G41880	60S ribosomal L33
Unigene_082354	1.29248	0.826733	1.56336	0.117969	0.445278	AT4G27640	karyopherin Kap123
Unigene_032733	1.29236	0.264193	4.89172	9.99564e-07	0.000100146	AT4G11820	hydroxymethylglutaryl- synthase-like
Unigene_072692	1.29193	0.711008	1.81704	0.069211	0.339808	AT3G10370	glycerol-3-phosphate dehydrogenase
Unigene_072982	1.29134	0.756876	1.70614	0.0879819	0.384722	AT5G37720	RNA annealing Yra1,
Unigene_019608	1.2913	0.657026	1.96537	NA	NA	AT5G49910	stromal 70 kDa heat shock-related , chloroplastic
Unigene_016599	1.29121	0.655052	1.97116	0.0487056	0.281162	AT3G12390	nascent polypeptide-associated complex subunit alpha
Unigene_067807	1.29113	0.657202	1.96458	0.0494626	0.283116	AT3G62950	glutaredoxin-C11-like
Unigene_043637	1.28954	0.838326	1.53823	0.123993	0.456024	AT1G05000	probable tyrosine- phosphatase At1g05000
Unigene_071769	1.28947	0.590187	2.18486	0.0288992	0.211564	AT1G06490	glycosyltransferase family 48
Unigene_081086	1.28901	0.550251	2.34258	0.0191511	0.167509	AT2G05910	LURP-one-related 6-like
Unigene_060029	1.28882	0.832336	1.54844	0.121517	NA	AT4G36020	cellular nucleic acid-binding
Unigene_023457	1.28838	0.639655	2.01417	0.0439914	0.266847	AT5G19990	26S protease regulatory subunit 8
Unigene_020019	1.28832	0.401415	3.20944	0.00132996	0.0272294	AT5G22850	aspartic ase 2
Unigene_033203	1.28823	0.275354	4.67843	2.89077e-06	0.000241878	AT3G21690	TRANSPARENT TESTA 12-like
Unigene_066012	1.28796	0.771092	1.67031	0.094859	0.400415	AT5G39740	60S ribosomal L5
Unigene_024044	1.28794	0.706723	1.82241	0.0683934	0.337963	#N/A	microsomal epoxide hydrolase
Unigene_083512	1.2876	0.864352	1.48968	NA	NA	ArthCp060	50S ribosomal L16
Unigene_083407	1.28632	0.52467	2.45167	0.0142194	0.138486	AT3G51680	short-chain dehydrogenase reductase 2a
Unigene_006895	1.28457	0.400952	3.2038	0.00135624	0.0276357	AT5G36110	beta-amyrin 28-oxidase-like
Unigene_061878	1.28378	0.626661	2.04859	0.0405018	0.254401	#N/A	BEL1-like homeodomain 8,
Unigene_065690	1.28217	0.419137	3.05907	0.00222027	0.0396216	AT1G80340	gibberellin 3-beta-dioxygenase 1-like
Unigene_051239	1.28099	0.865801	1.47955	0.138994	NA	AT5G15700	DNA-directed RNA polymerase
Unigene_003314	1.28078	0.437015	2.93075	0.00338143	0.0531075	#N/A	amidohydrolase ytcJ
Unigene_077149	1.27977	0.801482	1.59675	NA	NA	AT5G16710	glutathione S-transferase DHAR2-like
Unigene_030648	1.27938	0.85018	1.50483	NA	NA	AT2G29500	30 kDa heat shock
Unigene_041069	1.27902	0.828045	1.54462	0.122438	0.453123	AT5G26780	serine hydroxymethyltransferase
Unigene_029968	1.2786	0.438531	2.91565	0.00354954	0.0549599	AT1G14810	aspartate-semialdehyde dehydrogenase
Unigene_070951	1.27824	0.480755	2.65882	0.0078416	0.0945613	AT1G27100	Actin cross-linking ,
Unigene_004131	1.27793	0.723578	1.76613	0.0773746	0.360745	AT4G39830	laccase-1 precursor
Unigene_009050	1.27696	0.517781	2.46623	0.0136545	0.13531	AT1G64190	6-phosphogluconate dehydrogenase
Unigene_006655	1.27634	0.451233	2.82856	0.00467583	0.0667509	AT3G16720	RING-H2 finger ATL2
Unigene_007960	1.27633	0.658566	1.93805	0.0526176	0.292917	AT2G37790	glycerol dehydrogenase Gcy1,
Unigene_059557	1.27613	0.731437	1.74469	0.0810386	0.368582	AT3G26570	phosphate permease (PHO89 Pi cotransporter PHO89)
Unigene_019246	1.27578	0.484578	2.63276	0.00846937	0.0995185	AT3G62830	UDP-glucuronic acid decarboxylase 2-like
Unigene_024875	1.27517	0.34123	3.73699	0.000186236	0.00650358	AT1G70530	cysteine-rich receptor kinase 3 isoform X1
Unigene_060167	1.27475	0.865768	1.4724	0.140913	0.4844	AT4G23160	uncharacterized mitochondrial g00810-like
Unigene_024261	1.27425	0.568148	2.24281	NA	NA	#N/A	glucan endo-1,3-beta-glucosidase 6-like
Unigene_075497	1.27303	0.429065	2.96698	0.00300739	0.0490918	AT2G35930	E3 ubiquitin- ligase PUB23-like
Unigene_021747	1.27245	0.375314	3.39036	0.000698016	0.0170841	AT5G19590	DUF538 family
Unigene_065886	1.27219	0.783846	1.62301	0.104588	0.419536	AT1G54870	short-chain dehydrogenase reductase sdr
Unigene_077182	1.27181	0.779282	1.63202	0.102675	0.415589	AT3G56150	eukaryotic translation initiation factor 3 subunit 8
Unigene_024498	1.27109	0.458851	2.77016	0.00560293	0.0754539	#N/A	PREDICTED: uncharacterized protein LOC103334794
Unigene_080676	1.27053	0.813079	1.56261	0.118144	0.445412	AT3G28345	ABC transporter B family member 15-like
Unigene_033539	1.26996	0.223372	5.68538	1.30519e-08	2.81634e-06	AT5G40405	pentatricopeptide repeat-containing At5g40405
Unigene_032619	1.26983	0.306058	4.14897	3.33973e-05	0.00173616	AT3G62700	ABC transporter C family member 14-like
Unigene_041099	1.26961	0.855228	1.48453	0.137668	NA	#N/A	serine threonine- kinase TIO-like, partial
Unigene_070180	1.2692	0.744451	1.70487	0.0882179	0.385176	AT3G57150	centromere microtubule-binding cbf5
Unigene_055923	1.2687	0.779758	1.62705	0.103727	0.417778	AT3G12580	heat shock 70 kDa -like
Unigene_029031	1.26857	0.266934	4.75238	2.01033e-06	0.000179918	AT3G48990	oxalate-- ligase
Unigene_062591	1.26772	0.555773	2.281	0.0225485	0.183378	AT1G76360	probable serine threonine- kinase NAK
Unigene_030284	1.26697	0.557572	2.2723	0.0230684	0.185649	AT3G58480	Calmodulin-binding family
Unigene_039692	1.26667	0.818897	1.5468	0.121912	NA	AT2G35040	bifunctional purine biosynthesis ADE17
Unigene_049318	1.26658	0.753787	1.68029	0.0929013	NA	AT3G16240	aquaporin, partial
Unigene_026270	1.26643	0.30005	4.22071	2.43529e-05	0.00133813	AT5G10530	L-type lectin-domain containing receptor kinase -like
Unigene_051169	1.26579	0.575253	2.20041	0.0277778	0.207208	AT1G43170	60S ribosomal L3
Unigene_013838	1.26548	0.49508	2.55612	0.0105847	0.114525	AT2G41840	40S ribosomal S2
Unigene_032807	1.26529	0.405984	3.11659	0.00182953	0.0343743	AT1G77210	sugar transport 14-like
Unigene_056933	1.26453	0.834147	1.51595	0.129532	0.464954	#N/A	DNA RNA polymerases superfamily
Unigene_060015	1.2638	0.858993	1.47126	0.141222	NA	AT1G25270	WAT1-related At1g25270-like
Unigene_026108	1.26374	0.331267	3.81487	0.000136256	0.00515277	AT3G51550	Receptor kinase FERONIA
Unigene_065128	1.2633	0.810357	1.55894	0.11901	0.446886	AT5G53460	glutamate synthase
Unigene_071620	1.26325	0.364461	3.46608	0.000528099	0.013843	AT1G09970	Receptor kinase HAIKU2
Unigene_082760	1.26227	0.806369	1.56537	0.117496	0.444462	AT3G43810	calmodulin-A-like isoform X2
Unigene_038520	1.26159	0.25563	4.93523	8.00559e-07	8.27882e-05	ArthMp020	cytochrome b (mitochondrion)
Unigene_008494	1.26129	0.773475	1.63067	NA	NA	AT4G12400	hsp70-Hsp90 organizing 3-like
Unigene_003915	1.26114	0.340061	3.70856	0.000208443	0.00711417	AT4G01470	aquaporin TIP1-3
Unigene_067153	1.26057	0.416277	3.02819	0.00246021	0.0427083	AT5G43940	S-(hydroxymethyl)glutathione dehydrogenase
Unigene_013657	1.26039	0.275367	4.57714	4.71377e-06	0.000353744	AT1G70170	metalloendo ase 1-like
Unigene_007438	1.2603	0.606712	2.07727	0.0377765	0.244818	AT4G10450	60S ribosomal L9
Unigene_078343	1.26023	0.580331	2.17158	0.0298875	0.214919	AT2G32060	40S ribosomal S12
Unigene_020433	1.25952	0.768984	1.6379	NA	NA	AT3G25230	Peptidyl-prolyl cis-trans isomerase FKBP62
Unigene_026434	1.25948	0.733422	1.71727	0.0859298	0.379438	#N/A	tigger transposable element-derived 6-like
Unigene_013377	1.2588	0.632867	1.98905	0.0466957	0.275467	AT3G13290	enhancer of mRNA-decapping 4-like isoform X1 [Gossypium raimondii]
Unigene_043068	1.258	0.774278	1.62474	0.104218	NA	AT3G59770	E3 ubiquitin- ligase RSP5
Unigene_001315	1.25772	0.408936	3.07559	0.00210086	0.0381527	ArthMp020	cytochrome b (mitochondrion)
Unigene_011340	1.25764	0.536846	2.34265	0.0191472	0.167509	AT2G20340	tyrosine DOPA decarboxylase 1-like
Unigene_003268	1.25764	0.84236	1.49299	0.135439	NA	AT5G56930	zinc finger CCCH domain-containing 7 isoform X1 [Vitis vinifera]
Unigene_072338	1.25761	0.305504	4.11651	3.84647e-05	0.00193695	AT1G49820	methylthioribose kinase-like
Unigene_013012	1.25707	0.860731	1.46047	NA	NA	#N/A	Os09g0491900
Unigene_013236	1.25676	0.329358	3.81579	0.000135748	0.00514388	AT3G19830	tricalbin-3-like [Glycine max]
Unigene_029117	1.25591	0.339317	3.70128	0.000214517	0.007233	AT2G39420	caffeoylshikimate esterase-like
Unigene_013393	1.25528	0.412859	3.04045	0.00236223	0.0415685	AT5G14760	L-aspartate oxidase, chloroplastic [Populus euphratica]
Unigene_074788	1.25437	0.652266	1.9231	0.0544677	0.298072	AT1G57860	60S ribosomal L21
Unigene_072410	1.25428	0.603	2.08007	0.0375189	0.243951	AT3G02080	40S ribosomal S19
Unigene_075976	1.25411	0.852858	1.47048	0.141431	0.48523	AT1G07400	alpha-crystallin A chain-like
Unigene_044433	1.25401	0.432079	2.90227	0.00370465	0.0566655	AT2G40610	expansin-A8-like
Unigene_048121	1.25351	0.663291	1.88983	0.058781	0.311151	AT3G02080	40S ribosomal S19
Unigene_007765	1.25306	0.517743	2.42023	0.0155107	0.146677	AT1G11790	arogenate dehydratase prephenate dehydratase 1, chloroplastic
Unigene_051082	1.25263	0.774503	1.61733	0.105806	0.421798	#N/A	sugar transporter stl1
Unigene_075494	1.25239	0.639934	1.95706	0.0503401	0.285975	AT3G11600	Gb: isoform 1 [Theobroma cacao]
Unigene_027516	1.25188	0.393129	3.18441	0.00145051	0.0290502	AT2G36690	probable 2-oxoglutarate Fe(II)-dependent dioxygenase
Unigene_015499	1.25177	0.770196	1.62525	0.104108	0.418484	AT1G78720	transport Sec61 alpha subunit
Unigene_083423	1.25171	0.656349	1.90707	0.056511	0.304314	AT4G28220	alternative nadh-dehydrogenase
Unigene_032398	1.25101	0.574805	2.17641	0.0295244	0.213554	AT5G49460	ATP-citrate synthase subunit 1
Unigene_038595	1.25078	0.756203	1.65403	0.0981221	0.406668	AT3G56150	eukaryotic translation initiation factor 3 subunit C
Unigene_019944	1.2506	0.589611	2.12106	0.0339167	0.230369	#N/A	hypothetical protein PRUPE_ppa017790mg
Unigene_027360	1.25028	0.175889	7.10834	1.17447e-12	7.19093e-10	AT2G45510	cytochrome P450 704C1-like
Unigene_053953	1.24893	0.830604	1.50365	0.132673	0.469762	AT2G44620	acyl carrier
Unigene_061623	1.2488	0.47894	2.60743	0.00912255	0.104603	AT1G50180	disease resistance At1g50180
Unigene_000408	1.24878	0.84366	1.48019	0.138821	0.480463	AT1G08480	succinate dehydrogenase subunit 6, mitochondrial
Unigene_009899	1.24866	0.683017	1.82816	0.0675263	0.335764	AT3G60740	tubulin-folding cofactor D
Unigene_017792	1.2484	0.751584	1.66102	NA	NA	AT3G17611	rhomboid 14
Unigene_085607	1.24817	0.346288	3.60444	0.000312827	0.00948639	AT1G22730	programmed cell death 4 [Fragaria vesca vesca]
Unigene_002012	1.24805	0.73888	1.6891	NA	NA	AT5G52430	Hydroxyproline-rich glyco family
Unigene_078321	1.2479	0.51425	2.42664	0.0152393	0.14507	AT4G11070	probable WRKY transcription factor 53
Unigene_008875	1.24757	0.867425	1.43824	NA	NA	AT1G16030	heat shock 70 kDa
Unigene_062689	1.24703	0.544538	2.29007	0.022017	0.181195	AT4G13930	serine hydroxymethyltransferase, cytosolic
Unigene_045615	1.24637	0.851257	1.46416	0.143151	NA	AT3G14810	serine threonine kinase
Unigene_005047	1.24587	0.335963	3.70836	0.000208605	0.00711417	AT4G27745	yippee-like At4g27740 [Prunus mume]
Unigene_025460	1.2441	0.680535	1.82813	0.0675305	0.335764	AT5G65380	TRANSPARENT TESTA 12-like
Unigene_067007	1.24388	0.68822	1.8074	0.0707007	0.343551	AT3G60750	transketolase
Unigene_058134	1.24383	0.863204	1.44094	0.149601	NA	AT1G09510	diaminohydroxyphosphoribosylaminopyrimidine deaminase
Unigene_082791	1.24349	0.338666	3.67173	0.000240913	0.00788857	#N/A	inositol-pentakisphosphate 2-kinase-like isoform X2
Unigene_085134	1.24327	0.563401	2.20672	0.0273335	0.205443	AT1G47670	lysine histidine transporter-like 8
Unigene_000883	1.24324	0.396862	3.13269	0.00173214	0.033059	AT3G19010	flavonol synthase flavanone 3-hydroxylase-like
Unigene_006820	1.24268	0.794208	1.56467	0.117659	0.44473	AT3G11450	Chaperone J-domain-containing
Unigene_023791	1.2421	0.76424	1.62527	NA	NA	AT4G23160	copia isoform X1 [Beta vulgaris vulgaris]
Unigene_040121	1.24184	0.809847	1.53343	0.12517	NA	AT5G11720	glycoside hydrolase family 31
Unigene_052562	1.24177	0.840487	1.47744	0.139559	NA	#N/A	senescence-associated , , partial [Perkinsus marinus ATCC 50983]
Unigene_034899	1.24109	0.679541	1.82636	NA	NA	AT5G40390	galactinol--sucrose galactosyltransferase-like
Unigene_064690	1.23982	0.553024	2.24189	NA	NA	AT4G34138	scopoletin glucosyltransferase-like
Unigene_015163	1.2392	0.366263	3.38335	0.000716062	0.0174716	AT1G33100	TRANSPARENT TESTA 12-like
Unigene_085396	1.23755	0.864547	1.43144	NA	NA	AT3G21620	DUF221 domain-containing
Unigene_038950	1.23742	0.573184	2.15885	0.0308618	0.218508	AT1G10640	polygalacturonase At1g48100-like
Unigene_015229	1.23713	0.359564	3.44063	0.000580358	0.0148449	AT1G44350	IAA-amino acid hydrolase ILR1-like 2
Unigene_020535	1.23699	0.514803	2.40284	0.0162682	0.150808	AT1G60810	ATP citrate lyase subunit
Unigene_043879	1.2363	0.397515	3.11006	0.0018705	0.0349726	AT5G64230	Uncharacterized protein isoform 4, partial
Unigene_053046	1.23613	0.619409	1.99566	0.0459714	0.273777	AT5G56030	heat shock 90
Unigene_005714	1.23531	0.516758	2.3905	0.0168256	0.154123	AT2G27480	probable calcium-binding CML48
Unigene_031720	1.23508	0.475735	2.59615	0.00942745	0.106672	AT4G37030	uncharacterized membrane At3g27390
Unigene_011689	1.2339	0.560718	2.20057	0.0277664	0.207163	AT1G61580	60S ribosomal L3
Unigene_082240	1.23367	0.44557	2.76875	0.00562717	0.0756033	AT1G53240	malate dehydrogenase
Unigene_027787	1.23357	0.787224	1.56699	0.117116	0.443765	AT3G21620	duf221 domain
Unigene_066642	1.23341	0.696736	1.77027	0.076683	0.358663	AT1G36180	acetyl- carboxylase
Unigene_032994	1.23264	0.233389	5.28147	1.2815e-07	1.90207e-05	AT2G37040	phenylalanine ammonia-lyase
Unigene_009488	1.23232	0.284205	4.33603	1.45077e-05	0.000884056	AT2G28500	LOB domain-containing 1-like
Unigene_000144	1.2318	0.443834	2.77536	0.00551411	0.0747208	AT2G22660	DNA binding ,
Unigene_028756	1.23167	0.541684	2.27379	0.0229789	0.185354	#N/A	poly
Unigene_014057	1.23089	0.805817	1.52751	0.126635	0.460835	AT5G54770	thiazole biosynthetic enzyme [Aspergillus niger CBS ]
Unigene_027856	1.23072	0.613795	2.0051	0.0449522	0.270126	AT3G58620	mitochondrial precursor s import receptor
Unigene_051379	1.23029	0.613426	2.0056	0.044899	0.269986	AT4G16720	60s ribosomal l15
Unigene_006057	1.22961	0.499049	2.46391	0.0137431	0.135648	AT2G31900	myosin-12 isoform X2
Unigene_066206	1.22936	0.497163	2.47274	0.013408	0.133986	AT4G31950	cytochrome P450 CYP82D47-like
Unigene_036000	1.22931	0.848673	1.44851	NA	NA	AT5G60700	Glycosyltransferase family 2
Unigene_082666	1.22914	0.682823	1.80009	0.071847	0.346561	AT3G16240	aquaporin rerated , other eukaryote
Unigene_081074	1.2291	0.551596	2.22826	0.025863	0.19853	AT4G13170	60S ribosomal L16
Unigene_084977	1.22895	0.44055	2.78958	0.00527757	0.0726264	AT5G03260	laccase-11-like
Unigene_068431	1.2287	0.736326	1.66868	0.0951802	0.400797	#N/A	serine threonine- kinase TIO-like, partial
Unigene_063814	1.22848	0.714972	1.71823	0.0857552	0.379122	AT4G33200	myosin-15-like isoform X1
Unigene_022243	1.22844	0.51763	2.37319	0.0176352	0.158984	AT3G60770	40S ribosomal S13
Unigene_043728	1.22821	0.519361	2.36485	0.0180373	0.161054	AT5G37340	zinc finger zpr1
Unigene_070878	1.22728	0.644791	1.90338	0.0569908	0.305601	AT5G02500	heat shock SSB1
Unigene_057863	1.22723	0.661915	1.85406	0.0637307	0.325816	AT5G03850	40S ribosomal S28
Unigene_022496	1.22686	0.837259	1.46533	0.14283	NA	AT5G33280	chloride channel CLC-g
Unigene_028806	1.22643	0.464024	2.64302	0.00821698	0.0977045	AT2G27530	60S ribosomal L10a
Unigene_062259	1.22633	0.650416	1.88546	0.0593684	0.312405	AT4G30800	40S ribosomal S11
Unigene_000174	1.22582	0.524326	2.33789	0.0193932	0.168342	AT1G27350	stress-associated endoplasmic reticulum 2-like
Unigene_075498	1.2253	0.512292	2.39179	0.0167663	0.153838	AT3G47370	40S ribosomal S20
Unigene_067377	1.22529	0.792266	1.54657	NA	NA	#N/A	retrovirus-related Pol poly from transposon TNT 1-94
Unigene_002794	1.22498	0.300176	4.08088	4.48656e-05	0.00217686	AT2G29090	abscisic acid 8 -hydroxylase 2
Unigene_031769	1.22449	0.618702	1.97913	0.0478016	0.278653	AT1G76040	calcium-dependent kinase 10
Unigene_023742	1.22376	0.527067	2.32182	0.0202424	0.172365	AT5G17920	5-methyltetrahydropteroyltriglutamate-homocysteine methyltransferase
Unigene_050637	1.22362	0.465363	2.62939	0.00855385	0.100197	AT2G27530	60S ribosomal L10a
Unigene_082235	1.22329	0.290491	4.21111	2.54122e-05	0.00137866	AT5G53110	RING-H2 finger ATL21B
Unigene_013566	1.22312	0.765006	1.59883	NA	NA	AT2G19680	Mitochondrial ATP synthase subunit G
Unigene_039389	1.22274	0.671502	1.82091	0.0686207	0.338566	#N/A	subtilisin-like protease
Unigene_075885	1.22202	0.735827	1.66074	0.0967661	0.404438	AT1G80070	pre-mRNA-processing-splicing factor 8
Unigene_042446	1.22197	0.802676	1.52237	0.127917	NA	AT3G60100	citrate synthase, mitochondrial
Unigene_078086	1.22159	0.587685	2.07865	0.0376499	0.244529	AT2G34500	cytochrome P450 710A1-like
Unigene_016266	1.22116	0.580834	2.10242	0.0355163	0.236546	AT2G34480	60S ribosomal L20
Unigene_038716	1.22018	0.865751	1.40939	0.158721	NA	AT5G66120	3-dehydroquinate synthase
Unigene_018743	1.2196	0.36687	3.32434	0.000886283	0.0203129	AT5G04800	40S ribosomal S17
Unigene_005952	1.21931	0.851412	1.43211	0.152113	0.503344	AT3G55230	dirigent 9-like
Unigene_083390	1.21907	0.628882	1.93848	0.052565	0.292708	AT4G28510	prohibitin-1 [Pyrenophora tritici-repentis Pt-1C-BFP]
Unigene_075458	1.21885	0.5533	2.20287	0.0276037	0.206429	AT1G64830	aspartic ase CDR1-like
Unigene_000233	1.21808	0.596786	2.04106	0.041245	0.256738	AT3G16850	probable polygalacturonase
Unigene_062781	1.21769	0.747403	1.62922	0.103266	0.41688	AT1G10130	calcium-transporting ATPase sarcoplasmic endoplasmic reticulum type isoform X2
Unigene_007881	1.21762	0.644409	1.88951	0.0588236	0.311299	AT2G20780	sugar transporter
Unigene_053838	1.21579	0.836819	1.45287	NA	NA	AT3G12500	Basic chitinase
Unigene_046955	1.21576	0.393864	3.08676	0.00202353	0.0371684	AT4G29220	ATP-dependent 6-phosphofructokinase 3-like
Unigene_073619	1.21564	0.58044	2.09434	0.0362297	0.239378	AT2G19730	ribosomal L28e
Unigene_042085	1.21547	0.725096	1.67629	NA	NA	#N/A	dnaJ ERDJ3B
Unigene_001381	1.21542	0.51772	2.34764	0.0188926	0.166039	AT1G22400	UDP-glycosyltransferase 85A2-like
Unigene_053427	1.21541	0.610394	1.9912	0.0464594	0.275154	AT2G36880	S-adenosylmethionine synthase
Unigene_023737	1.21538	0.825725	1.4719	0.141048	NA	AT2G06990	superkiller viralicidic activity 2-like 2
Unigene_008963	1.21535	0.296883	4.09372	4.24515e-05	0.00208862	AT1G53570	mitogen-activated kinase kinase kinase YODA-like [Pyrus x bretschneideri]
Unigene_042879	1.21521	0.796428	1.52583	0.127052	0.461234	#N/A	PREDICTED: uncharacterized protein LOC104714911
Unigene_075389	1.2152	0.634232	1.91602	0.0553624	0.301028	AT3G46540	clathrin interactor 1-like
Unigene_048285	1.21505	0.501971	2.42055	0.0154969	0.146677	AT3G61250	transcription repressor MYB6
Unigene_033021	1.21503	0.352069	3.45112	0.000558269	0.0144234	AT3G26570	sodium phosphate symporter,
Unigene_044066	1.21495	0.574961	2.1131	0.0345924	0.23317	AT2G17360	40S ribosomal S4
Unigene_041649	1.21493	0.721467	1.68397	0.0921871	0.394251	AT3G03900	adenylyl-sulfate kinase
Unigene_023695	1.21466	0.569288	2.13365	0.0328714	0.22614	AT1G07750	glutelin type-A 3
Unigene_038224	1.21435	0.29837	4.06994	4.70246e-05	0.00225047	AT1G07930	translation elongation factor 1a
Unigene_078439	1.21425	0.752477	1.61367	NA	NA	AT3G53800	hsp70 nucleotide exchange factor fes1-like [Populus euphratica]
Unigene_029284	1.21414	0.323446	3.75376	0.000174204	0.00620976	AT5G44640	beta-glucosidase 12-like
Unigene_013332	1.21403	0.576292	2.10663	0.0351494	0.235018	AT4G10450	60s ribosomal l9
Unigene_064086	1.21364	0.525762	2.30836	0.0209794	0.17637	#N/A	probable pectinesterase pectinesterase inhibitor 13
Unigene_060944	1.21358	0.796147	1.52431	0.12743	0.461828	#N/A	retrovirus-related Pol poly from transposon opus
Unigene_009472	1.21269	0.528254	2.29566	0.0216951	0.179855	AT1G26910	60S ribosomal L10-A
Unigene_060580	1.21262	0.733018	1.65429	0.0980696	0.406626	#N/A	PREDICTED: uncharacterized protein LOC101493401 isoform X3
Unigene_053018	1.21254	0.839091	1.44507	NA	NA	AT5G15250	ATP-dependent zinc metalloprotease FTSH 6, chloroplastic
Unigene_030754	1.21239	0.164798	7.35679	1.88385e-13	1.39742e-10	AT1G78080	ethylene-responsive transcription factor RAP2-4-like
Unigene_075855	1.21217	0.643496	1.88372	0.0596031	0.31314	AT2G19730	ribosomal l28e
Unigene_032027	1.21216	0.341748	3.54693	0.000389744	0.0111691	AT5G49620	transcription factor MYB108-like
Unigene_083585	1.21192	0.455004	2.66354	0.00773228	0.0937455	AT1G10480	zinc finger 5-like
Unigene_076153	1.21176	0.411492	2.94479	0.00323175	0.0516397	AT3G56710	sigma factor binding 1, chloroplastic-like
Unigene_072195	1.21168	0.631464	1.91884	0.055004	0.29984	AT3G55170	60S ribosomal L35
Unigene_055638	1.21146	0.843299	1.43657	0.15084	NA	AT5G48460	fimbrin
Unigene_022740	1.21133	0.227121	5.33341	9.63828e-08	1.51746e-05	AT5G08240	60S ribosomal L44
Unigene_004981	1.2109	0.378362	3.20037	0.00137251	0.0278202	AT2G02010	Glutamate decarboxylase 1
Unigene_040011	1.21039	0.205574	5.88788	3.91176e-09	1.01267e-06	AT3G62370	PREDICTED: uncharacterized protein LOC104086489, partial
Unigene_050454	1.20987	0.85022	1.42301	0.154733	NA	AT1G55460	zinc finger RTS2
Unigene_005719	1.20984	0.438527	2.75886	0.00580032	0.0772495	AT5G38710	proline dehydrogenase 2, mitochondrial-like
Unigene_027852	1.20936	0.432799	2.79428	0.00520154	0.0718363	AT5G55350	acyl- --sterol O-acyltransferase 1-like
Unigene_063996	1.2089	0.835644	1.44667	0.147989	0.496469	AT4G24040	trehalase-like
Unigene_013969	1.20764	0.635898	1.8991	0.0575509	0.307339	AT1G70310	spermidine synthase
Unigene_085434	1.20738	0.282028	4.28105	1.86011e-05	0.00107733	AT1G76980	pentatricopeptide repeat-containing ,
Unigene_044213	1.20669	0.531233	2.27148	0.0231178	0.185677	AT2G37270	40S ribosomal S5
Unigene_033471	1.20666	0.790103	1.52722	NA	NA	AT5G02490	heat shock 70 kDa cognate 4
Unigene_020397	1.20627	0.659433	1.82925	0.0673622	0.335359	AT2G23060	probable N-acetyltransferase HLS1
Unigene_033983	1.20586	0.712264	1.693	0.0904564	0.390288	AT3G02080	40s ribosomal s19
Unigene_013359	1.2053	0.520138	2.31726	0.0204893	0.173958	AT5G14450	GDSL esterase lipase At5g14450-like
Unigene_063555	1.20528	0.723413	1.66611	0.0956921	0.401953	AT1G22690	gibberellin-regulated 9
Unigene_000403	1.20455	0.620558	1.94107	NA	NA	AT3G12580	heat shock cognate 70 kDa 2-like
Unigene_054110	1.20394	0.809817	1.48668	0.137099	NA	AT2G28520	vacuolar ATP synthase subunit
Unigene_024829	1.2038	0.437128	2.75388	0.0058893	0.0779575	#N/A	PREDICTED: uncharacterized protein LOC104445987
Unigene_069629	1.2033	0.759547	1.58423	0.113141	0.436099	AT2G46290	eukaryotic translation initiation factor 3 subunit I
Unigene_049895	1.20264	0.805438	1.49315	0.135399	0.474585	#N/A	disease resistance RGA2-like
Unigene_067203	1.20263	0.757009	1.58866	0.112138	0.434111	AT5G03290	isocitrate dehydrogenase [NAD] subunit 1, mitochondrial
Unigene_004899	1.2023	0.688582	1.74605	0.080802	0.368065	AT3G58640	serine threonine- kinase EDR1 isoform X2
Unigene_083871	1.2022	0.759502	1.58288	0.113449	0.436688	AT1G67520	receptor-like serine threonine- kinase SD1-8
Unigene_082644	1.20144	0.724442	1.65843	0.0972299	0.405285	AT1G79930	heat shock hsp88
Unigene_054575	1.20119	0.459937	2.61163	0.00901107	0.103731	AT2G02010	glutamate decarboxylase 4
Unigene_003308	1.201	0.720621	1.66662	0.0955906	0.401658	AT2G29940	ABC transporter G family member 31-like
Unigene_050367	1.20006	0.829872	1.44608	0.148155	0.496837	AT5G45020	glutathione S-transferase Gst3
Unigene_070588	1.19922	0.602672	1.98984	0.0466084	0.275467	AT1G69620	60S ribosomal L34
Unigene_027351	1.1982	0.545016	2.19847	0.0279159	0.207636	AT1G21280	PREDICTED: uncharacterized protein LOC104882222
Unigene_074167	1.19814	0.734614	1.63097	0.102896	0.415983	AT1G02310	glycoside hydrolase
Unigene_051431	1.19776	0.864172	1.38602	0.165742	NA	AT4G00980	wall-associated receptor kinase 2-like
Unigene_064331	1.19726	0.552965	2.16517	0.030375	0.216773	AT3G54540	ABC transporter
Unigene_066989	1.19721	0.66412	1.8027	0.0714348	0.345511	AT1G48090	vacuolar sorting-associated vps13
Unigene_036371	1.19698	0.860629	1.39082	0.164281	NA	AT1G65440	transcription elongation factor SPT6
Unigene_077494	1.19541	0.705556	1.69428	0.0902128	0.389921	AT4G13430	3-isopropylmalate dehydratase
Unigene_069972	1.1953	0.576071	2.07491	0.0379946	0.245571	AT3G12580	heat shock cognate 70 kDa 2
Unigene_043597	1.19509	0.745344	1.60341	0.108844	0.427736	ArthMp051	NADH dehydrogenase subunit 4 (mitochondrion)
Unigene_075830	1.19477	0.560877	2.13018	0.0331566	0.227127	AT5G11100	C2 domain-containing
Unigene_032536	1.19458	0.802075	1.48936	NA	NA	AT4G21320	Phosphosulfolactate synthase
Unigene_029800	1.19378	0.47207	2.52882	0.0114448	0.120617	AT4G36010	thaumatin 1b
Unigene_082026	1.19261	0.289589	4.11829	3.8169e-05	0.00192456	AT5G06060	tropinone reductase homolog
Unigene_008650	1.19259	0.552288	2.15936	0.0308226	0.218418	AT3G48320	cytochrome P450 71A3-like
Unigene_042107	1.19191	0.863164	1.38087	0.16732	NA	#N/A	U-box domain-containing 52-like
Unigene_020441	1.19165	0.264615	4.50336	6.68886e-06	0.000471681	AT3G54020	phosphatidylinositol:ceramide inositolphosphotransferase 2
Unigene_054012	1.19154	0.344252	3.46125	0.000537666	0.0140226	AT2G39980	BAHD acyltransferase DCR
Unigene_080535	1.19117	0.392504	3.0348	0.00240695	0.0421248	AT1G14550	lignin-forming anionic peroxidase-like
Unigene_040382	1.19068	0.834051	1.42758	0.153412	NA	AT2G04350	AMP-binding enzyme (Fum16),
Unigene_005411	1.18938	0.600793	1.97969	0.0477384	0.278496	AT2G40435	transcription factor SCREAM2-like isoform X1
Unigene_013260	1.18911	0.580598	2.04808	0.0405522	0.254593	AT2G19480	nucleosome assembly
Unigene_070885	1.18896	0.682977	1.74085	NA	NA	AT5G09590	heat shock 70 kDa , partial
Unigene_014016	1.18873	0.505402	2.35204	0.0186708	0.164803	AT1G59950	D-galacturonate reductase-like
Unigene_080670	1.18865	0.750751	1.58328	0.113357	0.436459	AT1G45332	elongation factor G, mitochondrial
Unigene_074548	1.18846	0.808419	1.47011	0.141533	0.485368	AT2G39200	MLO 12
Unigene_000884	1.18822	0.416912	2.85005	0.0043712	0.0636506	AT3G19000	flavonol synthase flavanone 3-hydroxylase-like
Unigene_009069	1.18812	0.806236	1.47366	0.140573	0.483994	ArthMp109	cytochrome c oxidase subunit 1 (mitochondrion)
Unigene_016108	1.18807	0.267533	4.44083	8.96111e-06	0.000601701	AT1G09575	calcium uniporter 6, mitochondrial-like
Unigene_032573	1.18803	0.695453	1.70829	0.0875831	0.383641	AT5G45710	heat stress transcription factor A-4b-like
Unigene_058513	1.18799	0.769119	1.54461	0.122441	0.453123	AT1G16380	cation H(+) antiporter 1-like
Unigene_042815	1.18768	0.818901	1.45034	0.146964	0.494573	AT2G19670	hnrnp arginine n-methyltransferase
Unigene_025924	1.18753	0.658108	1.80446	0.0711592	0.344654	AT3G51490	monosaccharide-sensing 2 [Jatropha curcas]
Unigene_004954	1.1871	0.76906	1.54358	0.122691	NA	AT4G28200	U3 small nucleolar RNA-associated 6 homolog
Unigene_003788	1.18691	0.460033	2.58006	0.00987818	0.109776	AT3G23150	Ethylene receptor 2
Unigene_081395	1.18575	0.293452	4.0407	5.32922e-05	0.00246185	AT4G17190	Farnesyl pyrophosphate synthase 1
Unigene_082084	1.18556	0.556929	2.12875	0.0332752	0.227535	AT1G74030	enolase 1
Unigene_038316	1.1854	0.643128	1.84317	0.0653039	0.329751	AT3G27970	RNA exonuclease 4
Unigene_030659	1.18534	0.622394	1.90448	0.0568478	0.30519	AT2G01170	choline transporter
Unigene_074539	1.18519	0.693028	1.71017	0.0872352	0.382733	AT1G62200	oligopeptide transporter
Unigene_029639	1.18496	0.562653	2.10603	0.035202	0.235124	AT5G35530	40S ribosomal S3
Unigene_068445	1.1845	0.587899	2.0148	0.0439252	0.266589	AT3G21220	mitogen-activated kinase kinase 5-like
Unigene_076748	1.18441	0.782189	1.51423	0.129968	0.465569	AT4G35800	DNA-directed RNA polymerase II largest subunit
Unigene_068610	1.18339	0.76784	1.54119	0.12327	0.454508	#N/A	PREDICTED: uncharacterized protein LOC104743203
Unigene_026154	1.18313	0.600313	1.97085	NA	NA	AT1G06320	hypothetical protein L484_004809
Unigene_055795	1.1829	0.801969	1.47499	0.140214	0.483188	AT3G02280	sulfite reductase beta subunit
Unigene_027791	1.1827	0.776733	1.52266	NA	NA	AT5G37340	zinc finger ZPR1-like
Unigene_000103	1.18268	0.362492	3.26265	0.00110376	0.0238427	AT5G03340	cell division control 48
Unigene_064292	1.18238	0.525553	2.24978	0.0244628	0.192188	AT5G09500	40S ribosomal S15
Unigene_021893	1.1821	0.227156	5.2039	1.95151e-07	2.69805e-05	AT3G09640	L-ascorbate peroxidase, cytosolic
Unigene_017097	1.18142	0.311517	3.79249	0.000149146	0.00551582	AT5G09800	U-box domain-containing 28-like
Unigene_013491	1.18137	0.494047	2.39121	0.0167929	0.15397	AT1G31490	anthranilate N-benzoyltransferase 1
Unigene_015487	1.1811	0.394242	2.99587	0.00273662	0.0459754	AT2G28710	zinc finger ZAT12-like
Unigene_002057	1.18107	0.575181	2.05338	0.0400355	0.25303	AT1G18080	guanine nucleotide-binding subunit beta
Unigene_068892	1.18066	0.62282	1.89566	0.0580047	0.308694	AT5G55190	gtp-binding nuclear gsp1 ran
Unigene_005617	1.18062	0.536932	2.19883	0.0278899	0.207565	AT3G26300	cytochrome P450 CYP736A12-like
Unigene_050504	1.17991	0.751401	1.57028	NA	NA	AT5G49910	stromal 70 kDa heat shock-related , chloroplastic
Unigene_077412	1.17979	0.583659	2.02136	0.0432423	0.264315	AT1G03220	basic 7S globulin-like
Unigene_052092	1.17975	0.721157	1.63591	0.101859	0.413796	AT4G10500	hyoscyamine 6-dioxygenase-like
Unigene_046720	1.17891	0.812671	1.45066	0.146874	NA	AT1G68560	glycoside hydrolase family 31
Unigene_006083	1.17865	0.266012	4.43082	9.38769e-06	0.000621454	AT1G68570	NRT1 PTR FAMILY -like
Unigene_025527	1.17842	0.49181	2.39608	0.0165714	0.152774	AT4G10770	oligopeptide transporter 7-like
Unigene_015162	1.17789	0.445057	2.64661	0.00813041	0.0967945	AT5G17700	TRANSPARENT TESTA 12-like
Unigene_048827	1.17776	0.714058	1.64939	0.0990688	0.408704	AT2G26480	UDP-glycosyltransferase 76E2-like
Unigene_076305	1.17755	0.860312	1.36875	0.171079	0.530056	AT2G35120	glycine cleavage system H
Unigene_052563	1.17747	0.818364	1.4388	0.150206	NA	#N/A	hypothetical protein PRUPE_ppa019485mg
Unigene_004022	1.17727	0.385359	3.055	0.0022506	0.0400057	AT3G10480	NAC transcription factor 25-like
Unigene_004062	1.17662	0.326996	3.59826	0.000320348	0.0096764	AT1G80840	probable WRKY transcription factor 40
Unigene_024408	1.1765	0.223048	5.27463	1.33021e-07	1.96591e-05	AT3G02780	isopentenyl-diphosphate Delta-isomerase I
Unigene_053035	1.17629	0.786347	1.49589	0.134684	0.473103	AT5G14320	30S ribosomal S13
Unigene_029726	1.17623	0.366507	3.20928	0.00133066	0.0272294	AT1G09970	Receptor kinase HAIKU2
Unigene_001467	1.17587	0.235898	4.98464	6.20779e-07	6.84152e-05	AT5G04930	phospholipid-transporting ATPase 1-like
Unigene_059641	1.17546	0.650406	1.80727	0.0707206	0.343551	AT1G19670	chlorophyllase-1-like
Unigene_036669	1.17542	0.850495	1.38204	0.16696	NA	AT3G24000	pentatricopeptide repeat-containing At1g11290-like
Unigene_027054	1.17531	0.679253	1.7303	0.0835768	0.374905	AT5G49460	ATP-citrate synthase subunit 1
Unigene_041451	1.17461	0.847563	1.38587	0.165788	NA	AT5G13440	Cytochrome b-c1 complex subunit Rieske
Unigene_039574	1.17451	0.52091	2.25473	0.0241505	0.190698	AT4G33865	40S ribosomal S29
Unigene_046270	1.17437	0.538019	2.18276	0.0290533	0.211945	AT5G54860	probable folate-biopterin transporter 4
Unigene_021944	1.17351	0.310757	3.77629	0.000159181	0.00579799	AT4G37850	transcription factor bHLH18-like
Unigene_002595	1.17339	0.80799	1.45224	0.146435	NA	#N/A	DNA RNA polymerases superfamily
Unigene_048979	1.17322	0.629761	1.86295	0.0624689	0.322011	ArthCp009	ATP synthase CF0 subunit III (chloroplast)
Unigene_019594	1.17305	0.690336	1.69925	0.0892724	0.387802	AT5G16170	Core-2 I-branching beta-1,6-N-acetylglucosaminyltransferase family
Unigene_071936	1.17268	0.581778	2.01569	0.0438322	0.266335	AT3G27330	UPF0392 RCOM_0530710
Unigene_042202	1.17267	0.575512	2.03762	0.0415879	0.258196	AT2G14120	vacuolar sorting-associated 1
Unigene_052389	1.1726	0.491246	2.38699	0.0169869	0.155159	AT3G60130	glycoside hydrolase family 1
Unigene_002177	1.17244	0.789226	1.48555	0.137398	0.477744	#N/A	transcription factor ORG2-like
Unigene_007275	1.17231	0.654526	1.79109	0.0732793	0.350652	AT4G30310	fggy-family carbohydrate kinase
Unigene_063285	1.17192	0.866327	1.35274	NA	NA	ArthMp071	PREDICTED: uncharacterized protein LOC103447800
Unigene_015566	1.17126	0.358798	3.26441	0.00109692	0.0237572	AT2G45570	geraniol 8-hydroxylase-like
Unigene_070229	1.17111	0.605443	1.9343	0.0530766	0.294193	AT5G59240	40S ribosomal S8
Unigene_079767	1.17091	0.519342	2.2546	0.0241587	0.190723	AT5G50720	yop1
Unigene_004982	1.17061	0.572944	2.04314	0.0410382	0.256042	AT5G17330	glutamate decarboxylase 4-like
Unigene_083067	1.17048	0.621583	1.88306	0.0596917	0.313445	AT1G09490	nadph-dependent methylglyoxal reductase gre2
Unigene_071359	1.16977	0.220345	5.3088	1.10346e-07	1.7094e-05	AT3G16510	shock SRC2
Unigene_017912	1.16945	0.448116	2.60971	0.00906201	0.104156	AT5G04620	2-amino-3-ketobutyrate coenzyme A ligase, mitochondrial
Unigene_055982	1.16941	0.857425	1.36386	NA	NA	AT3G02720	glutamine amidotransferase
Unigene_074972	1.16906	0.627292	1.86366	NA	NA	AT1G17910	wall-associated receptor kinase-like 1
Unigene_032227	1.16821	0.466042	2.50666	0.0121879	0.125933	AT5G51830	probable fructokinase-7 isoform X2
Unigene_030370	1.16814	0.298231	3.9169	8.96951e-05	0.00372022	AT5G48850	SULFUR DEFICIENCY-INDUCED 1-like
Unigene_050984	1.1681	0.390552	2.99089	0.0027817	0.0464573	AT5G20230	blue copper -like
Unigene_021471	1.16733	0.804203	1.45154	NA	NA	AT3G12580	heat shock cognate 70 kDa 2-like
Unigene_016999	1.16725	0.431372	2.70591	0.0068118	0.0856459	AT5G02500	heat shock
Unigene_084639	1.16694	0.494754	2.35862	0.018343	0.162804	AT3G02875	IAA-amino acid hydrolase ILR1-like
Unigene_008344	1.1663	0.36868	3.16345	0.0015591	0.0307145	AT3G17980	probable ADP-ribosylation factor GTPase-activating AGD11
Unigene_004298	1.16624	0.315427	3.69735	0.000217864	0.00731127	AT1G11340	G-type lectin S-receptor-like serine threonine- kinase RKS1
Unigene_032295	1.16537	0.149885	7.77512	7.53739e-15	7.45487e-12	AT1G19900	galactose oxidase-like
Unigene_027428	1.16422	0.503746	2.31113	0.0208257	0.175587	AT5G09590	mitochondrial Hsp70 chaperone
Unigene_004920	1.16398	0.620308	1.87646	NA	NA	AT5G20720	20 kDa chaperonin, chloroplastic
Unigene_046395	1.16356	0.851454	1.36655	NA	NA	AT4G10250	kDa class IV heat shock -like
Unigene_067301	1.16351	0.640075	1.81777	0.0690992	0.33958	#N/A	DNA binding ,
Unigene_029981	1.16296	0.344818	3.37267	0.000744421	0.0180368	AT4G17230	scarecrow 13
Unigene_007773	1.16274	0.619172	1.87789	0.0603962	0.315286	AT5G13330	ethylene-responsive transcription factor ERF113
Unigene_046916	1.16271	0.693857	1.67571	0.0937945	0.398276	AT4G13650	pentatricopeptide repeat-containing At4g13650 [Fragaria vesca vesca]
Unigene_047304	1.16265	0.815811	1.42515	0.154114	0.505583	AT3G09630	60S ribosomal L4
Unigene_013613	1.16215	0.852118	1.36384	NA	NA	AT3G02280	sulfite reductase (NADPH) flavo alpha-component
Unigene_027626	1.16196	0.427194	2.71997	0.00652881	0.083279	#N/A	probable LRR receptor-like serine threonine- kinase At1g07650
Unigene_079406	1.16195	0.769577	1.50985	0.131082	0.467326	AT1G36160	acetyl- carboxylase
Unigene_024305	1.16123	0.841275	1.38033	NA	NA	AT5G15250	ATP-dependent zinc metalloprotease FTSH 6, chloroplastic
Unigene_082849	1.16119	0.614205	1.89056	0.0586835	0.310806	AT2G17080	conserved hypothetical protein
Unigene_043454	1.16025	0.630525	1.84014	0.0657482	0.330765	AT1G53750	26S protease regulatory subunit 7
Unigene_011419	1.16021	0.731343	1.58641	0.112646	0.435161	AT5G60790	elongation factor 3
Unigene_083357	1.16005	0.473852	2.44813	0.0143601	0.139419	#N/A	flagellin
Unigene_033368	1.15985	0.567613	2.04338	0.0410144	0.255999	AT3G45740	phosphatidyl synthase
Unigene_037710	1.15964	0.632905	1.83226	0.0669131	0.334115	AT3G10410	carboxypeptidase Y
Unigene_029436	1.1595	0.675266	1.7171	0.0859601	0.379465	AT4G29090	ribonuclease H At1g65750
Unigene_008657	1.15937	0.665415	1.74232	0.0814517	0.369546	AT1G21250	wall-associated receptor kinase 2-like
Unigene_025091	1.15908	0.741728	1.56268	0.118128	0.445412	#N/A	PREDICTED: uncharacterized protein LOC105788615
Unigene_075423	1.15809	0.656863	1.76306	0.0778902	0.361625	AT2G42320	PREDICTED: uncharacterized protein LOC106757809 isoform X2
Unigene_026305	1.15744	0.659187	1.75585	0.0791133	0.364386	AT4G34200	D-3-phosphoglycerate dehydrogenase
Unigene_003395	1.15743	0.532837	2.17219	0.029841	0.214749	AT1G79530	glyceraldehyde-3-phosphate dehydrogenase
Unigene_075031	1.15725	0.795913	1.45398	0.145951	0.4928	AT3G52450	E3 ubiquitin- ligase PUB23-like
Unigene_029781	1.1567	0.521454	2.21822	0.0265396	0.201518	AT4G16720	60S ribosomal L15
Unigene_025352	1.15642	0.618003	1.87123	NA	NA	AT5G49910	stromal 70 kDa heat shock-related , chloroplastic
Unigene_083956	1.15604	0.269133	4.29542	1.74364e-05	0.00102997	AT4G37970	probable mannitol dehydrogenase
Unigene_035820	1.15535	0.493282	2.34216	0.0191724	0.167537	#N/A	receptor kinase 1
Unigene_065722	1.15533	0.250143	4.61869	3.86175e-06	0.000301537	AT3G19615	probable beta-D-xylosidase 5
Unigene_007762	1.15528	0.339216	3.40574	0.000659843	0.0164313	AT1G11790	arogenate dehydratase prephenate dehydratase 1, chloroplastic
Unigene_072270	1.1552	0.403901	2.8601	0.00423505	0.0624167	AT5G60900	G-type lectin S-receptor-like serine threonine- kinase RLK1
Unigene_017754	1.155	0.310001	3.7258	0.000194699	0.0067235	AT1G77380	amino acid permease 3-like
Unigene_032854	1.15435	0.449129	2.5702	0.010164	0.111761	AT5G22850	aspartic ase 2
Unigene_027334	1.15321	0.838516	1.3753	0.169039	0.527024	AT3G16640	translationally-controlled tumor homolog
Unigene_013147	1.15309	0.653001	1.76583	0.0774244	0.360775	AT1G17680	general transcription factor 3C polypeptide 3 isoform X2
Unigene_081854	1.15141	0.65732	1.75167	0.0798304	0.366104	AT3G48460	GDSL esterase lipase At3g48460
Unigene_061020	1.15122	0.866393	1.32876	0.183929	NA	AT3G13920	eukaryotic initiation factor 4A-15-like [Phoenix dactylifera]
Unigene_074751	1.15051	0.549134	2.09514	0.0361582	0.239178	AT1G70600	60S ribosomal L28
Unigene_079046	1.14995	0.612691	1.87689	0.0605329	0.315661	AT5G40810	cytochrome c1, heme , mitochondrial
Unigene_006611	1.14985	0.534158	2.15264	0.0313472	0.220046	AT5G67550	hypothetical protein L484_001595
Unigene_077874	1.14981	0.534079	2.15289	0.0313276	0.219989	#N/A	inactive kinase SELMODRAFT_444075-like
Unigene_032888	1.14976	0.545781	2.10663	0.0351495	0.235018	AT3G61770	Acid phosphatase vanadium-dependent haloperoxidase-related
Unigene_015326	1.14973	0.805892	1.42665	0.153681	0.505015	AT1G43760	PREDICTED: uncharacterized protein LOC102619424
Unigene_017767	1.14909	0.525428	2.18696	0.0287455	0.210977	AT5G25190	ethylene-responsive transcription factor ERF003-like
Unigene_085224	1.1487	0.221837	5.17814	2.24111e-07	2.99122e-05	AT5G03260	laccase-11-like
Unigene_002105	1.14832	0.566554	2.02685	0.0426775	0.261997	AT4G18100	60S ribosomal L32
Unigene_037846	1.14829	0.844779	1.35928	0.174059	NA	AT1G36160	acetyl- carboxylase
Unigene_000712	1.14703	0.365482	3.1384	0.00169874	0.0325997	AT1G30760	Reticuline oxidase
Unigene_023399	1.1463	0.523471	2.18981	0.0285379	0.210356	AT4G10040	cytochrome c
Unigene_000443	1.14603	0.323777	3.53957	0.000400783	0.0113992	AT1G59590	PREDICTED: uncharacterized protein LOC103332728
Unigene_054944	1.1458	0.733292	1.56254	0.118161	0.445412	AT3G57290	eukaryotic translation initiation factor 3 subunit e
Unigene_080636	1.14567	0.629582	1.81973	0.0688002	0.339014	AT2G21100	dirigent 23-like
Unigene_080274	1.14473	0.578339	1.97935	0.0477771	0.278574	AT1G43170	60S ribosomal L3
Unigene_082277	1.14454	0.601669	1.90228	0.0571351	0.305881	AT5G20920	translational initiation factor 2 beta
Unigene_031356	1.14434	0.451654	2.53365	0.011288	0.119569	AT5G45970	gtp-binding rhoa
Unigene_014698	1.14399	0.488277	2.34291	0.0191339	0.167473	AT2G32540	cellulose synthase H1 isoform X2
Unigene_023154	1.1439	0.712623	1.6052	0.10845	0.426949	AT3G42170	zinc finger BED domain-containing RICESLEEPER 2-like [Gossypium raimondii]
Unigene_040128	1.14374	0.798484	1.43239	0.152033	0.503293	AT2G28520	vacuolar ATPase 98 kDa subunit
Unigene_081824	1.14289	0.640881	1.7833	0.0745371	0.353692	AT5G06460	ubiquitin-activating enzyme E1 1
Unigene_036595	1.14233	0.850186	1.34363	0.17907	NA	AT5G57330	aldose 1-epimerase
Unigene_005614	1.14122	0.569535	2.00377	0.0450948	0.270677	AT5G57560	xyloglucan endotransglucosylase hydrolase 2-like
Unigene_042917	1.14112	0.285967	3.9904	6.59626e-05	0.00291786	AT1G52080	CHUP1, chloroplastic
Unigene_034489	1.14085	0.497077	2.29511	0.0217269	0.179921	AT4G19460	phosphatidylinositol N-acetylglucosaminyltransferase subunit A
Unigene_031730	1.14029	0.461355	2.47161	0.0134508	0.13424	AT5G24080	G-type lectin S-receptor-like serine threonine- kinase At1g34300
Unigene_080024	1.14023	0.513854	2.21897	0.0264887	0.20129	AT3G53020	60S ribosomal L24
Unigene_085240	1.14013	0.528304	2.1581	0.0309203	0.218561	AT5G54510	indole-3-acetic acid-amido synthetase
Unigene_014914	1.13999	0.442556	2.57593	0.00999713	0.110637	AT3G12500	endochitinase CH25
Unigene_057633	1.13976	0.471356	2.41805	0.0156038	0.147141	AT1G07930	elongation factor 1-alpha
Unigene_030367	1.13966	0.729675	1.56188	0.118316	0.44571	AT3G02645	UPF0481 At3g02645
Unigene_027616	1.13959	0.781273	1.45864	0.144665	0.490583	#N/A	lanC GCL1
Unigene_021933	1.13893	0.714313	1.59444	0.110838	0.431853	AT5G64170	Dentin sialophospho -related, isoform 8
Unigene_014038	1.13883	0.446328	2.55155	0.0107246	0.115643	AT3G07040	disease resistance RPM1-like
Unigene_057739	1.13856	0.851284	1.33746	0.181073	NA	AT1G60810	ATP-citrate synthase [Athalia rosae]
Unigene_064281	1.13841	0.84428	1.34838	0.177535	0.538782	AT4G33550	lipid binding ,
Unigene_069500	1.13837	0.631955	1.80135	0.0716478	0.345935	#N/A	flagellin
Unigene_044745	1.13761	0.592647	1.91955	0.0549152	0.299572	AT4G21390	Cysteine-rich receptor kinase 10
Unigene_028036	1.13679	0.692723	1.64105	0.100787	0.412264	AT2G23770	wall-associated receptor kinase-like 16
Unigene_011098	1.13665	0.348758	3.25912	0.00111758	0.0240293	AT1G62620	flavin containing monooxygenase FMO GS-OX
Unigene_033761	1.13623	0.832838	1.36428	0.172479	NA	AT3G14130	mitochondrial cytochrome b2,
Unigene_025567	1.13611	0.522013	2.1764	0.0295254	0.213554	AT5G41315	transcription factor EGL1-like
Unigene_074756	1.13539	0.66838	1.69872	0.0893717	0.388126	AT1G10630	ADP-ribosylation factor
Unigene_055353	1.13517	0.394203	2.87965	0.00398113	0.0597688	AT1G12950	TRANSPARENT TESTA 12-like
Unigene_025652	1.13506	0.483963	2.34533	0.01901	0.166653	AT1G68710	phospholipid-transporting ATPase 9
Unigene_043740	1.1347	0.744605	1.52389	0.127536	0.462005	#N/A	PREDICTED: uncharacterized protein LOC103487435
Unigene_072198	1.13468	0.736626	1.54038	NA	NA	AT1G12270	hsp70-Hsp90 organizing 3-like
Unigene_067000	1.13418	0.685005	1.65572	0.0977784	0.406248	AT2G01320	ABC transporter G family member 7 isoform X1
Unigene_015022	1.13359	0.44021	2.57512	0.0100205	0.110783	AT4G05160	4-coumarate-- ligase-like 7
Unigene_049472	1.13358	0.757168	1.49714	0.134357	NA	AT1G20010	tubulin beta chain
Unigene_017707	1.1334	0.824665	1.37437	NA	NA	AT2G26150	heat shock factor HSF30 isoform X2
Unigene_066579	1.13331	0.344684	3.28798	0.00100909	0.0223699	AT2G29420	glutathione transferase GST 23-like
Unigene_075247	1.13311	0.787205	1.43941	0.150033	0.499941	AT1G74030	phosphopyruvate hydratase
Unigene_012431	1.1327	0.687552	1.64744	0.0994673	0.409909	AT1G34380	5 -3 exonuclease [Vigna radiata radiata]
Unigene_031015	1.13249	0.282119	4.01422	5.96428e-05	0.00270659	AT2G39650	Uncharacterized protein isoform 1
Unigene_015623	1.1324	0.647139	1.74986	0.0801424	0.366706	AT5G17230	phytoene synthase 2, chloroplastic-like
Unigene_065150	1.13201	0.789619	1.43361	NA	NA	AT3G55870	anthranilate synthase alpha subunit 1, chloroplastic-like
Unigene_005289	1.1317	0.81664	1.3858	0.165809	0.522974	AT4G28000	nuclear valosin-containing -like isoform X1
Unigene_045570	1.12938	0.792993	1.4242	0.154388	0.505952	AT5G53460	glutamate synthase
Unigene_085151	1.12934	0.559943	2.01689	0.0437071	0.265917	AT5G57480	probable mitochondrial chaperone BCS1-B
Unigene_035125	1.12889	0.844649	1.33652	0.181381	NA	AT5G51820	phosphoglucomutase
Unigene_018587	1.12847	0.47254	2.38809	0.0169364	0.154802	AT4G00500	lipase class 3 family
Unigene_020993	1.12842	0.323181	3.4916	0.000480138	0.0129785	AT5G13490	ADP,ATP carrier 1, mitochondrial-like
Unigene_001961	1.12833	0.517379	2.18086	0.0291939	0.212471	ArthMp015	cytochrome c oxidase subunit 2 (mitochondrion)
Unigene_081915	1.12833	0.455638	2.47638	0.0132723	0.133321	AT5G10750	ENHANCED DISEASE RESISTANCE 2-like
Unigene_071865	1.1278	0.799586	1.41048	0.158398	0.511843	AT3G12860	pre-rRNA processing nucleolar Sik1,
Unigene_015977	1.12755	0.789061	1.42897	0.153013	0.504113	AT1G07240	anthocyanidin 3-O-glucosyltransferase 2-like
Unigene_057081	1.12737	0.394867	2.85507	0.00430277	0.0630619	AT1G79470	inosine-5 -monophosphate dehydrogenase 2-like
Unigene_063060	1.12696	0.598477	1.88305	0.0596938	0.313445	AT2G16360	40S ribosomal S25
Unigene_013395	1.12656	0.426938	2.63869	0.00832282	0.098432	AT4G09320	nucleoside diphosphate kinase
Unigene_056415	1.12516	0.819821	1.37244	0.169926	0.528045	AT4G11820	hydroxymethylglutaryl- synthase
Unigene_080715	1.12502	0.593055	1.897	0.0578281	0.30835	AT5G15120	probable 2-aminoethanethiol dioxygenase
Unigene_072719	1.12488	0.717373	1.56805	0.116869	0.443392	AT5G25757	eukaryotic translation initiation factor 3
Unigene_016422	1.12461	0.616796	1.82332	NA	NA	AT5G02500	heat shock [Aspergillus oryzae RIB40]
Unigene_079548	1.12448	0.655306	1.71596	0.0861685	0.380034	AT3G22840	early light-induced 1, chloroplastic-like
Unigene_046973	1.124	0.835499	1.34531	0.178526	NA	AT3G12260	NADH-ubiquinone oxidoreductase B14 subunit,
Unigene_062993	1.1238	0.838329	1.34052	0.180077	NA	AT2G21730	zinc-binding alcohol dehydrogenase
Unigene_016528	1.12359	0.605093	1.85689	NA	NA	AT1G13440	F-box LRR-repeat 3-like
Unigene_039203	1.12359	0.337662	3.32755	0.000876147	0.0201524	AT2G45580	geraniol 8-hydroxylase-like
Unigene_014197	1.12334	0.284478	3.94878	7.85504e-05	0.00337784	AT2G18750	calmodulin-binding 60 B-like
Unigene_080316	1.12309	0.320605	3.50305	0.000459969	0.0125743	AT5G01210	BAHD acyltransferase DCR
Unigene_077426	1.1228	0.867162	1.2948	0.195388	0.561268	AT1G18500	2-isopropylmalate synthase
Unigene_027341	1.12274	0.489389	2.29417	0.0217805	0.180167	AT4G35160	(RS)-norcoclaurine 6-O-methyltransferase-like
Unigene_006332	1.12196	0.815012	1.37662	NA	NA	AT3G20810	lysine-specific demethylase JMJD5
Unigene_081579	1.12194	0.644886	1.73974	0.0819039	0.370764	AT5G50130	retinol dehydrogenase 12
Unigene_084289	1.12187	0.586436	1.91302	0.0557452	0.302257	AT3G21420	SRG1
Unigene_028339	1.12157	0.397573	2.82105	0.0047867	0.0678396	AT3G17980	probable ADP-ribosylation factor GTPase-activating AGD11
Unigene_027074	1.12153	0.577158	1.9432	0.0519919	0.291105	AT1G50110	branched-chain-amino-acid aminotransferase 2, chloroplastic-like isoform X1 [Malus domestica]
Unigene_000851	1.12152	0.40616	2.76127	0.00575771	0.0767953	AT5G60900	G-type lectin S-receptor-like serine threonine- kinase RLK1
Unigene_016580	1.12138	0.627488	1.78709	0.0739228	0.352289	AT3G51490	monosaccharide-sensing 2 [Cucumis melo]
Unigene_026000	1.1212	0.728918	1.53817	0.124007	0.456034	AT3G14415	L-lactate dehydrogenase
Unigene_013414	1.12049	0.857559	1.30661	0.191346	NA	AT5G47530	cytochrome b561 and DOMON domain-containing At5g47530-like
Unigene_003003	1.12038	0.323357	3.46484	0.00053054	0.0138931	AT1G17260	ATPase 10, plasma membrane-type
Unigene_047903	1.12034	0.840771	1.33251	0.182693	NA	AT4G39490	Cytochrome P450
Unigene_009522	1.12008	0.258679	4.33	1.49106e-05	0.000905744	AT3G08720	serine threonine- kinase 2 19-like
Unigene_033898	1.11968	0.707622	1.58231	0.113579	0.437013	AT4G10490	hyoscyamine 6-dioxygenase-like
Unigene_031480	1.11958	0.392132	2.8551	0.00430232	0.0630619	AT5G39600	PREDICTED: uncharacterized protein LOC105770926 isoform X1
Unigene_010026	1.11951	0.587427	1.90579	0.0566776	0.304684	AT5G10360	40S ribosomal S6
Unigene_006037	1.11935	0.862544	1.29773	NA	NA	AT1G17870	probable zinc metallopeptidase EGY3, chloroplastic
Unigene_024162	1.11917	0.364092	3.07387	0.00211302	0.0382656	AT1G07250	anthocyanidin 3-O-glucosyltransferase 2-like
Unigene_007047	1.11894	0.57874	1.93341	0.053186	0.294466	AT1G22360	7-deoxyloganetin glucosyltransferase-like
Unigene_083482	1.11864	0.600319	1.86341	0.0624044	0.321871	AT3G23990	heat shock 60
Unigene_001494	1.11812	0.636221	1.75743	0.0788441	0.36383	AT3G05680	split ends-like
Unigene_039942	1.11807	0.738958	1.51303	0.130272	0.466081	AT5G56530	DUF239 domain
Unigene_065018	1.1177	0.867118	1.28898	NA	NA	AT5G66110	heavy metal-associated isoprenylated plant 26
Unigene_021470	1.11747	0.838938	1.332	NA	NA	AT3G09440	heat shock cognate 70 kDa 2-like
Unigene_028818	1.11739	0.692934	1.61255	0.106842	0.423554	#N/A	outer mitochondrial membrane porin
Unigene_011257	1.11725	0.533298	2.09498	0.0361726	0.239178	AT3G19010	feruloyl ortho-hydroxylase 2
Unigene_069797	1.11706	0.392741	2.84425	0.00445159	0.0643837	AT5G44380	tetrahydrocannabinolic acid synthase-like
Unigene_026460	1.11631	0.680812	1.63967	NA	NA	#N/A	RHOMBOID 14 isoform 1
Unigene_051471	1.11621	0.291838	3.82475	0.000130904	0.00502808	AT5G39000	receptor kinase FERONIA
Unigene_011183	1.11612	0.478855	2.33081	0.0197633	0.170163	AT4G32050	neurochondrin [Populus euphratica]
Unigene_014486	1.11593	0.40763	2.7376	0.00618902	0.0806244	AT3G24760	F-box kelch-repeat At3g24760
Unigene_016191	1.1158	0.33136	3.36733	0.000758998	0.0182752	AT2G24720	glutamate receptor -like
Unigene_009640	1.1157	0.634952	1.75715	0.078893	0.363913	AT2G37130	peroxidase 21
Unigene_051809	1.11565	0.855547	1.30401	0.192229	NA	#N/A	B3 DNA-binding domain
Unigene_009055	1.11559	0.640932	1.74057	NA	NA	#N/A	PREDICTED: uncharacterized protein LOC105966930
Unigene_047216	1.11546	0.626515	1.78042	0.0750076	0.355002	AT3G02090	mitochondrial-processing peptidase subunit beta
Unigene_010489	1.11466	0.764159	1.45867	0.144656	0.490583	AT1G73230	nascent polypeptide-associated complex subunit beta
Unigene_048515	1.11439	0.69106	1.61258	0.106836	0.423554	AT1G47840	glucokinase GLK1
Unigene_008499	1.11409	0.460309	2.42031	0.0155075	0.146677	#N/A	hypothetical protein L484_001607
Unigene_043907	1.11385	0.863922	1.28929	0.197298	NA	#N/A	PREDICTED: uncharacterized protein LOC102612045
Unigene_021558	1.11348	0.553001	2.01352	0.0440596	0.267051	#N/A	histidine kinase 1 plant,
Unigene_083678	1.11312	0.653165	1.7042	0.0883444	0.385531	AT2G24100	PREDICTED: uncharacterized protein LOC105647811
Unigene_023538	1.11273	0.380019	2.9281	0.00341038	0.0533882	AT5G14700	tetraketide alpha-pyrone reductase 1
Unigene_026022	1.11242	0.560981	1.98299	0.0473685	0.277513	AT3G60770	40S ribosomal S13
Unigene_006896	1.11238	0.532498	2.08898	0.0367096	0.240934	AT5G36140	beta-amyrin 28-oxidase-like
Unigene_064027	1.11199	0.405274	2.7438	0.0060732	0.0796187	AT5G61820	stress up-regulated Nod 19
Unigene_049751	1.1118	0.632778	1.75701	0.0789164	0.363913	AT3G27300	glucose-6-phosphate 1-dehydrogenase
Unigene_067366	1.11143	0.86331	1.28741	0.197953	0.564014	#N/A	hypothetical protein L484_017777
Unigene_080762	1.11018	0.481141	2.30738	0.0210335	0.176529	AT5G12110	elongation factor 1-beta
Unigene_013729	1.10997	0.785144	1.41371	0.157446	0.510517	#N/A	transmembrane ,
Unigene_049136	1.10944	0.414687	2.67536	0.00746486	0.0913336	AT2G34790	tetrahydrocannabinolic acid synthase-like
Unigene_067364	1.1089	0.536449	2.06711	0.0387238	0.248741	AT1G18390	probable serine threonine- kinase At1g18390
Unigene_076549	1.10872	0.573309	1.93389	0.0531267	0.294254	AT2G39390	60S ribosomal L35
Unigene_031255	1.10851	0.58119	1.9073	0.0564816	0.30424	AT3G19940	MFS maltose transporter
Unigene_081550	1.10843	0.53488	2.07231	0.0382369	0.246616	AT1G15125	probable S-adenosylmethionine-dependent methyltransferase At5g37990
Unigene_065089	1.10813	0.683297	1.62174	0.104859	0.420058	AT1G29900	bifunctional pyrimidine biosynthesis ( ),
Unigene_081868	1.10796	0.761248	1.45546	NA	NA	AT5G37340	zinc finger ZPR1-like isoform X2
Unigene_077967	1.10785	0.564573	1.96228	0.0497293	0.284011	AT5G53500	F-box-like WD repeat-containing TBL1X [Populus euphratica]
Unigene_036568	1.10771	0.636123	1.74134	0.0816238	0.370017	AT5G23860	tubulin beta-2 chain-like
Unigene_002898	1.10723	0.754637	1.46724	0.142312	0.486774	ArthMp075	PREDICTED: uncharacterized protein LOC102625991
Unigene_011636	1.10717	0.236321	4.685	2.79957e-06	0.000235781	AT1G76690	12-oxophytodienoate reductase 11
Unigene_034740	1.10682	0.567774	1.9494	0.0512474	0.28907	AT1G67430	60S ribosomal L17
Unigene_020422	1.10645	0.368074	3.00604	0.00264671	0.0449149	AT5G03150	zinc finger JACKDAW-like
Unigene_023187	1.1064	0.591485	1.87054	0.0614083	0.318213	AT5G40760	glucose-6-phosphate 1-dehydrogenase
Unigene_012626	1.10625	0.569273	1.94327	0.0519839	0.291105	AT5G10170	Inositol-3-phosphate synthase
Unigene_029630	1.10526	0.422846	2.61386	0.00895265	0.103435	AT5G05600	flavonol synthase flavanone 3-hydroxylase-like
Unigene_038708	1.10468	0.848096	1.30254	0.192733	NA	AT5G19150	domain containing
Unigene_029824	1.10367	0.557036	1.98133	0.0475547	0.278181	#N/A	PREDICTED: uncharacterized protein LOC104586305
Unigene_018712	1.10352	0.764742	1.443	0.14902	0.498367	AT1G54560	myosin-11-like isoform X2 [Pyrus x bretschneideri]
Unigene_024123	1.10345	0.62953	1.75281	NA	NA	AT5G49220	PREDICTED: uncharacterized protein LOC103323102
Unigene_068465	1.10339	0.606573	1.81906	0.0689016	0.339132	AT5G08690	ATP synthase subunit beta, mitochondrial
Unigene_061257	1.10337	0.816631	1.35112	0.176656	0.537752	ArthMp109	cytochrome c oxidase subunit 1 (mitochondrion)
Unigene_080585	1.10329	0.732097	1.50703	0.131804	0.468405	AT3G29750	transposon Tf2-1 poly isoform X1
Unigene_032938	1.10313	0.291308	3.78682	0.00015259	0.00561627	AT2G26640	3-ketoacyl- synthase 11
Unigene_020267	1.10219	0.515902	2.13644	0.0326437	0.225535	AT2G14960	probable indole-3-acetic acid-amido synthetase
Unigene_083091	1.10205	0.592554	1.85983	0.0629094	0.32312	AT4G13180	tetrahydroxynaphthalene reductase
Unigene_049575	1.10199	0.538842	2.04511	0.0408443	0.255595	AT3G14470	disease resistance RGA1
Unigene_041583	1.10184	0.861827	1.27849	0.201076	NA	#N/A	PREDICTED: uncharacterized protein LOC104454748
Unigene_007911	1.1018	0.633556	1.73908	NA	NA	AT5G49910	stromal 70 kDa heat shock-related , chloroplastic
Unigene_021065	1.10171	0.480918	2.29085	0.0219724	0.18106	AT5G16080	probable carboxylesterase 15
Unigene_023709	1.10126	0.405967	2.71269	0.00667397	0.0845713	AT5G41315	transcription factor EGL1-like
Unigene_053210	1.10101	0.859715	1.28067	0.20031	NA	AT1G64550	ABC transporter domain-containing
Unigene_032529	1.09974	0.348745	3.15343	0.00161363	0.0314833	AT1G34300	G-type lectin S-receptor-like serine threonine- kinase At1g34300
Unigene_054811	1.09913	0.502281	2.18829	0.0286488	0.210846	AT3G51895	probable sulfate transporter
Unigene_050892	1.09909	0.642571	1.71046	0.0871801	0.382662	AT3G13750	Beta-galactosidase 1
Unigene_062378	1.09845	0.630663	1.74173	0.0815549	0.369879	AT1G66580	60S ribosomal L10-A
Unigene_033110	1.09756	0.610654	1.79735	0.0722797	0.34768	#N/A	PREDICTED: uncharacterized protein LOC101298373 [Fragaria vesca subsp. vesca]
Unigene_034763	1.09745	0.48071	2.28299	0.0224312	0.182996	#N/A	GLUTAMINE DUMPER 6-like
Unigene_084136	1.0972	0.454717	2.41293	0.0158247	0.148517	AT5G15310	myb-related 306-like
Unigene_016598	1.09662	0.580979	1.88753	0.0590891	0.311798	AT3G12390	nascent polypeptide-associated complex subunit alpha
Unigene_071604	1.09654	0.603013	1.81843	0.0689988	0.339389	AT1G16030	heat shock 70 kDa -like
Unigene_003348	1.09642	0.463533	2.36536	0.0180128	0.160981	ArthCp083	hypothetical chloroplast RF21 (chloroplast) [Elaeagnus macrophylla]
Unigene_043629	1.09638	0.691826	1.58476	0.11302	0.435821	#N/A	cell wall DAN4-like
Unigene_011716	1.09637	0.692394	1.58345	0.11332	0.436453	AT3G12640	zinc finger CCCH domain-containing 14
Unigene_006003	1.09635	0.560854	1.95478	0.0506086	0.286698	AT2G18020	60S ribosomal L2
Unigene_065562	1.09584	0.544967	2.01084	0.0443429	0.267995	AT5G60900	G-type lectin S-receptor-like serine threonine- kinase RLK1
Unigene_064187	1.09569	0.77689	1.41035	0.158435	0.511843	AT2G29080	AFG3 family
Unigene_023651	1.09472	0.370726	2.95291	0.00314789	0.0507623	AT2G43120	pirin
Unigene_007222	1.09471	0.863501	1.26776	0.204884	0.573383	AT2G03140	Alpha beta-Hydrolases superfamily ,
Unigene_010818	1.09435	0.242602	4.51088	6.45593e-06	0.000459351	AT2G43090	3-isopropylmalate dehydratase small subunit 3-like
Unigene_003516	1.09429	0.251244	4.3555	1.32765e-05	0.000823336	AT1G36160	acetyl- carboxylase 1-like
Unigene_042804	1.09428	0.825978	1.32483	0.185226	NA	AT3G24170	glutathione-disulfide reductase
Unigene_026644	1.09422	0.444243	2.46311	0.0137736	0.135711	AT1G22150	sulfate transporter -like [Populus euphratica]
Unigene_038553	1.09397	0.37923	2.88472	0.00391762	0.0591445	AT5G39000	receptor kinase FERONIA
Unigene_018884	1.09334	0.535063	2.04338	0.0410151	0.255999	AT5G43380	Serine threonine- phosphatase PP1
Unigene_002454	1.09298	0.317662	3.44069	0.000580232	0.0148449	AT3G22950	ADP-ribosylation factor 5
Unigene_006082	1.09252	0.53531	2.04091	0.0412601	0.256738	AT5G65750	2-oxoglutarate dehydrogenase E1 component
Unigene_032135	1.09249	0.52303	2.08878	0.0367276	0.240934	AT1G14780	MACPF domain-containing At1g14780
Unigene_010587	1.09202	0.808942	1.34994	0.177037	NA	AT5G58410	E3 ubiquitin- ligase listerin
Unigene_019636	1.09135	0.190746	5.72149	1.05594e-08	2.42446e-06	AT3G57930	pxr1-like [Malus domestica]
Unigene_064362	1.0911	0.819151	1.33199	0.182863	0.544977	AT4G23160	uncharacterized mitochondrial g00810-like
Unigene_077043	1.09097	0.603674	1.80721	NA	NA	AT5G02500	heat shock 70 kDa cognate 4
Unigene_008709	1.09082	0.474923	2.29683	0.0216283	0.17955	AT5G48485	lipid-transfer DIR1
Unigene_000209	1.09079	0.829378	1.31519	0.188446	0.552485	#N/A	HSP20-like chaperone, partial
Unigene_081492	1.09013	0.420603	2.59182	0.00954692	0.107582	AT5G07990	flavonoid 3 -monooxygenase
Unigene_081741	1.08998	0.738698	1.47554	0.140067	0.482911	AT1G43170	60S ribosomal L3
Unigene_057664	1.08928	0.351108	3.10242	0.00191947	0.0356131	AT3G62040	haloacid dehalogenase-like hydrolase
Unigene_061084	1.08902	0.419251	2.59755	0.00938913	0.106332	AT1G17600	TMV resistance N-like
Unigene_068703	1.08862	0.650974	1.67229	0.0944662	0.399528	AT5G17310	utp-glucose-1-phosphate uridylyltransferase
Unigene_084950	1.08676	0.795272	1.36653	0.171773	0.531042	AT1G21980	phosphatidylinositol-4-phosphate 5-kinase
Unigene_044874	1.08671	0.770919	1.40963	NA	NA	#N/A	PREDICTED: uncharacterized protein LOC105950333
Unigene_016373	1.08567	0.346294	3.13511	0.00171789	0.0328529	AT3G51550	Receptor kinase FERONIA
Unigene_074122	1.08561	0.537945	2.01807	0.0435837	0.265505	AT5G47120	bax inhibitor 1
Unigene_081567	1.08526	0.64494	1.68273	0.0924265	0.394945	#N/A	rRNA processing Nop9
Unigene_009995	1.08513	0.577469	1.87911	0.0602295	0.314833	AT1G34030	ribosomal S13
Unigene_046440	1.085	0.866157	1.25266	0.21033	NA	AT3G52010	carboxypeptidase D
Unigene_005298	1.08488	0.756635	1.43382	0.151623	0.50241	AT3G48560	acetolactate synthase, large subunit, biosynthetic type
Unigene_016680	1.08387	0.34699	3.12364	0.00178627	0.033875	AT5G12100	pentatricopeptide repeat-containing At5g12100, mitochondrial
Unigene_085807	1.08359	0.752142	1.44067	0.149678	0.499445	ArthCp085	50S ribosomal L2
Unigene_075262	1.0832	0.351406	3.08247	0.00205291	0.0375759	#N/A	Uncharacterized protein TCM_000023
Unigene_078737	1.08318	0.734403	1.47492	0.140235	0.483188	AT5G42650	allene oxide synthase-like
Unigene_018446	1.08307	0.851889	1.27137	0.203596	NA	AT1G28120	ubiquitin thioesterase otubain-like
Unigene_011511	1.08294	0.721612	1.50072	0.133428	0.470892	AT3G61760	Dynamin-related 5A
Unigene_003036	1.0829	0.693814	1.5608	0.118572	0.445995	#N/A	fatty acid synthase subunit alpha
Unigene_021022	1.08286	0.636319	1.70176	NA	NA	AT3G14470	disease resistance RGA3
Unigene_028230	1.08274	0.678256	1.59636	0.110408	0.431086	AT1G54220	pyruvate dehydrogenase E2 component (dihydrolipoamide acetyltransferase)
Unigene_067070	1.08266	0.506676	2.13678	0.0326158	0.225423	AT3G59760	bifunctional L-3-cyanoalanine synthase cysteine synthase 1, mitochondrial
Unigene_059335	1.08252	0.85892	1.26033	0.207551	NA	AT1G15440	periodic tryptophan 2
Unigene_073350	1.08251	0.649519	1.66664	0.0955862	0.401658	AT4G33090	aminopeptidase 2
Unigene_047783	1.08231	0.495521	2.18418	0.0289488	0.211717	AT5G17920	5-methyltetrahydropteroyltriglutamate-homocysteine methyltransferase
Unigene_064514	1.0822	0.669941	1.61537	0.106231	0.422658	AT1G70730	phosphoglucomutase
Unigene_046999	1.08206	0.650553	1.66329	0.0962539	0.403227	AT1G53850	proteasome component PUP2
Unigene_065707	1.08188	0.785367	1.37754	0.168344	0.526134	AT1G76200	hypothetical protein AUEXF2481DRAFT_40545, partial
Unigene_016397	1.08129	0.801701	1.34874	NA	NA	AT3G07090	desumoylating isopeptidase 1
Unigene_066402	1.08106	0.858361	1.25944	NA	NA	AT5G24510	60S acidic ribosomal P1
Unigene_076373	1.08088	0.716624	1.5083	0.131478	0.467791	AT1G62280	S-type anion channel SLAH1-like
Unigene_005720	1.0802	0.618298	1.74705	0.0806283	0.367777	AT5G38710	proline dehydrogenase 2, mitochondrial-like
Unigene_074303	1.07948	0.790327	1.36586	0.171982	0.531292	AT3G27430	proteasome subunit beta type 7 precursor
Unigene_004475	1.07918	0.588536	1.83367	0.0667024	0.333538	AT1G69440	argonaute 7
Unigene_004610	1.07913	0.743909	1.45062	0.146884	0.494438	AT4G00980	wall-associated receptor kinase 2-like
Unigene_010414	1.07887	0.456401	2.36386	0.0180854	0.161393	AT1G32120	transmembrane 45B [Cucumis melo]
Unigene_033295	1.07859	0.681189	1.5834	0.113331	0.436453	AT5G17540	methanol O-anthraniloyltransferase-like
Unigene_002764	1.07801	0.550754	1.95733	0.0503085	0.285877	AT1G56070	elongation factor 2
Unigene_026484	1.07741	0.662975	1.62511	0.104139	0.418533	AT4G33945	Armadillo repeat-containing 6
Unigene_084446	1.07695	0.530253	2.03102	0.042253	0.26073	AT4G40080	clathrin assembly At4g40080
Unigene_066238	1.07633	0.242596	4.43674	9.13328e-06	0.000609923	AT5G49700	DNA-binding ESCAROLA
Unigene_074440	1.07603	0.798985	1.34675	0.178062	0.53949	AT3G05630	phospholipase D Active site motif
Unigene_031246	1.07596	0.431428	2.49396	0.0126328	0.128726	AT2G30020	probable phosphatase 2C 25
Unigene_082847	1.07573	0.624318	1.72306	0.0848785	0.377321	AT2G38600	acid phosphatase 1-like [Malus domestica]
Unigene_045518	1.07573	0.856209	1.25639	0.208976	NA	#N/A	inorganic phosphate transporter
Unigene_014638	1.07561	0.645779	1.66561	NA	NA	#N/A	T-complex 11 1, isoform 1
Unigene_057470	1.07499	0.591117	1.81857	0.0689763	0.339365	AT4G31985	60S ribosomal L39
Unigene_009537	1.07481	0.753185	1.42701	0.153576	0.504969	#N/A	membrane transporter
Unigene_003011	1.07412	0.701806	1.53051	0.125891	0.459369	#N/A	Serine threonine- kinase fray2
Unigene_082338	1.07316	0.414269	2.59049	0.009584	0.107845	AT2G40390	Neuronal PAS domain-containing 4
Unigene_054946	1.07315	0.555712	1.93112	0.0534687	0.295226	AT2G43870	polygalacturonase-like
Unigene_082530	1.07287	0.324743	3.30376	0.000953973	0.0214189	AT4G20780	calcium-binding CML42-like
Unigene_022578	1.07256	0.445757	2.40615	0.0161218	0.150137	AT5G63770	diacylglycerol kinase 2
Unigene_005217	1.07243	0.497913	2.15386	0.0312512	0.219613	AT4G34110	polyadenylate binding
Unigene_016644	1.07202	0.863372	1.24166	0.214361	NA	AT5G24260	dipeptidyl peptidase 8 isoform X1 [Cucumis sativus]
Unigene_011896	1.07191	0.632094	1.6958	0.0899229	0.389292	AT5G15700	DNA-directed RNA polymerase 2, chloroplastic mitochondrial
Unigene_076907	1.07131	0.557247	1.9225	0.054543	0.298339	AT2G32030	N-acetyltransferase p20
Unigene_002218	1.07119	0.386068	2.77461	0.00552685	0.0747538	AT4G38540	zeaxanthin epoxidase, chloroplastic-like
Unigene_056814	1.07094	0.553092	1.93628	0.0528335	0.293535	AT1G16030	heat shock SSB1
Unigene_025133	1.07032	0.555824	1.92564	0.0541496	0.297157	AT2G41840	40S ribosomal S2
Unigene_061540	1.07023	0.861923	1.24168	NA	NA	AT4G16143	importin subunit alpha-1
Unigene_032420	1.06964	0.516813	2.06969	0.0384817	0.247681	AT5G42830	uncharacterized acetyltransferase At3g50280-like
Unigene_080332	1.06893	0.292022	3.66045	0.000251771	0.00814729	AT1G10690	cyclin-dependent kinase inhibitor SMR3
Unigene_017146	1.06873	0.680022	1.57161	0.116042	0.441777	#N/A	PREDICTED: uncharacterized protein LOC105435674
Unigene_004629	1.06851	0.305986	3.49201	0.000479403	0.0129678	AT3G18830	polyol transporter 5-like
Unigene_080943	1.06849	0.410208	2.60476	0.00919392	0.105171	AT4G33440	probable polygalacturonase
Unigene_008722	1.06842	0.518705	2.05978	0.0394195	0.251036	AT4G16520	autophagy-related 8f-like [Cicer arietinum]
Unigene_055471	1.0681	0.86578	1.23369	0.21732	NA	AT3G11130	clathrin heavy chain
Unigene_080583	1.06798	0.709679	1.50488	0.132355	0.469429	AT1G16350	inosine-5 -monophosphate dehydrogenase
Unigene_025256	1.06797	0.479367	2.22787	0.0258893	0.198653	AT3G02090	mitochondrial-processing peptidase subunit beta
Unigene_084254	1.06758	0.237556	4.49401	6.98927e-06	0.000487518	AT4G02340	bifunctional epoxide hydrolase 2-like
Unigene_006122	1.06758	0.565084	1.88924	0.0588595	0.311323	AT4G32050	neurochondrin [Populus euphratica]
Unigene_002811	1.06754	0.595289	1.79331	0.0729241	0.349633	AT3G54090	fructokinase-like 1, chloroplastic
Unigene_059125	1.06744	0.866061	1.23252	0.217755	NA	AT1G16380	cation H(+) antiporter 2-like
Unigene_064631	1.0672	0.593079	1.79942	0.0719517	0.346881	AT2G44120	60s ribosomal l7
Unigene_007985	1.06632	0.367986	2.89771	0.00375903	0.0571982	AT5G44820	nucleotide-diphospho-sugar transferase family
Unigene_048097	1.06569	0.609296	1.74904	NA	NA	#N/A	ATAF2-like [Fragaria vesca vesca]
Unigene_030037	1.06554	0.410812	2.59375	0.00949364	0.107181	AT5G48930	shikimate O-hydroxycinnamoyltransferase-like
Unigene_048617	1.06504	0.727442	1.46409	0.143169	0.488367	AT3G60770	40S ribosomal S13
Unigene_085562	1.06464	0.754157	1.41169	NA	NA	AT5G02490	heat shock 68-like
Unigene_083810	1.06438	0.464203	2.29291	0.0218529	0.180418	AT1G17020	SRG1
Unigene_048436	1.06423	0.48696	2.18545	0.0288556	0.21142	AT5G09650	inorganic pyrophosphatase
Unigene_060219	1.06373	0.866605	1.22747	0.219646	NA	AT1G14610	valyl-tRNA synthetase
Unigene_027446	1.06372	0.426827	2.49216	0.012697	0.129137	AT1G43760	ribonuclease H At1g65750
Unigene_059416	1.06337	0.767351	1.38576	0.165819	0.522974	AT2G37190	60S ribosomal L12
Unigene_021986	1.06327	0.385479	2.75831	0.00581008	0.077303	AT2G36530	enolase
Unigene_028817	1.06327	0.610224	1.74242	0.0814348	0.369546	AT3G01280	outer mitochondrial membrane porin
Unigene_016310	1.06324	0.809461	1.31352	0.189009	0.553285	AT3G09630	60S ribosomal L4
Unigene_003949	1.06324	0.761112	1.39696	0.162426	0.518091	AT3G11480	salicylate carboxymethyltransferase-like
Unigene_059250	1.06304	0.554169	1.91827	NA	NA	AT3G09440	heat shock cognate 70 kDa 2-like
Unigene_040631	1.06303	0.433237	2.45368	0.0141402	0.137943	AT1G04120	ABC transporter C family member 15
Unigene_027429	1.0629	0.620316	1.71348	0.0866249	0.381306	AT5G09590	mitochondrial Hsp70 chaperone
Unigene_055905	1.06214	0.76863	1.38186	NA	NA	#N/A	ribonuclease H At1g65750
Unigene_029456	1.0612	0.636113	1.66826	NA	NA	AT1G65820	microsomal glutathione S-transferase 3
Unigene_024306	1.06117	0.554479	1.91382	NA	NA	AT3G58620	TPR repeat-containing thioredoxin TTL1
Unigene_045244	1.06039	0.613223	1.7292	0.0837726	0.375434	AT2G38470	probable WRKY transcription factor 33
Unigene_078119	1.06032	0.825947	1.28377	0.199224	0.565798	AT5G11720	glycoside hydrolase family 31
Unigene_016524	1.05983	0.433868	2.44275	0.014576	0.14056	AT5G45380	urea-proton symporter DUR3
Unigene_051646	1.05939	0.60507	1.75086	0.0799707	0.366442	AT4G30800	40S ribosomal S11
Unigene_050245	1.05921	0.853933	1.2404	0.214829	NA	AT3G03960	T-complex 1, theta subunit
Unigene_008266	1.05909	0.628492	1.68513	0.0919629	0.393617	AT5G13000	1,3-beta-glucan synthase component FKS1
Unigene_067011	1.05897	0.633335	1.67205	0.0945142	0.399528	AT5G05900	UDP-glycosyltransferase 76E2-like
Unigene_050301	1.05741	0.655903	1.61214	NA	NA	AT3G12580	heat shock cognate 70 kDa 2-like
Unigene_000941	1.05724	0.271542	3.89345	9.88266e-05	0.0040203	AT4G03230	G-type lectin S-receptor-like serine threonine- kinase At4g27290
Unigene_081793	1.05722	0.549234	1.92489	0.0542428	0.297375	ArthMp109	cytochrome c oxidase subunit I
Unigene_027278	1.05719	0.468562	2.25623	0.024056	0.190185	AT3G63460	transport SEC31 homolog B-like isoform X1
Unigene_072002	1.05706	0.848714	1.24548	0.212955	0.582973	AT3G09820	adenosine kinase
Unigene_075985	1.05683	0.561606	1.88179	0.0598643	0.313828	AT1G12230	transaldolase
Unigene_015820	1.05664	0.480289	2.20001	0.027806	0.207338	ArthMp029	ribonuclease H At1g65750-like
Unigene_053271	1.05633	0.856548	1.23324	0.217486	NA	AT1G55150	ATP-dependent RNA helicase p62-like isoform X1
Unigene_009026	1.05603	0.671541	1.57255	0.115824	0.441422	AT1G10130	calcium-translocating P-type ATPase, SERCA-type
Unigene_031874	1.0559	0.783179	1.34822	0.177589	0.538871	#N/A	beta-lactamase family
Unigene_006002	1.0556	0.499146	2.11481	0.0344461	0.232654	AT2G18020	60S ribosomal L2
Unigene_021409	1.05555	0.609618	1.7315	0.0833628	0.374337	AT5G59240	40S ribosomal S8
Unigene_007296	1.05515	0.790291	1.33514	0.181832	0.543706	AT5G65750	2-oxoglutarate dehydrogenase E1 component
Unigene_005585	1.05381	0.503719	2.09205	0.0364338	0.24008	AT4G21970	nucleolin-like [Malus domestica]
Unigene_050560	1.05363	0.863748	1.21983	0.222529	NA	#N/A	uncharacterized mitochondrial g00810-like
Unigene_009495	1.05192	0.746216	1.40968	0.158635	0.51221	#N/A	transmembrane ,
Unigene_073215	1.05157	0.609939	1.72406	0.0846979	0.37704	AT5G23900	60S ribosomal L13
Unigene_063220	1.05125	0.686147	1.5321	0.125497	0.45879	AT4G34700	NADH dehydrogenase 1 beta subcomplex subunit 9
Unigene_004279	1.05097	0.388348	2.70626	0.0068046	0.0856079	AT2G47440	Heat shock with tetratricopeptide repeat isoform 1 [Theobroma cacao]
Unigene_085659	1.05049	0.481394	2.18219	0.0290958	0.212037	AT5G49460	ATP-citrate synthase subunit 1
Unigene_016128	1.05033	0.861094	1.21977	0.222553	NA	AT1G08530	hypothetical protein L484_009791
Unigene_013296	1.05021	0.645806	1.6262	0.103907	0.41811	AT2G34500	cytochrome P450 710A1-like
Unigene_078072	1.04963	0.461493	2.27441	0.0229411	0.1852	#N/A	transcription factor MYB21
Unigene_082319	1.04934	0.442187	2.37308	0.0176406	0.158984	AT1G56580	PREDICTED: uncharacterized protein LOC105175631
Unigene_006020	1.04933	0.552311	1.89989	0.0574474	0.306956	AT3G06650	ATP-citrate synthase subunit 1
Unigene_069565	1.0488	0.532801	1.96847	0.0490144	0.281889	#N/A	ATP-dependent DNA helicase PIF1-like
Unigene_049917	1.04863	0.851826	1.23104	NA	NA	AT4G24280	heat shock 70 kDa 6, chloroplastic-like
Unigene_035222	1.04861	0.660818	1.58683	0.112551	0.435058	AT2G34080	cysteine protease,
Unigene_058092	1.04854	0.86442	1.21299	0.225132	NA	AT5G06600	cysteine ase
Unigene_017746	1.04811	0.3897	2.68954	0.00715509	0.0884877	#N/A	Ycf2 (chloroplast) [Gossypium raimondii]
Unigene_023068	1.048	0.659741	1.58851	0.112172	0.434134	AT5G05800	hypothetical protein PRUPE_ppa017281mg
Unigene_005113	1.04793	0.394998	2.65299	0.00797816	0.0956908	AT3G10040	myb V [Gossypium raimondii]
Unigene_061235	1.04772	0.656523	1.59586	0.11052	0.431226	#N/A	conserved hypothetical protein
Unigene_029225	1.04681	0.779626	1.34271	0.179365	0.540701	AT3G57560	Arg-6, mitochondrial
Unigene_061373	1.04644	0.759958	1.37697	0.168523	0.526442	AT1G05670	pentatricopeptide repeat-containing At1g05670, mitochondrial [Vitis vinifera]
Unigene_020249	1.04606	0.445317	2.34903	0.0188225	0.165762	AT1G16120	wall-associated receptor kinase-like 16
Unigene_027625	1.04606	0.258658	4.04416	5.25111e-05	0.00244332	AT1G07650	probable LRR receptor-like serine threonine- kinase At1g07650
Unigene_006377	1.04561	0.30397	3.43984	0.000582059	0.0148687	AT5G49360	beta-D-xylosidase
Unigene_057207	1.04539	0.6966	1.5007	0.133433	0.470892	AT2G19740	60S ribosomal L31
Unigene_083890	1.04425	0.612027	1.70622	0.0879664	0.384722	AT3G47940	dnaJ homolog 1-like
Unigene_082433	1.0438	0.332837	3.13608	0.00171221	0.032793	AT3G52450	E3 ubiquitin- ligase PUB23-like
Unigene_083408	1.04369	0.468945	2.22561	0.0260402	0.199177	AT5G52020	ethylene-responsive transcription factor ERF027-like
Unigene_009783	1.04328	0.481892	2.16498	0.0303894	0.216835	AT1G13950	eukaryotic translation initiation factor 5a-2
Unigene_019165	1.04295	0.290131	3.59475	0.000324704	0.00975275	AT1G14130	2-oxoglutarate-dependent dioxygenase DAO-like
Unigene_027518	1.04236	0.278697	3.74013	0.000183923	0.0064495	AT1G71100	probable ribose-5-phosphate isomerase 2
Unigene_010478	1.04227	0.738488	1.41136	0.15814	0.51131	AT2G20210	NLRC3 isoform X1 [Cucumis melo]
Unigene_025260	1.04151	0.290289	3.58784	0.000333431	0.00993928	AT4G17190	farnesyl pyrophosphate synthase 1-like
Unigene_007380	1.04115	0.399835	2.60394	0.00921578	0.10533	#N/A	PREDICTED: uncharacterized protein LOC103487435
Unigene_008634	1.04096	0.209074	4.97893	6.39378e-07	6.96687e-05	AT5G47910	respiratory burst oxidase homolog C
Unigene_084421	1.0409	0.758574	1.37218	0.170007	0.528078	AT1G67070	phosphomannose isomerase type I
Unigene_052316	1.04065	0.561964	1.85181	0.0640534	0.32686	AT5G53460	glutamate synthase
Unigene_032330	1.04036	0.660857	1.57426	NA	NA	AT1G66080	OPI10 homolog
Unigene_033259	1.0403	0.39134	2.65831	0.00785332	0.0946348	AT3G51550	Receptor kinase FERONIA
Unigene_021829	1.03987	0.285455	3.64287	0.000269615	0.00852459	AT2G33600	cinnamoyl- reductase 1-like
Unigene_001575	1.03897	0.278518	3.73035	0.000191214	0.00663284	AT3G17810	dihydropyrimidine dehydrogenase (NADP(+)), chloroplastic
Unigene_044886	1.03878	0.615606	1.68742	0.091523	0.392852	AT2G25160	cytochrome P450 82A3-like
Unigene_000346	1.03865	0.627698	1.6547	0.0979853	0.406514	AT1G75280	leucoanthocyanidin reductase-like
Unigene_059275	1.0386	0.866042	1.19925	NA	NA	ArthCp021	P700 apo A2 of photosystem I (chloroplast)
Unigene_077005	1.03793	0.307088	3.37991	0.000725083	0.0176473	AT2G17720	probable prolyl 4-hydroxylase 3
Unigene_038743	1.03791	0.839068	1.23698	0.216096	NA	AT5G03290	NAD(+)-isocitrate dehydrogenase subunit I
Unigene_084027	1.03767	0.687553	1.50922	0.131244	0.467514	AT5G65205	short-chain dehydrogenase
Unigene_080984	1.03759	0.552455	1.87815	0.0603609	0.315232	#N/A	PREDICTED: uncharacterized protein LOC103337228
Unigene_051938	1.03747	0.659177	1.57389	0.115513	0.440721	#N/A	G-type lectin S-receptor-like serine threonine- kinase RLK1
Unigene_054378	1.03704	0.415569	2.49546	0.0125793	0.128366	AT5G39850	40s ribosomal s9
Unigene_079247	1.03677	0.774175	1.33919	0.180508	0.542008	ArthMp109	cytochrome c oxidase subunit 1 (mitochondrion)
Unigene_068936	1.03667	0.634658	1.63343	0.10238	0.415038	AT5G42020	luminal-binding 5
Unigene_006654	1.03601	0.49615	2.0881	0.036789	0.240982	AT1G43620	sterol 3-beta-glucosyltransferase UGT80B1 isoform X1 [Gossypium raimondii]
Unigene_053976	1.03601	0.825213	1.25545	0.209317	0.578905	#N/A	DNA-binding HEXBP-like
Unigene_030275	1.03548	0.410271	2.52389	0.0116066	0.121787	AT1G30080	glucan endo-1,3-beta-glucosidase 11
Unigene_081425	1.03545	0.86554	1.19631	NA	NA	#N/A	ribonuclease H At1g65750 [Prunus mume]
Unigene_012253	1.03531	0.301241	3.43682	0.000588583	0.014966	AT5G26220	cation transport regulator 2
Unigene_052311	1.03517	0.490984	2.10836	0.0349996	0.234571	AT3G29250	tropinone reductase-like 1
Unigene_024767	1.03511	0.459209	2.25411	0.0241889	0.190884	AT3G47520	malate dehydrogenase
Unigene_072330	1.03414	0.495553	2.08685	0.036902	0.241299	AT4G24040	probable trehalase
Unigene_081983	1.03408	0.681012	1.51844	0.128903	0.464074	AT1G78630	MULTISPECIES: 50S ribosomal L13
Unigene_066297	1.03378	0.373339	2.769	0.00562284	0.0755977	AT5G17330	Glutamate decarboxylase 1
Unigene_012166	1.03375	0.452235	2.28586	0.0222622	0.182125	AT5G53460	glutamate synthase
Unigene_019682	1.03351	0.256925	4.02262	5.75543e-05	0.00262416	AT5G11520	aspartate aminotransferase, cytoplasmic
Unigene_001006	1.03314	0.599321	1.72386	0.0847336	0.377142	AT2G34930	receptor 12
Unigene_005410	1.03274	0.557616	1.85207	0.0640158	0.326754	AT2G40435	transcription factor SCREAM2-like isoform X1
Unigene_007771	1.03199	0.28281	3.64904	0.000263222	0.00840501	AT5G48230	acetyl- acetyltransferase, cytosolic 1
Unigene_074785	1.03199	0.828863	1.24506	NA	NA	AT1G45616	receptor 12
Unigene_067975	1.03188	0.678099	1.52173	0.128078	0.463042	AT5G66800	BEST plant match is: (TAIR: ) ,
[truncated: 38,981 more rows]
