# Supplementary material for: Deciphering the Genome-Wide Transcriptomic Changes during Interactions of Resistant and Susceptible Genotypes of American Elm with Ophiostoma novo-ulmi
Source: J Fungi (Basel). 2022 Jan 26;8(2):120. doi: 10.3390/jof8020120 (PMC8874831; doi:10.3390/jof8020120)
Supplement: Supplementary file 1 [file jof-08-00120-s001.zip › Table S5.xlsx]

## Sheet: V96h vs S96h
gene	log2FoldChange	lfcSE	stat	pvalue	padj	ath	Sequence Description
Unigene_000003	-1.18775	0.320925	-3.70102	0.000214738	0.00218118	AT5G61670	chaperone dnaJ
Unigene_000004	0.180973	0.169284	1.06905	0.285046	0.49191	AT1G17410	probable nucleoside diphosphate kinase 5 [Prunus mume]
Unigene_000005	0.298349	0.845263	0.352966	0.724114	0.85184	AT1G17410	probable nucleoside diphosphate kinase 5 [Prunus mume]
Unigene_000006	-0.0784358	0.120488	-0.650987	0.515055	0.705626	AT1G20110	Arrestin domain-containing A
Unigene_000007	-0.803959	0.327223	-2.45691	0.0140136	0.0587905	AT1G34260	1-phosphatidylinositol-3-phosphate 5-kinase FAB1D [Populus euphratica]
Unigene_000010	-0.114004	0.111203	-1.02519	0.305276	0.51362	AT4G38600	E3 ubiquitin- ligase UPL3
Unigene_000011	-0.358125	0.212674	-1.68392	0.0921978	0.231215	AT4G38600	E3 ubiquitin- ligase UPL3
Unigene_000012	-0.115848	0.329338	-0.35176	0.725018	0.8524	AT4G38600	E3 ubiquitin- ligase UPL3-like
Unigene_000014	-0.137213	0.21608	-0.635011	0.525421	0.714033	AT5G28850	serine threonine phosphatase 2A regulatory subunit B beta-like
Unigene_000015	-0.0869729	0.207238	-0.419676	0.674722	0.820437	AT5G28850	serine threonine phosphatase 2A regulatory subunit B beta-like [Nicotiana sylvestris]
Unigene_000016	-0.402504	0.236088	-1.70489	0.0882144	0.22412	AT1G54450	serine threonine phosphatase 2A regulatory subunit B beta-like
Unigene_000017	-1.84616	0.821373	-2.24765	0.0245984	0.0893366	AT4G04910	vesicle-fusing ATPase
Unigene_000019	-0.147967	0.248225	-0.596101	0.551108	0.733046	AT1G31480	phospholipase SGR2-like isoform X1 [Gossypium raimondii]
Unigene_000020	0.171559	0.254449	0.67424	0.500159	0.694073	AT1G08060	helicase MOM1-like isoform X3
Unigene_000021	-0.0991912	0.289273	-0.342898	0.731675	0.856763	AT1G08060	helicase MOM1-like isoform X1 [Populus euphratica]
Unigene_000022	-0.383843	0.420769	-0.912241	0.361642	0.57051	AT1G08060	helicase MOM1-like
Unigene_000023	0.195427	0.113511	1.72165	0.0851326	0.218865	AT4G04970	callose synthase 12-like [Elaeis guineensis]
Unigene_000026	-0.333247	0.319991	-1.04143	0.297677	0.505202	AT1G01320	clustered mitochondria homolog
Unigene_000027	1.15045	0.221818	5.18647	2.14315e-07	7.11853e-06	AT5G15350	Lamin
Unigene_000028	0.618091	0.663479	0.931591	0.351548	0.56102	AT5G15350	Lamin
Unigene_000029	0.336433	0.359052	0.937003	0.348757	0.558498	AT5G64150	hemK methyltransferase family member 1
Unigene_000030	-0.218363	0.219724	-0.993807	0.320317	0.529608	AT5G64150	hemK methyltransferase family member 1
Unigene_000031	-0.269263	0.372413	-0.723023	0.469666	0.667458	AT5G64150	hemK methyltransferase family member 1
Unigene_000033	-0.0173207	0.423126	-0.040935	0.967348	0.985541	AT1G59780	probable disease resistance At1g58602
Unigene_000034	-0.0403661	0.133603	-0.302134	0.76255	0.87605	AT2G29190	pumilio homolog 1-like
Unigene_000035	-0.396424	0.241881	-1.63892	0.10123	0.247206	AT2G29200	pumilio homolog 2-like
Unigene_000036	0.259206	0.224735	1.15339	0.248752	0.450084	AT2G29190	pumilio homolog 1-like
Unigene_000039	0.25772	0.347011	0.742685	0.457672	0.657404	AT4G04350	leucine--tRNA ligase, mitochondrial
Unigene_000040	-0.178634	0.280823	-0.636109	0.524705	0.713428	AT4G04350	leucine--tRNA ligase, mitochondrial
Unigene_000041	-0.587321	0.527559	-1.11328	0.265588	0.469708	AT4G04350	leucine--tRNA ligase, mitochondrial
Unigene_000042	0.59029	0.640286	0.921916	0.356572	0.565401	AT4G04350	leucine--tRNA ligase, mitochondrial
Unigene_000043	-3.05621	0.604586	-5.05503	4.30312e-07	1.28805e-05	ArthCp013	DNA-directed RNA polymerase subunit beta
Unigene_000045	0.563517	0.465127	1.21154	0.22569	0.423394	AT3G58790	probable galacturonosyltransferase 15
Unigene_000046	0.670641	0.366691	1.8289	0.067415	0.185374	AT3G58790	probable galacturonosyltransferase 15
Unigene_000047	-0.786692	0.749482	-1.04965	0.29388	0.501242	AT4G10620	NO-associated 1, chloroplastic mitochondrial [Nelumbo nucifera]
Unigene_000048	-0.0418848	0.281123	-0.148991	0.881561	0.941548	AT4G10620	NO-associated 1, chloroplastic mitochondrial [Nelumbo nucifera]
Unigene_000049	0.134402	0.125378	1.07198	0.283729	0.490347	AT1G32500	ABCI7, chloroplastic
Unigene_000051	0.193353	0.49547	0.390241	0.696359	0.834397	AT4G32720	la 1
Unigene_000052	-0.0290928	0.53945	-0.0539306	0.95699	0.981104	AT4G32720	la 1
Unigene_000053	0.108341	0.297029	0.364749	0.715299	0.846454	AT2G30480	hypothetical protein PRUPE_ppa021124mg, partial
Unigene_000055	0.402158	0.219123	1.83531	0.0664595	0.183486	AT5G58730	inositol 3-kinase
Unigene_000057	0.680582	0.295713	2.3015	0.0213635	0.0803563	AT3G12530	DNA replication complex GINS PSF2
Unigene_000058	0.040754	0.220384	0.184923	0.85329	0.926246	AT5G35180	ENHANCED DISEASE RESISTANCE 2-like isoform X1
Unigene_000059	1.41811	0.444783	3.18833	0.00143099	0.00995416	AT3G28710	V-type proton ATPase subunit d1-like
Unigene_000060	0.747747	0.83327	0.897364	0.369525	0.578674	AT3G28710	V-type proton ATPase subunit d1-like
Unigene_000061	0.348187	0.38416	0.906359	0.364746	0.573935	AT5G02290	probable serine threonine- kinase NAK
Unigene_000062	-0.95793	0.589107	-1.62607	0.103934	0.252112	AT5G02290	probable serine threonine- kinase NAK
Unigene_000063	-0.44871	0.248752	-1.80384	0.0712562	0.192956	AT5G23080	G patch domain-containing 1
Unigene_000065	0.30347	0.406706	0.746167	0.455567	0.655709	AT5G52060	BAG family molecular chaperone regulator 2-like
Unigene_000066	0.286446	0.300546	0.953085	0.340547	0.550148	AT1G67420	Endoplasmic reticulum metallopeptidase 1
Unigene_000067	-0.22879	0.260097	-0.879632	0.379059	0.588405	AT1G02880	thiamine pyrophosphokinase 1 isoform X1
Unigene_000068	0.0900319	0.388204	0.231919	0.816601	0.906828	AT1G02880	thiamine pyrophosphokinase 1 isoform X2
Unigene_000069	0.384594	0.251076	1.53178	0.125576	0.286445	AT1G76280	pentatricopeptide repeat-containing At1g76280 isoform X1
Unigene_000070	-0.0527634	0.232902	-0.226548	0.820775	0.908964	AT2G04540	3-oxoacyl-[acyl-carrier- ] synthase, mitochondrial
Unigene_000071	1.71055	0.369076	4.63469	3.57477e-06	7.53356e-05	AT3G53480	pleiotropic drug resistance 3-like
Unigene_000073	0.344382	0.519624	0.662752	0.507489	0.699853	AT3G53480	pleiotropic drug resistance 3
Unigene_000074	0.309232	0.490499	0.630445	0.528404	0.716058	AT5G10510	AP2-like ethylene-responsive transcription factor AIL6
Unigene_000075	1.04327	0.311228	3.35212	0.000801941	0.00628742	AT5G10510	AP2-like ethylene-responsive transcription factor AIL6
Unigene_000076	-0.488534	0.233638	-2.09099	0.0365294	0.119161	AT5G48760	60S ribosomal L13a-4
Unigene_000077	-0.568708	0.556492	-1.02195	0.306803	0.515368	#N/A	PREDICTED: uncharacterized protein LOC104768172
Unigene_000079	-0.137482	0.344811	-0.398716	0.690102	0.830385	AT4G23190	receptor kinase At4g00960
Unigene_000082	0.0620271	0.230746	0.268811	0.788075	0.890314	AT1G70570	anthranilate phosphoribosyltransferase,
Unigene_000083	0.09333	0.254136	0.367244	0.713437	0.845381	AT1G20225	Thioredoxin superfamily
Unigene_000084	-0.967974	0.186302	-5.19572	2.03925e-07	6.83493e-06	AT4G05200	Cysteine-rich receptor kinase 25
Unigene_000085	-0.716966	0.38793	-1.84819	0.0645755	0.179808	AT4G23160	uncharacterized mitochondrial g00810-like
Unigene_000087	-0.0374531	0.230605	-0.162413	0.870981	0.935651	AT1G32550	ferredoxin isoform X1 [Populus euphratica]
Unigene_000088	0.906881	0.326468	2.77786	0.00547187	0.0285473	AT2G01830	Histidine kinase 4
Unigene_000089	0.993099	0.305329	3.25256	0.00114372	0.00835387	AT2G01830	Histidine kinase 4
Unigene_000090	0.262969	0.220671	1.19168	0.233388	0.432655	AT5G42890	non-specific lipid-transfer -like
Unigene_000091	-0.869554	0.563281	-1.54373	0.122654	0.281838	AT5G42890	non-specific lipid-transfer -like [Malus domestica]
Unigene_000092	-0.0395518	0.156576	-0.252604	0.800575	0.897763	AT5G35430	CCR4-NOT transcription complex subunit 10-like
Unigene_000094	0.263272	0.32193	0.817792	0.413476	0.619436	AT5G48960	5 -nucleotidase domain-containing 4-like
Unigene_000095	-0.587909	0.517919	-1.13514	0.256318	0.459021	AT5G48960	5 -nucleotidase domain-containing 4
Unigene_000096	-0.338857	0.497841	-0.680653	0.496091	0.690435	AT5G48960	5 -nucleotidase domain-containing 4-like
Unigene_000098	0.170825	0.410587	0.416051	0.677373	0.822259	AT4G23160	uncharacterized mitochondrial g00810-like
Unigene_000099	0.221902	0.314821	0.70485	0.480903	0.677089	AT1G47380	probable phosphatase 2C 12
Unigene_000100	0.267698	0.578951	0.462385	0.643805	0.799175	AT1G47380	probable phosphatase 2C 12
Unigene_000101	0.393732	0.213586	1.84344	0.0652648	0.181192	AT3G16760	uncharacterized transmembrane DDB_G0289901
Unigene_000103	-1.39481	0.363201	-3.84032	0.000122876	0.00138894	AT5G03340	cell division control 48
Unigene_000105	0.17214	0.428995	0.401262	0.688227	0.82921	AT5G02940	ion channel POLLUX-like 2 isoform X2
Unigene_000106	-0.00383884	0.46659	-0.00822743	0.993436	0.997836	AT4G09650	ATP synthase delta chain, chloroplastic
Unigene_000107	0	0.495853	0	1	1	AT4G09650	ATP synthase delta chain, chloroplastic
Unigene_000110	0.283374	0.394994	0.717413	0.473119	0.670722	AT4G19010	4-coumarate-- ligase-like 6
Unigene_000111	-4.69199	0.721323	-6.5047	7.78481e-11	7.93914e-09	ArthMp086	NADH dehydrogenase subunit 3 (mitochondrion)
Unigene_000112	0.0711835	0.234709	0.303284	0.761673	0.875715	AT4G23050	probable serine threonine- kinase DDB_G0271682 isoform X1
Unigene_000113	-0.765751	0.336283	-2.2771	0.0227801	0.0843172	AT4G10180	light-mediated development DET1
Unigene_000114	-0.232902	0.3144	-0.740784	0.458825	0.658321	AT4G10180	light-mediated development DET1 isoform X1 [Jatropha curcas]
Unigene_000116	-1.71227	0.572019	-2.99338	0.00275902	0.0167769	AT2G20060	50S ribosomal L4
Unigene_000118	0.146065	0.176698	0.826637	0.408443	0.615401	AT1G17280	ubiquitin-conjugating enzyme E2 34-like
Unigene_000119	0.811456	0.418612	1.93845	0.0525688	0.155383	AT3G09580	phytoene dehydrogenase, chloroplastic chromoplastic
Unigene_000120	0.044143	0.233501	0.189049	0.850055	0.924946	AT2G34470	urease accessory G
Unigene_000122	-0.109349	0.245872	-0.44474	0.656507	0.807827	AT5G41770	crooked neck 1
Unigene_000123	0.0264511	0.20692	0.127833	0.898281	0.950775	AT5G41770	crooked neck 1
Unigene_000124	-1.70328	0.617224	-2.75958	0.00578762	0.0298152	AT1G43170	60S ribosomal L3
Unigene_000127	0.0754979	0.344001	0.21947	0.826284	0.91199	AT3G19450	probable cinnamyl alcohol dehydrogenase 1
Unigene_000128	0.340339	0.36425	0.934354	0.350121	0.559739	AT3G19450	probable cinnamyl alcohol dehydrogenase 1
Unigene_000130	-3.18403	0.757948	-4.20086	2.65906e-05	0.000391329	ArthMp065	cytochrome oxidase subunit 3
Unigene_000132	0.339828	0.287544	1.18183	0.237274	0.437184	AT1G43860	ribosome maturation SBDS
Unigene_000133	-0.499827	0.695726	-0.718424	0.472496	0.670095	AT4G38470	serine threonine- kinase EDR1 isoform X1
Unigene_000134	0.0603636	0.311172	0.193988	0.846185	0.922753	AT4G38470	serine threonine- kinase CTR1
Unigene_000135	0.41056	0.292113	1.40548	0.159878	0.337509	AT3G14360	Triacylglycerol lipase,
Unigene_000136	0.0108092	0.214109	0.0504845	0.959736	0.982316	#N/A	methyltransferase NSUN5
Unigene_000139	0.051608	0.516286	0.0999601	0.920376	0.962143	AT1G30680	twinkle homolog , chloroplastic mitochondrial
Unigene_000140	0.166728	0.359492	0.463787	0.6428	0.798635	AT1G30680	twinkle homolog , chloroplastic mitochondrial
Unigene_000141	0.0959715	0.172916	0.555019	0.578882	0.753534	AT2G14255	probable S-acyltransferase 23
Unigene_000142	-1.12666	0.607788	-1.8537	0.0637818	0.178288	AT2G14255	probable S-acyltransferase 23
Unigene_000143	-0.636409	0.317829	-2.00236	0.0452458	0.139444	AT2G22660	hypothetical protein L484_016111
Unigene_000144	-0.841068	0.42819	-1.96424	0.0495025	0.148977	AT2G22660	DNA binding ,
Unigene_000145	-0.0504179	0.179878	-0.28029	0.779255	0.884906	AT5G58510	rab3 GTPase-activating catalytic subunit isoform X2
Unigene_000146	0.125804	0.227043	0.554097	0.579512	0.754023	AT5G50340	DNA repair
Unigene_000147	0.21506	0.177433	1.21206	0.225488	0.423192	AT5G09860	THO complex subunit 1-like isoform X1 [Vitis vinifera]
Unigene_000148	0.737768	0.456771	1.61518	0.106271	0.255966	AT3G43930	BRCT domain-containing DNA repair
Unigene_000149	1.12483	0.40414	2.78326	0.00538157	0.0282067	AT3G43930	BRCT domain-containing DNA repair
Unigene_000152	-0.013902	0.145658	-0.0954424	0.923963	0.964106	AT5G51280	DEAD-box ATP-dependent RNA helicase 35
Unigene_000153	-0.275166	0.29157	-0.94374	0.345302	0.555048	AT2G47010	PREDICTED: uncharacterized protein LOC103319326
Unigene_000154	0.0232527	0.262043	0.0887364	0.929291	0.967008	AT1G30360	CSC1 ERD4
Unigene_000155	0.431429	0.510688	0.844799	0.398223	0.606264	AT1G30360	CSC1 ERD4
Unigene_000156	0.21009	0.434263	0.483784	0.628539	0.788699	AT1G30360	CSC1 ERD4
Unigene_000157	0.0985125	0.288155	0.341873	0.732447	0.857456	AT2G03430	serine threonine- phosphatase 6 regulatory ankyrin repeat subunit B-like
Unigene_000158	-1.12043	0.852922	-1.31363	0.18897	0.377484	#N/A	fatty acid desaturase
Unigene_000159	-0.500438	0.282391	-1.77215	0.0763703	0.20276	AT2G25730	DDB_G0276689 isoform X2
Unigene_000160	-0.0992548	0.369942	-0.268298	0.78847	0.890427	AT2G25730	DDB_G0276689 isoform X2
Unigene_000161	0.201045	0.536521	0.374719	0.70787	0.842027	AT2G25730	Zinc finger FYVE domain-containing 26 isoform 1
Unigene_000162	-0.0425001	0.248678	-0.170904	0.864299	0.932287	AT3G46970	glycogen phosphorylase 1-like
Unigene_000163	-0.202442	0.354129	-0.571663	0.567551	0.745637	AT3G29320	glycogen phosphorylase 1-like
Unigene_000164	-0.424472	0.567784	-0.747593	0.454705	0.655004	AT3G46970	glycogen phosphorylase 1-like
Unigene_000165	-0.0495154	0.109972	-0.450256	0.652526	0.8051	AT4G31170	serine threonine- kinase HT1-like
Unigene_000166	0.106315	0.24265	0.43814	0.661285	0.811271	AT4G31170	serine threonine- kinase HT1-like
Unigene_000167	0.0328634	0.155558	0.211262	0.832683	0.915482	AT4G31170	serine threonine- kinase HT1-like
Unigene_000168	0.207546	0.281246	0.737951	0.460544	0.659835	AT4G31170	serine threonine- kinase HT1-like
Unigene_000172	1.19755	0.229604	5.2157	1.83128e-07	6.23571e-06	AT5G07830	heparanase 1 [Cucumis sativus]
Unigene_000173	0.35692	0.469558	0.760121	0.447182	0.648957	AT5G07830	heparanase 1 [Cucumis melo]
Unigene_000174	1.11835	0.490985	2.27777	0.0227403	0.0842082	AT1G27350	stress-associated endoplasmic reticulum 2-like
Unigene_000175	-0.0620595	0.177431	-0.349766	0.726514	0.853378	AT4G03090	nodulin homeobox isoform X1 [Glycine max]
Unigene_000176	-0.146958	0.177954	-0.82582	0.408906	0.615757	AT2G25850	poly(A) polymerase type 3 isoform X1 [Solanum lycopersicum]
Unigene_000179	-0.834131	0.110096	-7.57641	3.55249e-14	9.61279e-12	AT5G19440	cinnamoyl- reductase 1-like
Unigene_000180	0.130405	0.180244	0.72349	0.469379	0.667144	AT3G22980	Elongation factor Tu GTP-binding domain-containing 1
Unigene_000181	0.910411	0.538039	1.69209	0.0906287	0.228494	#N/A	GDP-fucose O-fucosyltransferase
Unigene_000182	-0.55896	0.161387	-3.46347	0.000533247	0.00455471	AT1G55340	homeobox OTX1-like isoform X4
Unigene_000184	-0.252211	0.302167	-0.834674	0.403901	0.611327	#N/A	DEP domain-containing DDB_G0279099-like
Unigene_000185	0.310484	0.274997	1.12905	0.258878	0.462198	AT5G20890	T-complex 1 subunit beta
Unigene_000186	-0.342856	0.351044	-0.976675	0.32873	0.538386	AT5G20890	T-complex 1 subunit beta
Unigene_000187	0.177332	0.437394	0.40543	0.685162	0.827384	AT5G20890	T-complex 1 subunit beta
Unigene_000188	0.122479	0.122342	1.00111	0.316771	0.526103	AT5G44240	Phospholipid-transporting ATPase 2
Unigene_000189	-1.55955	0.333828	-4.67172	2.98687e-06	6.50397e-05	AT3G21890	B-box zinc finger 32
Unigene_000191	-0.0603078	0.145055	-0.415757	0.677588	0.822397	AT4G16630	DEAD-box ATP-dependent RNA helicase 28
Unigene_000192	-0.0152363	0.21771	-0.0699846	0.944206	0.974877	AT2G26140	ATP-dependent zinc metalloprotease FTSH 4, mitochondrial
Unigene_000193	0.180431	0.322294	0.559834	0.575592	0.751189	AT2G26140	ATP-dependent zinc metalloprotease FTSH 4, mitochondrial
Unigene_000194	-0.0149412	0.178382	-0.0837599	0.933247	0.969131	AT5G56250	PREDICTED: uncharacterized protein LOC103344555 isoform X1 [Prunus mume]
Unigene_000195	NA	NA	NA	NA	NA	AT5G56250	PREDICTED: uncharacterized protein LOC103344555 isoform X1 [Prunus mume]
Unigene_000197	-0.0296843	0.329048	-0.0902126	0.928118	0.96628	AT3G43810	calmodulin [Limulus polyphemus]
Unigene_000198	-0.00113528	0.121935	-0.00931056	0.992571	0.997345	AT2G32700	Transcriptional corepressor LEUNIG
Unigene_000199	0.0112215	0.202322	0.0554636	0.955769	0.980407	AT3G29170	transmembrane 230
Unigene_000200	-0.0649969	0.184472	-0.35234	0.724583	0.852096	AT5G46420	Ribosome maturation factor rimM
Unigene_000201	0.0272636	0.235564	0.115737	0.907861	0.955756	AT5G46420	Ribosome maturation factor rimM
Unigene_000203	0.257873	0.189686	1.35947	0.173996	0.356756	AT3G02980	histone acetyltransferase MCC1 isoform X1 [Pyrus x bretschneideri]
Unigene_000204	-2.57284	0.825301	-3.11745	0.0018242	0.0120925	AT1G03130	photosystem I reaction center subunit II, chloroplastic-like
Unigene_000205	-0.284029	0.331761	-0.856126	0.391928	0.60046	AT1G27040	NRT1 PTR FAMILY -like
Unigene_000206	-0.0367516	0.237517	-0.154732	0.877032	0.938857	AT1G11060	WAPL , isoform 1 [Theobroma cacao]
Unigene_000209	-2.53483	0.847631	-2.99049	0.00278531	0.0168937	#N/A	HSP20-like chaperone, partial
Unigene_000210	0.180737	0.226768	0.797011	0.425445	0.629598	AT1G07940	elongation factor 1-alpha-like
Unigene_000212	-0.528516	0.252268	-2.09505	0.0361664	0.11835	AT5G49730	ferric reduction oxidase 7, chloroplastic-like
Unigene_000213	-0.277763	0.422986	-0.656673	0.511391	0.702912	AT5G49740	ferric reduction oxidase 7, chloroplastic
Unigene_000214	-0.893177	0.466256	-1.91564	0.055411	0.161271	AT5G49730	ferric reduction oxidase 7, chloroplastic-like
Unigene_000215	0.192744	0.282851	0.681432	0.495598	0.690058	#N/A	ATPase WRNIP1
Unigene_000216	0.365345	0.26759	1.36532	0.172153	0.354391	#N/A	ATPase WRNIP1
Unigene_000217	-1.38945	0.323596	-4.29378	1.75657e-05	0.000279379	#N/A	extensin-like [Nelumbo nucifera]
Unigene_000218	-0.720004	0.593777	-1.21258	0.225289	0.423031	AT4G17740	tail-specific protease
Unigene_000220	0.091699	0.18507	0.495482	0.62026	0.782536	AT1G11430	DAG , chloroplastic-like
Unigene_000221	0.38287	0.18058	2.12022	0.0339872	0.113177	AT1G08190	vacuolar sorting-associated 41 homolog
Unigene_000225	-0.00941446	0.1957	-0.0481065	0.961631	0.983346	#N/A	probable S-acyltransferase 23
Unigene_000227	-1.21649	0.527583	-2.30577	0.0211233	0.0797261	#N/A	DNA RNA polymerases superfamily
Unigene_000231	0.139265	0.282925	0.492234	0.622554	0.784381	AT1G67120	midasin isoform X1 [Gossypium raimondii]
Unigene_000232	-0.425539	0.344156	-1.23647	0.216283	0.412417	AT1G67120	midasin isoform X1 [Gossypium raimondii]
Unigene_000233	-1.64204	0.602265	-2.72645	0.00640203	0.0322637	AT3G16850	probable polygalacturonase
Unigene_000234	0.0659247	0.236258	0.279037	0.780216	0.885601	AT3G16850	probable polygalacturonase
Unigene_000235	-0.0372948	0.307674	-0.121215	0.90352	0.953387	AT2G45400	vestitone reductase-like
Unigene_000238	0.191298	0.351783	0.543794	0.586583	0.759422	AT1G10490	UPF0202 At1g10490
Unigene_000239	-0.0935912	0.301151	-0.310778	0.755969	0.872797	AT1G10490	UPF0202 At1g10490-like
Unigene_000240	0.103306	0.466985	0.22122	0.824921	0.911	AT1G10490	UPF0202 At1g10490
Unigene_000242	0.356943	0.265187	1.346	0.178301	0.362578	AT5G40250	RING-H2 finger ATL46
Unigene_000243	-0.857914	0.437256	-1.96204	0.0497576	0.14953	AT5G45580	Myb family transcription factor APL
Unigene_000244	-0.664714	0.314069	-2.11646	0.0343058	0.113817	AT5G45580	myb family transcription factor APL
Unigene_000245	-0.222597	0.269658	-0.825478	0.4091	0.615971	AT3G05190	branched-chain-amino-acid aminotransferase 1
Unigene_000248	0.13851	0.139239	0.994767	0.31985	0.52918	AT5G05350	PLAC8 family
Unigene_000251	-0.318079	0.144865	-2.1957	0.0281135	0.0984299	AT5G63120	DEAD-box ATP-dependent RNA helicase 20
Unigene_000252	-0.425421	0.207126	-2.05393	0.0399826	0.127413	AT1G08600	transcriptional regulator ATRX [Eucalyptus grandis]
Unigene_000253	1.87255	0.279334	6.70361	2.03338e-11	2.47846e-09	AT5G59700	receptor kinase HERK 1
Unigene_000255	-0.00132055	0.30657	-0.0043075	0.996563	0.999154	#N/A	PREDICTED: uncharacterized protein At4g10930-like [Jatropha curcas]
Unigene_000256	0.542431	0.322119	1.68394	0.0921924	0.231215	AT1G09140	pre-mrna splicing factor
Unigene_000258	-3.83683	0.810387	-4.73456	2.19531e-06	5.0342e-05	AT2G30950	ATP-dependent zinc metalloprotease FTSH 2, chloroplastic
Unigene_000259	-2.76339	0.790735	-3.49471	0.000474571	0.00414691	AT2G30950	ATP-dependent zinc metalloprotease FTSH 2, chloroplastic
Unigene_000262	-0.883553	0.81982	-1.07774	0.28115	0.487363	AT1G24706	THO complex subunit 2
Unigene_000263	-0.127215	0.169475	-0.750643	0.452868	0.653377	AT1G24706	THO complex subunit 2
Unigene_000264	-0.687048	0.229508	-2.99356	0.00275741	0.0167721	AT1G24706	THO complex subunit 2
Unigene_000267	0.306383	0.201163	1.52306	0.127744	0.289746	AT4G11130	RNA-dependent RNA polymerase 2
Unigene_000268	-0.190901	0.394655	-0.483717	0.628587	0.788702	AT4G11130	RNA-dependent RNA polymerase 2
Unigene_000269	-0.764469	0.558833	-1.36797	0.17132	0.353334	AT2G30090	probable N-acetyltransferase HLS1-like
Unigene_000270	0.478591	0.245174	1.95205	0.0509325	0.152007	AT3G54800	ENHANCED DISEASE RESISTANCE 2-like
Unigene_000271	0.209173	0.113348	1.84541	0.0649777	0.180626	AT4G39910	ubiquitin carboxyl-terminal hydrolase 3
Unigene_000273	1.59628	0.327856	4.86885	1.1225e-06	2.8583e-05	AT3G53480	pleiotropic drug resistance 3-like
Unigene_000275	-0.121041	0.171664	-0.705107	0.480744	0.677015	AT1G08190	vacuolar sorting-associated 41 homolog
Unigene_000276	0.145331	0.617289	0.235434	0.813872	0.905569	AT1G08190	vacuolar sorting-associated 41 homolog
Unigene_000277	-0.884067	0.711357	-1.24279	0.213945	0.409789	#N/A	DNA RNA polymerases superfamily
Unigene_000278	-1.11956	0.485245	-2.30719	0.021044	0.0794711	#N/A	DNA RNA polymerases superfamily
Unigene_000281	-0.347329	0.105028	-3.30702	0.000942936	0.00714712	AT5G17690	chromo domain-containing LHP1-like
Unigene_000282	1.20049	0.475162	2.52649	0.0115208	0.0506956	AT5G24090	acidic endochitinase-like
Unigene_000283	-0.640907	0.310592	-2.0635	0.039065	0.125196	AT5G53730	YLS9
Unigene_000285	-0.0754218	0.146256	-0.515683	0.606076	0.772468	AT5G65630	transcription factor GTE7-like
Unigene_000287	-0.237259	0.433584	-0.547205	0.584238	0.757552	AT5G01220	sulfoquinovosyl transferase SQD2
Unigene_000288	-3.32039	0.790278	-4.20155	2.65088e-05	0.000390409	AT4G10340	chlorophyll a-b binding CP26, chloroplastic-like
Unigene_000289	-0.398378	0.29952	-1.33006	0.183499	0.369925	AT5G41980	nuclease HARBI1
Unigene_000290	-0.259034	0.269375	-0.961611	0.336245	0.545892	AT5G41980	nuclease HARBI1
Unigene_000291	-0.239914	0.330444	-0.726035	0.467817	0.665974	AT5G63780	RING FYVE PHD zinc finger superfamily isoform 1
Unigene_000292	1.64086	0.419985	3.90694	9.34718e-05	0.00110869	#N/A	probable GPI-anchored adhesin PGA55
Unigene_000295	0.119221	0.227763	0.523443	0.600666	0.769169	AT5G57120	nucleolar and coiled-body phospho 1
Unigene_000296	-0.117653	0.292857	-0.401741	0.687874	0.828911	AT2G01460	P-loop nucleoside triphosphate hydrolase superfamily
Unigene_000297	-0.115625	0.161402	-0.71638	0.473757	0.671248	AT5G27610	ALWAYS EARLY 2-like isoform X2
Unigene_000299	-1.78529	0.738896	-2.41616	0.015685	0.0639068	AT5G13420	transaldolase
Unigene_000300	2.15134	0.47655	4.5144	6.34959e-06	0.000120488	AT5G13420	transaldolase
Unigene_000301	-0.572942	0.446203	-1.28404	0.199128	0.390776	AT2G39190	uncharacterized aarF domain-containing kinase At1g79600, chloroplastic
Unigene_000302	0.514708	0.379799	1.35521	0.17535	0.358391	AT2G39190	uncharacterized aarF domain-containing kinase At1g71810, chloroplastic
Unigene_000303	-0.656414	0.490721	-1.33765	0.18101	0.366288	ArthMp109	cytochrome c oxidase subunit 1 (mitochondrion)
Unigene_000304	1.46897	0.736411	1.99477	0.0460681	0.141399	AT4G14950	vacuole membrane 1-like
Unigene_000305	-0.295417	0.77908	-0.379187	0.704549	0.83951	AT4G14950	vacuole membrane 1-like
Unigene_000306	0.283789	0.377424	0.751909	0.452106	0.652834	AT4G14950	vacuole membrane KMS1-like
Unigene_000307	1.74838	0.444862	3.93016	8.4891e-05	0.0010295	AT2G28315	uncharacterized membrane At1g06890
Unigene_000308	0.0285265	0.261388	0.109134	0.913096	0.958507	AT2G03430	26S proteasome non-ATPase regulatory subunit 10
Unigene_000309	-0.101902	0.143514	-0.710046	0.477676	0.674402	AT5G17070	serine threonine- phosphatase 4 regulatory subunit 2 isoform X2
Unigene_000310	1.57709	0.524068	3.00933	0.00261826	0.0161201	AT2G28315	uncharacterized membrane At1g06890
Unigene_000311	0.288107	0.317789	0.906599	0.364619	0.573832	AT1G32900	granule-bound starch synthase 1, chloroplastic amyloplastic-like
Unigene_000312	-0.2269	0.212442	-1.06806	0.285495	0.492455	#N/A	transmembrane , [Medicago truncatula]
Unigene_000315	0.560074	0.302269	1.8529	0.0638966	0.178505	AT4G37470	probable esterase KAI2
Unigene_000318	1.16042	0.310822	3.73339	0.000188923	0.00197379	AT1G01200	Ras-related RABA3
Unigene_000319	0.754127	0.277159	2.72092	0.00651006	0.0326662	AT5G65270	ras-related RABA3
Unigene_000322	0.0085455	0.190035	0.0449679	0.964133	0.984359	AT4G00150	scarecrow 22
Unigene_000324	-0.473659	0.193067	-2.45334	0.0141538	0.0592623	AT5G19180	NEDD8-activating enzyme E1 catalytic subunit
Unigene_000325	-3.29532	0.532636	-6.18682	6.13891e-10	4.72812e-08	AT1G08540	RNA polymerase sigma factor
Unigene_000327	-0.202951	0.166461	-1.21921	0.222764	0.419806	AT4G10050	phosphatase methylesterase 1
Unigene_000328	-0.707115	0.255727	-2.76512	0.00569026	0.0294219	AT2G47890	zinc finger CONSTANS-LIKE 13
Unigene_000329	-0.0158079	0.152047	-0.103968	0.917195	0.960525	AT1G14660	sodium hydrogen exchanger 8 isoform X1
Unigene_000330	-0.195466	0.544799	-0.358786	0.719755	0.849017	AT5G26594	two-component response regulator ARR22-like
Unigene_000332	-0.861924	0.420074	-2.05184	0.0401853	0.127868	ArthMp075	DNA RNA polymerases superfamily
Unigene_000333	-0.418227	0.44072	-0.948962	0.34264	0.552188	ArthMp075	hypothetical protein PRUPE_ppa017790mg
Unigene_000334	-0.556796	0.236677	-2.35256	0.0186449	0.0726696	AT1G31480	phospholipase SGR2 isoform X1
Unigene_000335	-0.982459	0.644883	-1.52347	NA	NA	AT1G22170	phosphoglycerate mutase-like
Unigene_000336	1.506	0.835101	1.80337	0.0713294	0.193051	#N/A	mitogen-activated kinase kinase 6
Unigene_000341	-0.384295	0.353502	-1.08711	0.276988	0.482649	AT5G43810	argonaute 10 [Sesamum indicum]
Unigene_000343	1.60685	0.380468	4.22334	2.40708e-05	0.00036092	AT5G16490	CRIB domain-containing RIC4
Unigene_000344	-0.0894183	0.148821	-0.600845	0.547943	0.730958	AT2G04530	ribonuclease Z, chloroplastic
Unigene_000345	-0.0217228	0.28218	-0.0769819	0.938638	0.972269	AT2G04530	ribonuclease Z, chloroplastic
Unigene_000346	-0.139623	0.621308	-0.224724	0.822194	0.909741	AT1G75280	leucoanthocyanidin reductase-like
Unigene_000347	-0.0569469	0.424925	-0.134016	0.89339	0.948598	AT1G75280	leucoanthocyanidin reductase-like
Unigene_000348	0.422789	0.407096	1.03855	0.299014	0.506835	AT1G75280	leucoanthocyanidin reductase-like
Unigene_000349	-0.190659	0.286389	-0.665733	0.505582	0.698298	AT1G67325	ranBP2-type zinc finger At1g67325-like isoform X3
Unigene_000350	0.324418	0.374607	0.866022	0.386478	0.595504	AT1G67325	ranBP2-type zinc finger At1g67325
Unigene_000351	-0.152443	0.373235	-0.408438	0.682952	0.825948	AT1G06550	3-hydroxyisobutyryl- hydrolase 5
Unigene_000352	-0.284622	0.353338	-0.805523	0.420518	0.625307	AT1G06550	3-hydroxyisobutyryl- hydrolase 5
Unigene_000353	0.171781	0.176291	0.974422	0.329847	0.539582	AT4G32820	Calcineurin-binding cabin-1
Unigene_000354	0.108184	0.175529	0.616332	0.537675	0.723166	AT5G35730	SPX and EXS domain-containing 1-like isoform X3
Unigene_000355	-0.414614	0.28071	-1.47702	0.139671	0.307886	AT3G45830	nuclear factor related to kappa-B-binding -like isoform X1 [Citrus sinensis]
Unigene_000356	0.186598	0.245954	0.758668	0.448051	0.649591	AT5G65290	LMBR1 domain-containing 2 homolog A
Unigene_000357	0.645367	0.465755	1.38564	0.165858	0.345977	AT5G65290	LMBR1 domain-containing 2 homolog A
Unigene_000358	-0.215721	0.83378	-0.258727	0.795846	0.895156	AT5G03610	GDSL esterase lipase At5g03610-like
Unigene_000359	-0.751351	0.303801	-2.47316	0.0133922	0.0567544	AT5G03610	GDSL esterase lipase At5g03610-like
Unigene_000360	-1.15364	0.461417	-2.50022	0.0124116	0.0537129	#N/A	permease, partial
Unigene_000361	-0.00256899	0.192309	-0.0133587	0.989342	0.995942	AT5G17410	gamma-tubulin complex component 2
Unigene_000362	0.0383685	0.250572	0.153124	0.878301	0.939724	AT2G23770	lysM domain receptor-like kinase 4
Unigene_000363	0.383206	0.319665	1.19877	0.230616	0.428848	AT1G80850	Glutamine amidotransferase
Unigene_000365	0.294842	0.203141	1.45142	0.146664	0.318221	AT1G52750	hydrolase yugF
Unigene_000366	-0.404197	0.284193	-1.42226	0.15495	0.330735	AT1G36940	myotubularin-related DDB_G0290005
Unigene_000368	-0.0317174	0.310596	-0.102118	0.918663	0.961116	AT4G18465	probable ATP-dependent RNA helicase DHX35
Unigene_000369	-0.046078	0.214481	-0.214834	0.829896	0.913926	AT4G18465	probable ATP-dependent RNA helicase DHX35 isoform X2
Unigene_000370	-0.282288	0.389034	-0.725612	0.468077	0.666109	#N/A	peroxidase 3
Unigene_000373	0.253778	0.409214	0.620159	0.535153	0.721231	AT5G48620	disease resistance RGA4 isoform X1 [Vitis vinifera]
Unigene_000374	0.707363	0.335881	2.10599	0.0352052	0.115995	AT1G06100	acyl- desaturase
Unigene_000375	-1.24028	0.481291	-2.57699	0.0099664	0.0452501	AT1G06100	acyl- desaturase
Unigene_000377	-0.22298	0.197935	-1.12653	0.25994	0.463501	AT1G10830	15-cis-zeta-carotene isomerase, chloroplastic
Unigene_000380	-0.0746309	0.144709	-0.51573	0.606043	0.772455	AT5G18525	probable inactive serine threonine- kinase lvsG isoform X2
Unigene_000381	0.860386	0.451233	1.90674	0.0565538	0.163728	AT1G09340	chloroplast stem-loop binding of 41 kDa b, chloroplastic
Unigene_000382	0.413186	0.235032	1.758	0.0787478	0.207014	AT1G09340	chloroplast stem-loop binding of 41 kDa b, chloroplastic
Unigene_000384	0.219054	0.275046	0.796426	0.425784	0.629862	AT1G25550	two-component response regulator-like APRR2 [Populus euphratica]
Unigene_000387	0.389036	0.406003	0.958211	0.337956	0.547707	AT3G06370	sodium hydrogen exchanger 1-like
Unigene_000388	0.461078	0.734455	0.627782	0.530147	0.717422	AT3G06370	sodium hydrogen exchanger 2 isoform X1 [Vitis vinifera]
Unigene_000389	0.180668	0.306071	0.590282	0.555001	0.736319	AT1G15060	hypothetical protein L484_013269
Unigene_000390	0.987856	0.301756	3.27369	0.00106154	0.00784894	AT1G15060	PREDICTED: uncharacterized protein LOC103338757 isoform X2
Unigene_000392	-3.74332	0.718627	-5.209	1.89865e-07	6.43276e-06	AT1G48030	dihydrolipoyl dehydrogenase
Unigene_000396	0.0747128	0.164472	0.454258	0.649643	0.803345	AT4G17790	uncharacterized membrane At4g09580-like
Unigene_000398	-2.30941	0.691867	-3.33794	0.000844019	0.00654151	AT4G28470	26S proteasome regulatory subunit rpn-1
Unigene_000399	0.350753	0.115866	3.02722	0.00246816	0.0153863	AT5G20350	S-acyltransferase 24
Unigene_000402	0.303464	0.452283	0.670959	0.502246	0.695952	AT3G12580	heat shock cognate 70 kDa 2-like
Unigene_000403	0.884263	0.620468	1.42515	NA	NA	AT3G12580	heat shock cognate 70 kDa 2-like
Unigene_000404	0.64255	0.349154	1.84031	0.0657233	0.182029	AT3G12580	heat shock cognate 70 kDa
Unigene_000405	0.3287	0.453716	0.724462	0.468782	0.66675	AT3G12580	heat shock cognate 70 kDa 2-like
Unigene_000408	-0.764709	0.83987	-0.910508	0.362555	0.571506	AT1G08480	succinate dehydrogenase subunit 6, mitochondrial
Unigene_000409	-0.0340982	0.342121	-0.099667	0.920609	0.962151	AT1G08480	succinate dehydrogenase subunit 6, mitochondrial
Unigene_000411	0.692949	0.203382	3.40714	0.000656484	0.00535491	AT1G64090	reticulon B11
Unigene_000412	-0.937723	0.865161	-1.08387	0.278422	0.484213	AT3G63380	calcium-translocating P-type ATPase, PMCA-type
Unigene_000414	-0.17916	0.13713	-1.30649	0.191384	0.380603	AT3G55320	ABC transporter B family member 20
Unigene_000415	-0.0742408	0.259434	-0.286165	0.774752	0.882735	AT2G39480	ABC transporter B family member 20
Unigene_000418	-0.475857	0.516752	-0.920861	0.357123	0.565977	AT2G13770	nuclease HARBI1
Unigene_000419	-3.12501	0.646313	-4.83514	1.33054e-06	3.30509e-05	ArthCp088	30S ribosomal S7
Unigene_000421	-0.0176938	0.263191	-0.0672278	0.9464	0.97601	AT1G18720	uncharacterized endoplasmic reticulum membrane -like
Unigene_000422	-0.321338	0.232756	-1.38058	0.167408	0.348065	#N/A	uncharacterized endoplasmic reticulum membrane -like
Unigene_000424	0.195007	0.361121	0.540005	0.589194	0.760963	#N/A	ethylene-responsive transcription factor At4g13040 isoform X2
Unigene_000427	-0.563709	0.223337	-2.52403	0.0116018	0.0509251	AT3G08780	BRCA1-A complex subunit Abraxas
Unigene_000428	0.343034	0.395786	0.866715	0.386098	0.595099	AT4G25170	suppressor SRP40-like
Unigene_000429	-0.134814	0.248995	-0.541431	0.588211	0.760436	AT3G25500	formin 2
Unigene_000431	-3.12367	0.678645	-4.60281	4.16832e-06	8.52333e-05	AT2G21730	zinc-binding alcohol dehydrogenase
Unigene_000433	0.489446	0.31621	1.54785	0.121658	0.280217	AT5G08450	peptidyl-prolyl cis-trans isomerase G [Prunus mume]
Unigene_000434	0.103145	0.231971	0.444644	0.656577	0.807843	AT5G08450	peptidyl-prolyl cis-trans isomerase G [Prunus mume]
Unigene_000436	0.196183	0.377555	0.519613	0.603333	0.770765	AT1G71060	pentatricopeptide repeat-containing At1g71060, mitochondrial
Unigene_000437	0.0378713	0.191099	0.198177	0.842907	0.920825	AT3G07080	solute carrier family 35 member F5 isoform X3 [Populus euphratica]
Unigene_000438	-0.0899973	0.409794	-0.219616	0.82617	0.911928	AT3G07080	solute carrier family 35 member F5 isoform X3 [Populus euphratica]
Unigene_000440	0.819004	0.204743	4.00015	6.33022e-05	0.000804941	AT3G62120	proline--tRNA ligase [Populus euphratica]
Unigene_000443	0.0274287	0.314059	0.0873363	0.930404	0.967394	AT1G59590	PREDICTED: uncharacterized protein LOC103332728
Unigene_000444	0.0770234	0.327262	0.235357	0.813932	0.905596	AT3G11900	proton-coupled amino acid transporter 3
Unigene_000445	0.501497	0.380202	1.31903	0.18716	0.374994	AT3G11900	proton-coupled amino acid transporter 3
Unigene_000448	-0.0952829	0.257688	-0.369761	0.711561	0.844119	AT4G17140	Pleckstrin (PH) domain-containing isoform 3
Unigene_000449	-0.371941	0.191312	-1.94416	0.0518762	0.153941	AT3G51700	ATP-dependent DNA helicase PIF1-like
Unigene_000450	0.214857	0.164645	1.30497	0.191904	0.381374	AT4G29420	F-box LRR-repeat At4g29420
Unigene_000452	-0.337587	0.302725	-1.11516	0.264781	0.468983	AT5G65110	acyl-coenzyme A oxidase 2, peroxisomal
Unigene_000453	-0.167599	0.541194	-0.309683	0.756802	0.873308	AT5G65110	acyl-coenzyme A oxidase 2, peroxisomal
Unigene_000454	-0.656961	0.415617	-1.58069	0.11395	0.268417	AT5G65110	acyl-coenzyme A oxidase 2, peroxisomal
Unigene_000455	-0.263388	0.44585	-0.590755	0.554685	0.736044	AT5G65110	acyl-coenzyme A oxidase 2, peroxisomal
Unigene_000456	0.0364916	0.510764	0.0714452	0.943043	0.974346	#N/A	muscle M-line assembly unc-89 isoform X2 [Vitis vinifera]
Unigene_000457	-0.295683	0.580811	-0.509086	0.610692	0.776138	#N/A	muscle M-line assembly unc-89 isoform X2 [Vitis vinifera]
Unigene_000458	0.0934221	0.66218	0.141083	0.887805	0.945233	AT2G40770	E3 ubiquitin- ligase SHPRH
Unigene_000459	-0.209502	0.209814	-0.998516	0.318029	0.527394	AT2G40770	E3 ubiquitin- ligase SHPRH
Unigene_000462	-0.0343184	0.158733	-0.216201	0.828831	0.913286	AT3G19190	hypothetical protein L484_027544
Unigene_000463	0.068346	0.77245	0.0884795	0.929496	0.967037	AT3G19190	Autophagy 2, isoform 1 [Theobroma cacao]
Unigene_000464	-0.0093333	0.243431	-0.0383407	0.969416	0.986453	AT3G19190	Autophagy 2, isoform 1 [Theobroma cacao]
Unigene_000465	-2.44654	0.508608	-4.81025	1.50739e-06	3.68666e-05	AT4G02930	elongation factor Tu
Unigene_000466	-0.262899	0.344768	-0.76254	0.445738	0.647702	AT1G54560	myosin-11-like isoform X2 [Pyrus x bretschneideri]
Unigene_000467	-0.298315	0.682563	-0.437051	0.662074	0.811687	AT3G58160	myosin-11 isoform X1
Unigene_000468	0.453732	0.246656	1.83953	0.0658366	0.182269	AT1G53530	mitochondrial inner membrane protease subunit 1 [Pyrus x bretschneideri]
Unigene_000469	-0.0542851	0.336956	-0.161104	0.872011	0.936227	AT1G53530	mitochondrial inner membrane protease subunit 1 [Pyrus x bretschneideri]
Unigene_000470	-0.349474	0.189013	-1.84894	0.0644664	0.179565	AT4G38640	CTL DDB_G0288717
Unigene_000471	-0.382437	0.346613	-1.10335	0.269873	0.474543	AT4G38640	CTL DDB_G0288717
Unigene_000472	1.25981	0.23005	5.47625	4.34441e-08	1.8205e-06	AT1G43670	fructose-1,6-bisphosphatase, cytosolic
Unigene_000473	-0.378634	0.271453	-1.39485	0.163062	0.34199	#N/A	ABC transporter C family member 15
Unigene_000474	0.97544	0.589519	1.65464	0.0979982	0.241729	ArthMp102	PREDICTED: uncharacterized protein LOC104883845
Unigene_000476	0.304273	0.760413	0.400142	0.689052	0.829801	AT1G21680	hypothetical protein L484_010931
Unigene_000477	-1.18244	0.839315	-1.40882	0.158888	0.336031	AT1G21680	hypothetical protein L484_001053
Unigene_000480	-0.285792	0.16342	-1.74882	0.0803219	0.210118	AT4G19600	cyclin-T1-4 [Gossypium raimondii]
Unigene_000481	-0.329973	0.363218	-0.90847	0.36363	0.572712	AT4G19600	cyclin-T1-3-like [Populus euphratica]
Unigene_000482	-0.29084	0.267091	-1.08892	0.276191	0.481863	#N/A	nuclear transport factor 2 (NTF2) family
Unigene_000483	0.504825	0.54019	0.934532	0.35003	0.559675	AT5G64630	chromatin assembly factor 1 subunit FAS2 isoform X1
Unigene_000484	1.06378	0.710781	1.49664	0.134488	0.300227	AT5G64630	chromatin assembly factor 1 subunit FAS2 isoform X2
Unigene_000486	0.553861	0.310291	1.78497	0.0742656	0.198751	AT1G04520	cysteine-rich repeat secretory 56
Unigene_000487	0.50252	0.414769	1.21157	0.225679	0.423394	AT2G33330	cysteine-rich repeat secretory 56
Unigene_000488	-0.250743	0.225283	-1.11301	0.265703	0.469795	#N/A	serine arginine-rich splicing factor 4-like
Unigene_000489	-0.80069	0.3201	-2.50137	0.0123713	0.0535844	AT5G23980	ferric reduction oxidase 4-like
Unigene_000490	-0.770339	0.283483	-2.71741	0.00657951	0.0329008	AT5G23980	ferric reduction oxidase 4-like
Unigene_000495	-0.209977	0.120158	-1.74751	0.0805488	0.210594	AT3G18640	Zinc finger CCCH domain-containing 38
Unigene_000497	0.738685	0.502328	1.47052	0.14142	0.31052	#N/A	hypothetical protein L484_025085
Unigene_000498	0.434126	0.36223	1.19848	0.23073	0.428982	AT5G14780	formate dehydrogenase
Unigene_000499	1.48208	0.431244	3.43675	0.000588736	0.00492908	AT1G38065	O-fucosyltransferase family isoform 2
Unigene_000500	0.906062	0.615771	1.47143	0.141175	0.310175	AT1G38065	hypothetical protein L484_020151
Unigene_000501	0.704645	0.212799	3.31132	0.000928585	0.00706473	AT4G12700	calcium ion-binding
Unigene_000505	0.651441	0.360023	1.80944	0.0703824	0.191234	#N/A	Cytochrome b6-f complex subunit 7
Unigene_000506	0.923764	0.358964	2.57342	0.0100699	0.0456118	#N/A	PREDICTED: uncharacterized protein LOC105956504
Unigene_000507	-0.0422828	0.16715	-0.252963	0.800297	0.897602	AT2G46060	hypothetical protein L484_021463
Unigene_000509	-0.303102	0.471672	-0.642614	0.520475	0.709677	AT4G26590	oligopeptide transporter 1-like
Unigene_000510	0.176461	0.614033	0.28738	0.773822	0.882439	AT1G75240	zinc-finger homeodomain 2-like
Unigene_000511	-0.070219	0.216386	-0.324508	0.745553	0.866316	AT5G60160	probable aspartyl aminopeptidase
Unigene_000512	-0.9846	0.370095	-2.6604	0.0078049	0.0375837	#N/A	transmembrane 120 homolog
Unigene_000513	-0.16121	0.448518	-0.359428	0.719275	0.848897	#N/A	transmembrane 120 homolog
Unigene_000514	-0.109764	0.157399	-0.697364	0.485575	0.681103	AT1G03000	peroxisome biogenesis 6
Unigene_000515	-0.0112822	0.180047	-0.0626622	0.950035	0.977787	AT1G03000	Peroxisome biogenesis 6
Unigene_000516	-0.137456	0.2733	-0.50295	0.614999	0.77876	AT1G03000	peroxisome biogenesis 6
Unigene_000517	-0.384817	0.459286	-0.837859	0.40211	0.60957	AT1G03000	peroxisome biogenesis 6
Unigene_000522	1.99157	0.325777	6.11329	9.75958e-10	7.09199e-08	#N/A	leucine-rich repeat extensin 3 isoform X1 [Malus domestica]
Unigene_000524	0.148709	0.187987	0.791064	0.428907	0.632591	#N/A	microtubule-associated TORTIFOLIA1
Unigene_000527	-0.388596	0.199313	-1.94967	0.051215	0.152514	AT5G67060	transcription factor HEC2-like
Unigene_000528	0.519287	0.3261	1.59242	0.111291	0.263913	AT1G01140	CBL-interacting serine threonine- kinase 9-like isoform X1
Unigene_000532	0.774814	0.308167	2.51426	0.0119282	0.0520846	AT5G42930	triacylglycerol lipase,
Unigene_000533	0.5994	0.296245	2.02332	0.0430399	0.134412	AT5G67050	triacylglycerol lipase,
Unigene_000534	0.0143274	0.201223	0.0712019	0.943237	0.974411	AT3G04910	probable serine threonine- kinase WNK9
Unigene_000535	-0.447554	0.556106	-0.8048	0.420935	0.625493	AT3G48000	aldehyde dehydrogenase
Unigene_000536	0.0789815	0.441611	0.178849	0.858056	0.92878	AT1G67930	conserved oligomeric Golgi complex subunit 5
Unigene_000537	-0.44028	0.554884	-0.793464	0.427508	0.63117	AT1G67930	conserved oligomeric Golgi complex subunit 5
Unigene_000538	0.312534	0.50135	0.623385	0.533032	0.719328	AT1G67930	conserved oligomeric Golgi complex subunit 5
Unigene_000539	-3.47353	0.600021	-5.78902	7.07962e-09	3.79096e-07	AT1G08540	RNA polymerase sigma factor
Unigene_000540	0.158234	0.17756	0.891157	0.372845	0.582076	AT4G32400	adenine nucleotide transporter BT1, chloroplastic mitochondrial-like
Unigene_000543	0.283783	0.35233	0.805448	0.420561	0.625326	AT3G30770	transposon Tf2-1 poly isoform X1
Unigene_000544	1.16777	0.316781	3.68635	0.000227493	0.00229197	AT5G47820	P-loop containing nucleoside triphosphate hydrolases superfamily isoform 1 [Theobroma cacao]
Unigene_000545	0.483302	0.447615	1.07973	0.280263	0.486304	AT5G47820	P-loop containing nucleoside triphosphate hydrolases superfamily isoform 1 [Theobroma cacao]
Unigene_000546	0.508675	0.234272	2.1713	0.0299083	0.103008	AT5G35590	proteasome subunit alpha type-6
Unigene_000547	1.23914	0.36781	3.36896	0.000754523	0.00598268	AT2G05840	proteasome subunit alpha type-6
Unigene_000548	0	0.495853	0	1	1	AT5G35590	Proteasome subunit alpha type-6
Unigene_000549	0.591379	0.339316	1.74286	0.0813585	0.212255	AT2G05840	Proteasome subunit alpha type-6
Unigene_000550	-0.00713746	0.370869	-0.0192452	0.984645	0.99358	AT2G05840	Proteasome subunit alpha type-6
Unigene_000551	0.0422037	0.355322	0.118776	0.905453	0.954449	AT1G71480	hypothetical protein PRUPE_ppa011125mg
Unigene_000552	-0.359589	0.332748	-1.08066	0.279846	0.485891	AT5G48730	pentatricopeptide repeat-containing At5g48730, chloroplastic
Unigene_000553	-0.409469	0.293349	-1.39584	0.162762	0.341659	AT5G48730	pentatricopeptide repeat-containing At5g48730, chloroplastic
Unigene_000554	-0.304036	0.188774	-1.61058	0.10727	0.257496	AT5G48730	pentatricopeptide repeat-containing At5g48730, chloroplastic
Unigene_000555	-1.91602	0.456407	-4.19805	2.69226e-05	0.00039507	#N/A	PREDICTED: uncharacterized protein LOC103413471
Unigene_000556	0.591719	0.158773	3.72682	0.000193909	0.00201242	AT5G06460	ubiquitin-activating enzyme E1 1-like
Unigene_000557	0.243052	0.204858	1.18644	0.235448	0.435173	AT3G11940	40S ribosomal S5
Unigene_000559	0.350118	0.302559	1.15719	0.247195	0.44842	AT3G18990	B3 domain-containing transcription factor VRN1
Unigene_000560	-0.0441975	0.853953	-0.0517564	0.958723	0.981997	AT3G18990	B3 domain-containing transcription factor VRN1-like
Unigene_000563	0.272127	0.43885	0.620092	0.535197	0.721255	AT5G13790	Agamous-like MADS-box AGL15
Unigene_000564	-0.708568	0.643346	-1.10138	0.270732	0.47556	AT1G02930	glutathione S-transferase
Unigene_000565	0.0258337	0.231188	0.111743	0.911027	0.957541	AT3G54790	U-box domain-containing 3-like isoform X1 [Populus euphratica]
Unigene_000566	0.0107371	0.245295	0.0437723	0.965086	0.984631	AT3G54790	U-box domain-containing 3
Unigene_000567	-0.607157	0.190295	-3.1906	0.00141977	0.00988964	AT1G72880	Acid phosphatase
Unigene_000568	0.259348	0.255638	1.01451	0.310338	0.518835	AT2G42520	DEAD-box ATP-dependent RNA helicase 37-like [Glycine max]
Unigene_000569	0.646746	0.53264	1.21423	0.224661	0.422224	AT2G42520	DEAD-box ATP-dependent RNA helicase 37-like [Glycine max]
Unigene_000570	-0.868186	0.24909	-3.48543	0.000491344	0.00425954	ArthMp075	transposon Ty3-G Gag-Pol poly
Unigene_000572	1.31394	0.226997	5.78838	7.1067e-09	3.80045e-07	AT2G14750	adenylyl-sulfate kinase 1, chloroplastic isoform X5 [Malus domestica]
Unigene_000573	0.723063	0.227214	3.1823	0.0014611	0.0101289	AT3G45850	125 kDa kinesin-related -like
Unigene_000574	0.72126	0.453312	1.59109	0.111589	0.264372	AT3G45850	125 kDa kinesin-related -like
Unigene_000576	0.0112823	0.234652	0.0480807	0.961652	0.983346	AT4G39850	ABC transporter D family member 1
Unigene_000577	0.038126	0.210524	0.1811	0.856289	0.928086	AT4G39850	ABC transporter D family member 1-like
Unigene_000578	-0.275469	0.254961	-1.08044	0.279947	0.48602	AT4G39850	ABC transporter D family member 1
Unigene_000580	-0.262747	0.102427	-2.56522	0.010311	0.0464498	AT2G28290	chromatin structure-remodeling complex SYD-like isoform X3
Unigene_000581	0.44327	0.197164	2.24823	0.0245613	0.0892255	AT5G54600	50S ribosomal L24, chloroplastic
Unigene_000582	1.08008	0.233507	4.6255	3.73703e-06	7.83483e-05	AT3G10700	galacturonokinase isoform X2
Unigene_000583	-0.249204	0.146084	-1.7059	0.0880276	0.223771	AT5G06110	dnaJ homolog subfamily C member 2-like
Unigene_000584	0.169261	0.200592	0.843807	0.398777	0.60683	#N/A	5 -3 exoribonuclease 3 isoform X1
Unigene_000585	-0.253015	0.184848	-1.36877	0.17107	0.352949	AT4G35987	calmodulin-lysine N-methyltransferase isoform X2
Unigene_000587	0.502805	0.261853	1.92018	0.0548346	0.16011	AT1G74680	probable arabinosyltransferase ARAD1
Unigene_000589	-1.10167	0.236715	-4.65399	3.25579e-06	6.96254e-05	AT5G58330	malate dehydrogenase [NADP], chloroplastic
Unigene_000590	-0.179837	0.206066	-0.872717	0.382817	0.592021	AT2G36490	ROS1-like [Cicer arietinum]
Unigene_000591	0.309397	0.197149	1.56936	0.116565	0.272522	#N/A	probable GPI-anchored adhesin PGA55
Unigene_000592	0.31695	0.139619	2.27011	0.0232011	0.0854857	AT5G51940	DNA-directed RNA polymerases II, IV and V subunit 6A-like
Unigene_000593	-0.33542	0.375507	-0.893245	0.371726	0.580911	AT3G56680	R3H domain-containing 2-like isoform X1
Unigene_000594	-0.481229	0.248991	-1.93272	0.0532709	0.156875	AT3G56680	R3H domain-containing 2-like isoform X1
Unigene_000595	0.403164	0.339399	1.18788	0.234882	0.434413	AT5G37790	serine threonine- kinase CDL1
Unigene_000596	0.491093	0.380583	1.29037	0.196921	0.388042	AT5G37790	serine threonine- kinase CDL1
Unigene_000597	0.399792	0.282588	1.41475	0.157141	0.333846	AT5G62880	rac-like GTP-binding ARAC8
Unigene_000598	0.118497	0.446435	0.265428	0.79068	0.891568	AT5G62880	rac-like GTP-binding ARAC8
Unigene_000599	-1.10465	0.516595	-2.13832	0.0324906	0.109441	AT5G62880	rac-like GTP-binding ARAC8
Unigene_000601	0.124957	0.200774	0.622377	0.533694	0.719935	AT1G50430	7-dehydrocholesterol reductase
Unigene_000602	-0.236685	0.219883	-1.07641	0.281743	0.488036	AT1G50430	7-dehydrocholesterol reductase
Unigene_000603	0.0479815	0.206189	0.232706	0.815989	0.906583	AT4G30580	1-acyl-sn-glycerol-3-phosphate acyltransferase 1, chloroplastic-like isoform X1
Unigene_000606	-0.878014	0.422809	-2.07662	0.0378364	0.122243	AT4G01280	REVEILLE 5-like isoform X2
Unigene_000607	-0.930368	0.465027	-2.00067	0.0454277	0.139872	AT4G01280	REVEILLE 3-like
Unigene_000608	-0.309663	0.209925	-1.47511	0.140183	0.308746	AT2G30575	probable galacturonosyltransferase 6 isoform X2
Unigene_000609	0.0923863	0.321201	0.287628	0.773632	0.882371	AT2G30575	probable galacturonosyltransferase 6 isoform X1
Unigene_000610	-0.284399	0.192598	-1.47665	0.13977	0.308037	AT2G30575	probable galacturonosyltransferase 6 isoform X1
Unigene_000611	-0.372776	0.317898	-1.17263	0.240945	0.441144	AT2G18193	mitochondrial chaperone BCS1-like
Unigene_000613	0.0148419	0.268719	0.0552321	0.955954	0.980505	AT4G15570	probable helicase MAGATAMA 3 isoform X1
Unigene_000614	0.226163	0.557725	0.40551	0.685103	0.827362	AT4G15570	probable helicase MAGATAMA 3 isoform X1
Unigene_000615	-0.235596	0.565788	-0.416402	0.677116	0.822021	AT4G09650	ATP synthase delta chain, chloroplastic
Unigene_000616	-0.360005	0.167258	-2.1524	0.0313661	0.106662	AT2G21710	transcription termination factor family
Unigene_000617	-0.0828203	0.240463	-0.344421	0.73053	0.855916	AT5G63050	hypothetical protein L484_014579
Unigene_000618	0.0352862	0.148528	0.237572	0.812213	0.904616	AT5G63050	hypothetical protein PRUPE_ppa008249mg
Unigene_000619	0.327232	0.564576	0.579607	0.56218	0.741881	AT5G63050	hypothetical protein L484_014579
Unigene_000621	1.50879	0.453146	3.3296	0.000869706	0.00670348	AT1G65900	, isoform 2
Unigene_000622	0.234521	0.373968	0.627117	0.530583	0.717741	AT1G65900	PREDICTED: uncharacterized protein LOC103405898
Unigene_000624	-0.86655	0.730613	-1.18606	0.235599	0.435342	AT5G52580	GTPase-activating gyp7
Unigene_000625	-0.154701	0.247655	-0.624664	0.532192	0.718887	AT1G19110	inter-alpha-trypsin inhibitor heavy chain H3 isoform X2
Unigene_000628	-0.124789	0.221287	-0.563925	0.572805	0.748961	AT5G01270	RNA polymerase II C-terminal domain phosphatase-like 2 isoform X1
Unigene_000629	-0.437592	0.19946	-2.19389	0.0282437	0.0987483	AT5G01270	RNA polymerase II C-terminal domain phosphatase-like 2 isoform X1
Unigene_000631	0.577293	0.166981	3.45724	0.00054573	0.00464666	AT2G30410	tubulin-folding cofactor A
Unigene_000633	-0.207396	0.204238	-1.01546	0.309886	0.518486	AT1G05680	UDP-glycosyltransferase 74E2-like [Pyrus x bretschneideri]
Unigene_000634	NA	NA	NA	NA	NA	AT3G59820	LETM1 and EF-hand domain-containing 1, mitochondrial-like
Unigene_000635	0.209463	0.348495	0.60105	0.547807	0.73093	AT3G59820	LETM1 and EF-hand domain-containing 1, mitochondrial-like
Unigene_000636	-0.472562	0.534094	-0.884793	0.376268	0.58544	AT3G59820	LETM1 and EF-hand domain-containing 1, mitochondrial-like
Unigene_000637	0.0359761	0.506863	0.070978	0.943415	0.974474	AT3G59820	LETM1 and EF-hand domain-containing 1, mitochondrial-like
Unigene_000638	-0.505554	0.414125	-1.22077	0.222171	0.419079	AT5G17550	peroxisome biogenesis 19-2-like
Unigene_000639	0.0141443	0.164438	0.086016	0.931454	0.968114	AT5G17550	peroxisome biogenesis 19-2-like
Unigene_000640	0.583772	0.25493	2.28993	0.0220254	0.0821833	AT5G56530	Uncharacterized protein isoform 3
Unigene_000641	0.18599	0.336917	0.552034	0.580925	0.755153	#N/A	outer envelope 80, chloroplastic-like
Unigene_000642	0.356635	0.43302	0.8236	0.410167	0.616762	AT5G08680	ATP synthase subunit beta, mitochondrial
Unigene_000643	-2.76647	0.566294	-4.88522	1.03311e-06	2.6743e-05	AT5G08680	ATP synthase subunit beta, mitochondrial
Unigene_000644	-3.05421	0.56963	-5.36174	8.24252e-08	3.15024e-06	AT5G08670	ATP synthase subunit beta, mitochondrial
Unigene_000646	-0.0119955	0.854548	-0.0140372	0.9888	0.995545	AT1G23010	Bilirubin oxidase
Unigene_000647	0.118727	0.2654	0.447352	0.654621	0.806557	AT4G32180	pantothenate kinase 2-like [Populus euphratica]
Unigene_000648	-0.195529	0.353025	-0.553867	0.57967	0.754145	AT4G32180	pantothenate kinase 2 [Vitis vinifera]
Unigene_000649	NA	NA	NA	NA	NA	AT3G19590	mitotic checkpoint
Unigene_000650	-0.386389	0.404341	-0.955601	0.339274	0.548877	AT3G19590	Mitotic checkpoint
Unigene_000651	0.159137	0.510743	0.31158	0.75536	0.872434	AT3G19590	Mitotic checkpoint
Unigene_000653	-2.66954	0.668598	-3.99275	6.53126e-05	0.000826537	AT1G56070	elongation factor 2
Unigene_000654	-1.24471	0.730083	-1.70489	0.0882143	0.22412	AT1G56070	elongation factor 2
Unigene_000655	-0.396352	0.590475	-0.671242	0.502066	0.695792	AT3G02450	ATP-dependent zinc metalloprotease
Unigene_000656	0.108251	0.370035	0.292544	0.769871	0.880142	AT3G02450	ATP-dependent zinc metalloprotease -like [Pyrus x bretschneideri]
Unigene_000659	0.34695	0.248607	1.39557	0.162843	0.341707	AT4G32910	nuclear pore complex Nup85
Unigene_000660	-0.616612	0.553765	-1.11349	0.265498	0.469675	AT4G32910	nuclear pore complex Nup85
Unigene_000661	0.0229788	0.122295	0.187896	0.850958	0.925218	AT5G22030	ubiquitin carboxyl-terminal hydrolase 8 isoform X2
Unigene_000662	0.122634	0.200439	0.611825	0.540653	0.725297	ArthCp021	photosystem I P700 apo A2 (chloroplast)
Unigene_000663	-0.0995481	0.307036	-0.324222	0.74577	0.866492	AT5G18130	transmembrane ,
Unigene_000664	-5.62655	0.598846	-9.39565	5.68659e-21	1.09911e-17	ArthCp021	photosystem I P700 apo A2 (chloroplast)
Unigene_000665	0.579908	0.275566	2.10442	0.0353415	0.116312	ArthCp021	photosystem I P700 apo A2 (chloroplast)
Unigene_000666	0.0727765	0.523911	0.13891	0.889521	0.946283	ArthCp024	ribosomal S4 (chloroplast)
Unigene_000671	-0.255435	0.181061	-1.41077	0.158312	0.335262	AT4G37180	Homeodomain-like superfamily ,
Unigene_000673	-0.306922	0.334451	-0.917689	0.358782	0.567632	#N/A	DNA RNA polymerases superfamily
Unigene_000674	0.170256	0.122794	1.38652	0.165588	0.345663	AT5G13530	E3 ubiquitin- ligase KEG
Unigene_000675	0.019769	0.155966	0.126751	0.899137	0.951259	AT5G13530	E3 ubiquitin- ligase KEG
Unigene_000676	-0.261968	0.315164	-0.831211	0.405855	0.612957	AT1G49540	Elongator complex 2
Unigene_000677	-0.466224	0.184129	-2.53205	0.0113398	0.0501337	AT1G49540	Elongator complex 2
Unigene_000678	-0.321332	0.182482	-1.7609	0.078256	0.20619	AT5G12350	E3 ubiquitin- ligase HERC2-like isoform X1 [Malus domestica]
Unigene_000679	-0.150394	0.489517	-0.307228	0.75867	0.874546	AT1G69710	Regulator of chromosome condensation (RCC1) family with FYVE zinc finger domain, isoform 1 [Theobroma cacao]
Unigene_000680	-0.147239	0.633471	-0.232431	0.816203	0.90677	AT1G69710	Regulator of chromosome condensation (RCC1) family with FYVE zinc finger domain, isoform 1 [Theobroma cacao]
Unigene_000683	0.187462	0.227	0.825821	0.408905	0.615757	AT5G63080	jmjC domain-containing 4
Unigene_000684	0.281606	0.240085	1.17294	0.240818	0.440992	AT5G63080	jmjC domain-containing 4 isoform X1
Unigene_000685	-0.0903992	0.246407	-0.36687	0.713716	0.845452	AT3G52140	clustered mitochondria
Unigene_000686	-0.420379	0.750765	-0.559934	0.575525	0.751124	AT3G52140	clustered mitochondria
Unigene_000687	0.0364813	0.265869	0.137215	0.890861	0.947194	AT3G52140	clustered mitochondria
Unigene_000688	-0.768334	0.733551	-1.04742	0.294907	0.502118	AT3G52140	clustered mitochondria
Unigene_000689	-0.0272426	0.15875	-0.171606	0.863747	0.93189	AT5G55070	dihydrolipoyllysine-residue succinyltransferase component of 2-oxoglutarate dehydrogenase complex 2, mitochondrial-like
Unigene_000690	-0.0870863	0.189458	-0.45966	0.645761	0.800745	AT4G26910	dihydrolipoyllysine-residue succinyltransferase component of 2-oxoglutarate dehydrogenase complex 2, mitochondrial-like
Unigene_000691	-0.00731743	0.46385	-0.0157754	0.987414	0.994756	AT5G03290	isocitrate dehydrogenase, NAD-dependent
Unigene_000692	-0.84921	0.388772	-2.18434	0.0289374	0.10062	AT5G05690	Cytochrome P450 90A1
Unigene_000693	0.248211	0.167121	1.48522	0.137487	0.304807	AT3G22790	NETWORKED 1A-like [Glycine max]
Unigene_000695	0.264721	0.173053	1.52972	0.126087	0.287143	ArthCp014
Unigene_000696	-0.149365	0.292757	-0.5102	0.609911	0.77553	ArthCp014
Unigene_000697	0.593884	0.355254	1.67172	0.0945798	0.235468	AT5G56000	heat shock 90-2
Unigene_000698	1.3255	0.237591	5.57891	2.42029e-08	1.09762e-06	AT4G22540	oxysterol-binding -related 2A isoform X3
Unigene_000699	0.00861813	0.212677	0.0405222	0.967677	0.985721	ArthCp002	photosystem II D1 (chloroplast)
Unigene_000701	0.241981	0.338205	0.715488	0.474307	0.671656	AT1G70210	cyclin-D1-1
Unigene_000707	0.361623	0.49233	0.734514	0.462636	0.661384	AT1G29630	exonuclease 1
Unigene_000709	1.849	0.274094	6.74586	1.52122e-11	1.9116e-09	AT1G78120	TPR repeat-containing thioredoxin TTL1-like
Unigene_000710	-0.209699	0.236786	-0.885607	0.375829	0.585	AT3G54010	peptidyl-prolyl cis-trans isomerase PASTICCINO1-like
Unigene_000711	0.11642	0.321944	0.361616	0.717639	0.848103	AT3G54010	peptidyl-prolyl cis-trans isomerase PASTICCINO1-like
Unigene_000712	-0.0273356	0.359765	-0.0759816	0.939434	0.972694	AT1G30760	Reticuline oxidase
Unigene_000714	-0.207689	0.148175	-1.40164	0.161022	0.339165	AT4G06676	EI24 homolog
Unigene_000715	-0.212768	0.849308	-0.25052	0.802185	0.898576	#N/A	EI24 homolog
Unigene_000716	0.613311	0.281485	2.17884	0.0293436	0.101628	AT2G25840	tryptophan--tRNA ligase, mitochondrial
Unigene_000717	0.616444	0.309108	1.99427	0.0461227	0.141524	AT2G25840	tryptophan--tRNA ligase, mitochondrial isoform X2
Unigene_000718	0.877559	0.269178	3.26015	0.00111354	0.00816427	AT2G25840	tryptophan--tRNA ligase, mitochondrial isoform X2
Unigene_000722	0.428507	0.437549	0.979335	0.327415	0.537098	AT4G00490	beta-amylase 2, chloroplastic isoform X1
Unigene_000723	0.350908	0.196329	1.78735	0.0738809	0.198029	AT4G00490	beta-amylase 2, chloroplastic isoform X1
Unigene_000724	-0.0960985	0.103863	-0.925244	0.354839	0.563856	AT5G20490	myosin-17-like isoform X1 [Vitis vinifera]
Unigene_000725	0.658103	0.301718	2.18118	0.02917	0.101169	AT5G20490	myosin-17 [Jatropha curcas]
Unigene_000726	0.982518	0.193915	5.06675	4.04671e-07	1.22393e-05	AT1G56500	NHL repeat-containing 2
Unigene_000727	-0.201871	0.252675	-0.798936	0.424328	0.628853	AT1G24160	PH domain-containing DDB_G0287875 isoform X1 [Prunus mume]
Unigene_000728	0.0385526	0.251331	0.153394	0.878088	0.93957	AT1G14850	nuclear pore complex NUP155
Unigene_000729	0.104462	0.245082	0.426232	0.669939	0.817195	AT1G14850	nuclear pore complex NUP155
Unigene_000730	-0.506874	0.276509	-1.83312	0.0667845	0.18414	AT1G14850	nuclear pore complex NUP155
Unigene_000731	0.527055	0.538768	0.978259	0.327946	0.537688	AT1G14850	nuclear pore complex Nup155
Unigene_000732	1.0121	0.257894	3.92446	8.69235e-05	0.00104848	AT1G55360	hypothetical protein L484_001292
Unigene_000734	0.441499	0.372623	1.18484	0.23608	0.435914	AT1G55360	carboxyl-terminal peptidase precursor
Unigene_000735	0.601907	0.482902	1.24644	0.212604	0.408124	AT5G56530	PREDICTED: uncharacterized protein LOC105766526
Unigene_000736	-1.38425	0.444197	-3.1163	0.00183134	0.0121333	AT4G23160	Retrovirus-related Pol poly from transposon TNT 1-94
Unigene_000737	0.294257	0.131569	2.23652	0.0253176	0.0912841	AT1G18190	golgin candidate 2
Unigene_000738	0.250047	0.261066	0.957791	0.338168	0.547809	AT1G18190	golgin candidate 2
Unigene_000739	0.159814	0.510267	0.313196	0.754131	0.871873	AT1G18190	Golgin candidate 2
Unigene_000740	1.50699	0.285872	5.27157	1.35264e-07	4.82446e-06	#N/A	hypothetical protein L484_025726
Unigene_000743	-0.276526	0.225188	-1.22798	0.219455	0.41612	AT1G67230	nuclear matrix constituent 1 isoform X1
Unigene_000744	-0.72922	0.702277	-1.03836	0.299101	0.506926	AT1G13220	nuclear matrix constituent 1 isoform X1 [Nelumbo nucifera]
Unigene_000746	0.170185	0.145088	1.17297	0.240806	0.44099	AT4G05530	tropinone reductase-like 3
Unigene_000747	0.183912	0.382183	0.481215	0.630364	0.790007	AT4G05530	tropinone reductase-like 3
Unigene_000748	0.0378676	0.201404	0.188018	0.850862	0.925218	AT4G37460	tetratricopeptide repeat 13
Unigene_000749	0.048007	0.20896	0.229742	0.818292	0.907639	AT4G37460	tetratricopeptide repeat 13
Unigene_000753	NA	NA	NA	NA	NA	AT4G04910	Vesicle-fusing ATPase
Unigene_000754	0.288432	0.375682	0.767755	0.442633	0.645074	AT4G04910	Vesicle-fusing ATPase
Unigene_000755	0.966679	0.196906	4.90933	9.13866e-07	2.40707e-05	AT4G04910	vesicle-fusing ATPase
Unigene_000756	-0.577756	0.336377	-1.71759	0.0858718	0.220041	AT4G04910	vesicle-fusing ATPase
Unigene_000757	0.452429	0.238271	1.8988	0.0575907	0.165807	AT4G04910	Vesicle-fusing ATPase
Unigene_000759	0.387162	0.123504	3.1348	0.00171971	0.0115374	#N/A	small acidic 1
Unigene_000760	0.0172024	0.266659	0.0645108	0.948564	0.976941	#N/A	PREDICTED: uncharacterized protein LOC102666325
Unigene_000762	-0.206739	0.245212	-0.843103	0.399171	0.607007	AT4G36760	probable Xaa-Pro aminopeptidase P
Unigene_000763	-0.283334	0.341833	-0.828868	0.407179	0.614158	AT4G36760	probable Xaa-Pro aminopeptidase P
Unigene_000764	-0.869923	0.626778	-1.38793	0.165159	0.345104	AT4G36760	probable Xaa-Pro aminopeptidase P
Unigene_000765	-0.105505	0.286055	-0.368827	0.712257	0.844724	AT4G36760	probable Xaa-Pro aminopeptidase P
Unigene_000766	0.678321	0.218942	3.09818	0.00194714	0.0127451	AT5G43700	auxin-responsive IAA4-like
Unigene_000767	0.298926	0.116098	2.57478	0.0100303	0.0454782	AT3G12260	NADH dehydrogenase [ubiquinone] 1 alpha subcomplex subunit 6
Unigene_000768	-0.156722	0.191109	-0.820061	0.412181	0.618371	AT1G09570	phytochrome A [Solanum pennellii]
Unigene_000772	-0.0963	0.163523	-0.588908	0.555923	0.736916	AT2G05120	nuclear pore complex NUP133
Unigene_000773	0.464743	0.517528	0.898005	0.369183	0.578362	AT2G05120	nuclear pore complex NUP133
Unigene_000775	0.177111	0.166033	1.06672	0.286098	0.493129	AT5G17910	dentin sialophospho -like
Unigene_000776	-0.266762	0.141188	-1.88942	0.0588359	0.168211	AT1G24706	THO complex subunit 2
Unigene_000777	-0.325993	0.360524	-0.90422	0.365879	0.575094	AT1G54610	probable serine threonine- kinase At1g54610
Unigene_000778	-0.465613	0.197895	-2.35283	0.0186313	0.0726372	AT1G54610	probable serine threonine- kinase At1g54610
Unigene_000779	-0.534266	0.307691	-1.73637	0.0824987	0.214307	AT1G54610	probable serine threonine- kinase At1g54610
Unigene_000786	0.321245	0.208651	1.53963	0.123652	0.283553	AT3G56460	quinone oxidoreductase 2 homolog
Unigene_000787	-0.160423	0.133901	-1.19807	0.230888	0.429193	AT4G00450	mediator of RNA polymerase II transcription subunit 12-like [Pyrus x bretschneideri]
Unigene_000788	NA	NA	NA	NA	NA	AT4G00450	mediator of RNA polymerase II transcription subunit 12-like [Pyrus x bretschneideri]
Unigene_000789	-0.0318263	0.330932	-0.0961716	0.923384	0.963675	AT4G00450	mediator of RNA polymerase II transcription subunit 12-like [Pyrus x bretschneideri]
Unigene_000790	-0.186758	0.267692	-0.697661	0.485389	0.680934	AT4G00450	mediator of RNA polymerase II transcription subunit 12-like [Pyrus x bretschneideri]
Unigene_000791	-0.025811	0.259926	-0.0993014	0.920899	0.962318	#N/A	transcription factor MYB23-like
Unigene_000792	0.816513	0.848861	0.961893	0.336104	0.54575	#N/A	transferase, transferring glycosyl groups,
Unigene_000799	0.57749	0.207638	2.78123	0.00541533	0.0283397	AT4G38050	nucleobase-ascorbate transporter 11
Unigene_000800	0.409717	0.296207	1.38321	0.1666	0.346989	AT4G38050	nucleobase-ascorbate transporter 11
Unigene_000801	0.593045	0.369407	1.6054	0.108406	0.259287	AT4G38050	nucleobase-ascorbate transporter 11
Unigene_000802	0.302301	0.206386	1.46474	0.142992	0.312728	AT4G38050	nucleobase-ascorbate transporter 11
Unigene_000803	-0.217717	0.149362	-1.45765	0.144937	0.315741	AT4G29790	Serine arginine repetitive matrix 2 isoform 2 [Theobroma cacao]
Unigene_000804	-0.203178	0.200371	-1.01401	0.310579	0.519131	AT1G06840	probable LRR receptor-like serine threonine- kinase At1g06840 isoform X2
Unigene_000806	0.171621	0.161112	1.06523	0.286772	0.493777	AT2G36850	callose synthase 10-like
Unigene_000807	-0.107103	0.255596	-0.419031	0.675193	0.820743	AT2G36850	callose synthase 10
Unigene_000808	0.176933	0.264337	0.669345	0.503276	0.696677	AT4G15020	DNA binding ,
Unigene_000809	-0.180813	0.18466	-0.979168	0.327497	0.537212	AT5G42870	phosphatidate phosphatase PAH2-like isoform X1 [Populus euphratica]
Unigene_000810	-0.576804	0.616303	-0.93591	0.34932	0.55911	AT5G42870	phosphatidate phosphatase PAH2-like isoform X1 [Pyrus x bretschneideri]
Unigene_000811	-0.39125	0.291115	-1.34397	0.178958	0.363431	AT3G09560	phosphatidate phosphatase PAH2-like isoform X1 [Populus euphratica]
Unigene_000812	-0.801645	0.437031	-1.8343	0.0666095	0.183819	AT5G42870	phosphatidate phosphatase PAH2-like isoform X1 [Populus euphratica]
Unigene_000813	-0.132409	0.416868	-0.317628	0.750767	0.869988	AT5G42870	phosphatidate phosphatase PAH2-like isoform X1 [Populus euphratica]
Unigene_000814	0.145123	0.101605	1.4283	0.153206	0.328187	AT3G09090	DEFECTIVE IN EXINE FORMATION 1
Unigene_000815	0.010738	0.210078	0.0511144	0.959234	0.982174	AT3G09090	Defective in exine formation (DEX1) isoform 1 [Theobroma cacao]
Unigene_000816	-0.659466	0.517168	-1.27515	0.202257	0.39491	AT3G09090	Defective in exine formation (DEX1) isoform 1 [Theobroma cacao]
Unigene_000817	-0.174679	0.169595	-1.02997	0.303022	0.511259	AT5G04290	hornerin isoform X2
Unigene_000818	-0.129798	0.133896	-0.969392	0.33235	0.542127	AT5G04290	hornerin isoform X2
Unigene_000819	0.109014	0.244508	0.445853	0.655704	0.807252	AT2G35450	Catalytics,hydrolases isoform 1
Unigene_000820	-0.932477	0.23544	-3.96057	7.47709e-05	0.000924422	AT1G71010	1-phosphatidylinositol-3-phosphate 5-kinase FAB1C
Unigene_000821	-0.175924	0.528106	-0.333123	0.739041	0.86208	AT1G30440	BTB POZ domain-containing At1g30440
Unigene_000822	0.687313	0.141285	4.86474	1.14607e-06	2.91102e-05	AT1G30440	BTB POZ domain-containing At1g30440
Unigene_000823	-0.733027	0.174383	-4.20356	2.62751e-05	0.000387952	AT5G24300	soluble starch synthase 1, chloroplastic amyloplastic
Unigene_000825	0.297235	0.358567	0.828952	0.407131	0.614125	AT3G57520	probable galactinol--sucrose galactosyltransferase 2
Unigene_000826	0.0998675	0.38799	0.257397	0.796872	0.895714	AT4G37750	AP2-like ethylene-responsive transcription factor ANT
Unigene_000827	-1.89943	0.509416	-3.72863	0.000192522	0.0020006	AT2G43160	ENTH domain-containing
Unigene_000828	-0.205541	0.171491	-1.19855	0.230702	0.428949	AT5G22440	60S ribosomal L10a-2 [Phoenix dactylifera]
Unigene_000831	0.750814	0.252485	2.9737	0.00294232	0.0176248	AT3G19420	phosphatidylinositol 3,4,5-trisphosphate 3-phosphatase and dual-specificity phosphatase PTEN-like
Unigene_000832	0.631848	0.837912	0.754074	0.450805	0.651884	AT3G19420	phosphatidylinositol 3,4,5-trisphosphate 3-phosphatase and dual-specificity phosphatase PTEN-like [Gossypium raimondii]
Unigene_000833	-2.9981	0.366303	-8.18477	2.72823e-16	1.28763e-13	#N/A	hypothetical protein
Unigene_000834	-0.315596	0.234384	-1.34649	0.178144	0.362314	#N/A	methyltransferase 23 isoform X2
Unigene_000837	-0.337362	0.248654	-1.35675	0.17486	0.357786	AT3G13040	PHR1-LIKE 1 [Jatropha curcas]
Unigene_000838	-0.206997	0.430824	-0.480468	0.630894	0.790278	AT3G13040	PHR1-LIKE 1 [Jatropha curcas]
Unigene_000839	0.155295	0.29547	0.525585	0.599177	0.768016	AT2G22530	GPI ethanolamine phosphate transferase 2
Unigene_000841	0.0957431	0.157715	0.607062	0.54381	0.727986	AT5G10630	HBS1 isoform X1 [Pyrus x bretschneideri]
Unigene_000844	0.00361236	0.379152	0.00952747	0.992398	0.997345	AT4G29090	ribonuclease H At1g65750-like
Unigene_000846	-0.236721	0.229952	-1.02943	0.303276	0.511454	AT4G23700	cation H(+) antiporter 19-like
Unigene_000848	0.0441833	0.552412	0.0799824	0.936251	0.97088	#N/A	peptidyl-prolyl cis-trans isomerase FKBP43-like isoform X2
Unigene_000849	-0.119422	0.478176	-0.249744	0.802785	0.898962	#N/A	peptidyl-prolyl cis-trans isomerase FKBP43-like isoform X2
Unigene_000850	-1.01702	0.626644	-1.62296	0.104598	0.253268	AT2G31180	myb-related Myb4-like
Unigene_000851	-0.521421	0.404481	-1.28911	0.197359	0.388644	AT5G60900	G-type lectin S-receptor-like serine threonine- kinase RLK1
Unigene_000852	-1.16676	0.74239	-1.57163	0.116037	0.271741	AT1G43760	ribonuclease H At1g65750 [Prunus mume]
Unigene_000854	0.210707	0.142315	1.48057	0.138722	0.306626	AT1G56140	probable LRR receptor-like serine threonine- kinase At1g56140
Unigene_000857	-0.46712	0.445202	-1.04923	0.294071	0.501451	ArthMp006	NADH dehydrogenase subunit 5 (mitochondrion)
Unigene_000859	-1.20584	0.403326	-2.98974	0.00279218	0.016919	AT4G35300	monosaccharide-sensing 2 [Jatropha curcas]
Unigene_000860	-1.48002	0.588485	-2.51496	0.0119046	0.0520069	#N/A	amidohydrolase ytcJ
Unigene_000861	1.03944	0.503514	2.06437	0.038983	0.124983	AT1G68740	phosphate transporter PHO1 homolog 1
Unigene_000862	0.401284	0.278907	1.43877	0.150215	0.323727	AT5G48440	D-amino acid dehydrogenase small subunit
Unigene_000863	0.168108	0.140091	1.19998	0.230145	0.428366	AT5G53480	importin subunit beta-1
Unigene_000864	-0.515646	0.307723	-1.67568	0.0938007	0.234086	AT2G34920	probable GPI-anchored adhesin PGA55 [Malus domestica]
Unigene_000865	0.280589	0.463385	0.605522	0.544832	0.728807	#N/A	vacuolar sorting-associated 28 homolog
Unigene_000866	-0.262959	0.657823	-0.399741	0.689348	0.829969	AT1G17450	B-block binding subunit of TFIIIC, isoform 2
Unigene_000867	-0.605203	0.266693	-2.26929	0.0232508	0.0856304	AT1G17450	B-block binding subunit of TFIIIC, isoform 1
Unigene_000868	-0.236169	0.462541	-0.510591	0.609638	0.775279	AT1G17450	B-block binding subunit of TFIIIC, isoform 2
Unigene_000869	-0.234727	0.298896	-0.785313	0.43227	0.635634	AT1G17450	B-block binding subunit of TFIIIC, isoform 1
Unigene_000870	0.394975	0.355921	1.10973	0.267117	0.471535	AT1G17450	B-block binding subunit of TFIIIC, isoform 2
Unigene_000871	0.346973	0.186733	1.85813	0.0631512	0.177056	AT1G16780	pyrophosphate-energized membrane proton pump 3 [Gossypium raimondii]
Unigene_000872	0.198031	0.184324	1.07437	0.282658	0.489225	AT1G16780	pyrophosphate-energized membrane proton pump 3 [Gossypium raimondii]
Unigene_000873	0.349843	0.308046	1.13568	0.25609	0.458692	AT1G16780	pyrophosphate-energized membrane proton pump 3 [Gossypium raimondii]
Unigene_000874	0.447708	0.434693	1.02994	0.303037	0.511263	AT1G09530	transcription factor SPATULA-like isoform X2
Unigene_000875	-0.268034	0.165021	-1.62424	0.104325	0.252752	AT1G48650	ATP-dependent RNA helicase DHX36
Unigene_000876	-0.0301091	0.24503	-0.122879	0.902203	0.95269	AT1G11340	G-type lectin S-receptor-like serine threonine- kinase At1g11410
Unigene_000877	0.305579	0.423064	0.7223	0.47011	0.667878	AT5G39040	ABC transporter B family member 25
Unigene_000878	-0.0638603	0.418701	-0.15252	0.878777	0.939937	AT5G39040	ABC transporter B family member 25
Unigene_000879	0.0606009	0.360062	0.168307	0.866342	0.933387	AT5G39040	ABC transporter B family member 25
Unigene_000881	-0.163564	0.29471	-0.555002	0.578894	0.753534	AT3G07500	FAR1-RELATED SEQUENCE 5-like [Vitis vinifera]
Unigene_000882	-0.153019	0.20752	-0.73737	0.460897	0.660174	AT3G07500	FAR1-RELATED SEQUENCE 5-like [Vitis vinifera]
Unigene_000883	-0.48252	0.395937	-1.21868	0.222966	0.419971	AT3G19010	flavonol synthase flavanone 3-hydroxylase-like
Unigene_000884	-0.4357	0.415608	-1.04834	0.294481	0.501707	AT3G19000	flavonol synthase flavanone 3-hydroxylase-like
Unigene_000885	-0.261175	0.158024	-1.65275	0.0983816	0.242277	#N/A	DEAD-box ATP-dependent RNA helicase 28
Unigene_000886	0.203008	0.271184	0.748598	0.4541	0.65448	AT5G63890	histidinol dehydrogenase, chloroplastic isoform X2 [Malus domestica]
Unigene_000887	0.832888	0.864701	0.96321	0.335442	0.545199	AT5G63890	histidinol dehydrogenase, chloroplastic-like
Unigene_000888	0.310472	0.304196	1.02063	0.307429	0.516013	#N/A	---NA---
Unigene_000890	-0.292629	0.166882	-1.75351	0.0795151	0.208491	AT3G21750	anthocyanidin 3-O-glucosyltransferase 2-like
Unigene_000891	0.737571	0.233132	3.16375	0.00155753	0.01065	#N/A	phosphomannomutase isoform X1 [Gossypium raimondii]
Unigene_000896	-0.0387672	0.134491	-0.288252	0.773154	0.882151	AT3G03380	protease Do-like 7 isoform X2
Unigene_000897	-0.189268	0.161982	-1.16845	0.242625	0.443239	AT3G03380	protease Do-like 7
Unigene_000898	-0.248234	0.314981	-0.78809	0.430644	0.634139	AT3G03380	protease Do-like 7
Unigene_000900	0.0714449	0.42063	0.169852	0.865127	0.932833	#N/A	protease Do-like 7
Unigene_000901	0.100305	0.139191	0.720629	0.471138	0.668894	AT1G76630	tetratricopeptide repeat 37
Unigene_000902	0.0858144	0.164925	0.520325	0.602837	0.770485	#N/A	eukaryotic translation initiation factor 5B-like
Unigene_000903	-1.15029	0.604084	-1.90419	0.0568855	0.164418	AT4G24480	serine threonine- kinase CTR1
Unigene_000904	-0.337088	0.675682	-0.498886	0.61786	0.780752	AT4G32140	uncharacterized vacuolar membrane YML018C-like
Unigene_000905	0.708325	0.215506	3.28679	0.00101335	0.00756917	AT4G32140	uncharacterized vacuolar membrane YML018C-like
Unigene_000909	0.429514	0.201815	2.12826	0.0333158	0.111452	AT1G03150	N-alpha-acetyltransferase 20
Unigene_000910	-0.156421	0.374491	-0.41769	0.676174	0.821467	AT1G03150	N-alpha-acetyltransferase 20
Unigene_000911	2.03473	0.432068	4.70927	2.48604e-06	5.57976e-05	AT1G03150	N-alpha-acetyltransferase 20
Unigene_000912	-0.604688	0.523045	-1.15609	0.247643	0.448932	AT1G03150	N-alpha-acetyltransferase 20
Unigene_000914	-1.79405	0.389442	-4.60673	4.09048e-06	8.40225e-05	AT4G15230	ABC drug exporter
Unigene_000916	-0.331587	0.523061	-0.633936	0.526123	0.71447	AT3G17465	50S ribosomal L3
Unigene_000918	0.10014	0.110779	0.903958	0.366018	0.575179	AT3G21865	Peroxisome biogenesis 22
Unigene_000919	0.148719	0.294055	0.505753	0.61303	0.777363	#N/A	peroxisome biogenesis 22
Unigene_000920	0.435563	0.171534	2.53923	0.0111097	0.0493467	AT5G40580	proteasome subunit beta type-7-A
Unigene_000922	0.0816167	0.198764	0.410621	0.68135	0.824843	AT5G53460	glutamate synthase 1 [NADH], chloroplastic isoform X1
Unigene_000923	0.27179	0.229379	1.1849	0.236059	0.435894	AT5G52210	ADP-ribosylation factor-related 1-like
Unigene_000924	0.0216006	0.21644	0.0997998	0.920503	0.962151	AT2G37570	HSP20-like chaperones superfamily
Unigene_000925	-0.0689909	0.340854	-0.202406	0.839599	0.919115	AT2G37570	HSP20-like chaperones superfamily
Unigene_000927	-2.85024	0.842809	-3.38183	0.000720045	0.00576107	AT1G63250	ATP-dependent RNA helicase mss116
Unigene_000928	0.0571076	0.207376	0.275382	0.783023	0.887149	AT2G13650	GDP-mannose transporter GONST1-like [Camelina sativa]
Unigene_000929	1.43959	0.664143	2.16759	0.0301898	0.103704	AT2G39970	peroxisomal membrane
Unigene_000930	-0.345294	0.215046	-1.60567	0.108345	0.259207	AT4G23160	uncharacterized mitochondrial g00810-like
Unigene_000932	-0.0269095	0.185509	-0.145057	0.884666	0.943499	AT3G13080	ABC transporter C family member 3-like
Unigene_000933	0.236826	0.111459	2.12478	0.0336054	0.112239	AT1G05520	transport SEC23-like
Unigene_000934	0.0271009	0.287996	0.0941017	0.925028	0.964663	AT1G05520	transport SEC23-like
Unigene_000935	0.253511	0.407481	0.622141	0.533849	0.720072	AT1G05520	transport SEC23-like
Unigene_000938	-0.450783	0.177512	-2.53945	0.0111026	0.0493317	AT3G07610	lysine-specific demethylase JMJ25-like
Unigene_000941	-0.502211	0.267609	-1.87666	0.0605642	0.171593	AT4G03230	G-type lectin S-receptor-like serine threonine- kinase At4g27290
Unigene_000942	0.0695777	0.33341	0.208685	0.834694	0.916501	AT4G23160	copia isoform X1 [Beta vulgaris vulgaris]
Unigene_000943	-0.110955	0.259241	-0.428001	0.66865	0.816274	AT4G13400	hypothetical protein L484_020853
Unigene_000944	0.115856	0.587184	0.197308	0.843587	0.921256	#N/A	hypothetical protein L484_020853
Unigene_000945	-4.20371	0.715517	-5.87507	4.22673e-09	2.44038e-07	AT2G18020	[Physcomitrella patens]
Unigene_000947	-1.26649	0.35743	-3.54333	0.000395112	0.00358453	AT1G18370	kinesin NACK1
Unigene_000948	0.0685207	0.281156	0.24371	0.807455	0.901965	AT5G46570	probable serine threonine- kinase At4g35230
Unigene_000949	-0.0965222	0.269127	-0.35865	0.719857	0.849048	AT5G46570	probable serine threonine- kinase At4g35230
Unigene_000950	-0.282417	0.367026	-0.769474	0.441612	0.643933	AT5G46570	probable serine threonine- kinase At4g35230
Unigene_000951	0.114568	0.337959	0.339001	0.734609	0.858895	AT5G46570	probable serine threonine- kinase At4g35230
Unigene_000952	0.062354	0.319864	0.194939	0.845441	0.92234	AT5G46570	probable serine threonine- kinase At4g35230
Unigene_000953	-1.04922	0.431587	-2.43107	0.0150541	0.0620464	AT3G18670	ankyrin repeat-containing At3g12360-like isoform X2
Unigene_000954	1.92392	0.762989	2.52156	NA	NA	AT5G04700	Ankyrin repeat family isoform 1 [Theobroma cacao]
Unigene_000956	-0.157934	0.186056	-0.848853	0.395963	0.604042	AT5G40550	SAGA-associated factor 29 isoform X1
Unigene_000957	-0.626031	0.177226	-3.53239	0.000411819	0.0037021	AT2G33150	3-ketoacyl- thiolase 2, peroxisomal
Unigene_000958	-0.300978	0.393891	-0.764115	0.444799	0.646793	AT5G14600	tRNA (adenine(58)-N(1))-methyltransferase catalytic subunit TRMT61A
Unigene_000960	-0.240226	0.220595	-1.08899	0.276157	0.481835	AT5G48220	indole-3-glycerol phosphate synthase, chloroplastic-like
Unigene_000961	-0.0631108	0.447895	-0.140905	0.887945	0.945357	AT5G48220	indole-3-glycerol phosphate synthase, chloroplastic-like
Unigene_000962	0.7456	0.32411	2.30045	0.0214225	0.0805322	ArthMp075	DNA RNA polymerases superfamily
Unigene_000963	1.1128	0.864254	1.28758	0.197892	0.389234	AT2G40140	zinc finger CCCH domain-containing 29
Unigene_000964	-0.104872	0.433423	-0.241962	0.808809	0.902608	AT2G40140	zinc finger CCCH domain-containing 29-like
Unigene_000965	-0.255264	0.404701	-0.630748	0.528205	0.715971	AT4G02070	DNA mismatch repair MSH6
Unigene_000966	0.102931	0.609741	0.168811	0.865945	0.933121	AT4G02070	DNA mismatch repair MSH6
Unigene_000967	-0.175657	0.847481	-0.20727	0.835799	0.917045	AT4G02070	DNA mismatch repair MSH6
Unigene_000969	0.0231398	0.221441	0.104497	0.916775	0.960234	#N/A	hypothetical protein L484_003935
Unigene_000972	-0.208936	0.218781	-0.955001	0.339577	0.549215	AT5G47390	transcription factor MYB1R1
Unigene_000973	0.352776	0.253595	1.3911	0.164195	0.343761	AT4G07390	mannose-P-dolichol utilization defect 1 homolog 2
Unigene_000974	0.242892	0.288621	0.841561	0.400034	0.607694	AT4G07390	mannose-P-dolichol utilization defect 1 homolog 2
Unigene_000975	0.37211	0.527855	0.704946	0.480844	0.677089	AT5G59470	mannose-P-dolichol utilization defect 1 homolog 2
Unigene_000978	0.254681	0.597126	0.426512	0.669735	0.817044	#N/A	probable phosphatase [Cucumis melo]
Unigene_000979	-0.00305474	0.169117	-0.0180629	0.985589	0.994183	AT2G36850	callose synthase 10-like
Unigene_000980	0.0970996	0.171804	0.565178	0.571953	0.748315	AT2G36850	Callose synthase 10
Unigene_000981	0.64629	0.451983	1.4299	0.152746	0.32746	AT3G19500	transcription factor bHLH113-like
Unigene_000982	0.57051	0.299018	1.90794	0.0563984	0.163436	AT1G32230	inactive poly [ADP-ribose] polymerase RCD1 isoform X1 [Populus euphratica]
Unigene_000983	0.577488	0.41791	1.38185	0.167018	0.347574	AT1G32230	inactive poly [ADP-ribose] polymerase RCD1-like [Prunus mume]
Unigene_000985	2.00576	0.50396	3.98	6.89139e-05	0.000862252	AT1G50310	glucose transporter rco-3
Unigene_000986	0.788099	0.343043	2.29738	0.0215972	0.0810344	AT4G23160	uncharacterized mitochondrial g00810-like
Unigene_000988	0.123518	0.163832	0.753931	0.450891	0.651919	AT1G30470	serine threonine- phosphatase 6 regulatory subunit 3-like
Unigene_000989	0.0328881	0.180777	0.181926	0.855641	0.927632	AT1G30470	serine threonine- phosphatase 6 regulatory subunit 3
Unigene_000993	-0.131477	0.168516	-0.780207	0.435269	0.638494	AT4G00800	vacuolar sorting-associated 8 homolog isoform X2
Unigene_000994	0.203638	0.510153	0.399171	0.689767	0.830224	AT4G00800	vacuolar sorting-associated 8 homolog isoform X2
Unigene_000995	1.01254	0.383834	2.63795	0.00834089	0.0395546	AT1G04280	PREDICTED: uncharacterized protein LOC105778647
Unigene_000996	0.868509	0.331414	2.62062	0.00877706	0.0410933	AT1G06750	P-loop containing nucleoside triphosphate hydrolases superfamily
Unigene_000997	-0.134651	0.246775	-0.545644	0.585311	0.758409	AT5G60900	G-type lectin S-receptor-like serine threonine- kinase RLK1
Unigene_000998	-0.288841	0.418711	-0.689833	0.490299	0.685146	AT1G64300	mitogen-activated kinase kinase kinase 7-like [Pyrus x bretschneideri]
Unigene_000999	-0.156226	0.519222	-0.300884	0.763503	0.876426	AT5G07810	DNA annealing helicase and endonuclease ZRANB3
Unigene_001000	0.142688	0.596821	0.23908	0.811043	0.904028	AT5G07810	DNA annealing helicase and endonuclease ZRANB3
Unigene_001001	0.543845	0.417044	1.30405	0.192217	0.381846	AT5G07810	DNA annealing helicase and endonuclease ZRANB3
Unigene_001002	-0.42713	0.265236	-1.61038	0.107316	0.257559	#N/A	hypothetical protein PRUPE_ppa010250mg
Unigene_001004	-0.512871	0.185394	-2.76639	0.00566809	0.0293559	AT1G02100	tRNA wybutosine-synthesizing 4
Unigene_001005	-0.163393	0.178933	-0.913151	0.361163	0.569911	AT2G21240	BASIC PENTACYSTEINE4-like [Glycine max]
Unigene_001006	-1.98743	0.605655	-3.28145	0.00103276	0.00768019	AT2G34930	receptor 12
Unigene_001007	-2.92975	0.533962	-5.48681	4.0926e-08	1.73578e-06	AT5G56000	Heat shock 90
Unigene_001008	-1.84856	0.63865	-2.89448	0.00379786	0.0215025	AT5G56010	Heat shock 90
Unigene_001009	0	0.495853	0	1	1	AT3G45890	UPF0420 C16orf58 homolog isoform X1
Unigene_001010	0.00123015	0.535293	0.00229809	0.998166	0.99999	AT3G45890	root UVB sensitive 1, chloroplastic-like
Unigene_001011	-0.1568	0.254549	-0.61599	0.537901	0.723285	AT3G45890	root UVB sensitive 1, chloroplastic isoform X3 [Nelumbo nucifera]
Unigene_001012	0.0415283	0.199194	0.208482	0.834853	0.916602	AT4G09810	UDP-galactose transporter 2-like [Pyrus x bretschneideri]
Unigene_001014	0.617595	0.237922	2.59579	0.00943751	0.0434455	AT1G67890	tyrosine kinase receptor Cad96Ca-like isoform X2 [Cucumis melo]
Unigene_001015	-0.0535668	0.151171	-0.354346	0.723079	0.851323	AT3G02130	LRR receptor-like serine threonine- kinase RPK2
Unigene_001016	0.0881867	0.183136	0.481537	0.630135	0.789911	AT3G02130	LRR receptor-like serine threonine- kinase RPK2
Unigene_001017	-0.439525	0.137155	-3.20459	0.00135256	0.00952943	AT3G48195	Phox domain-containing , isoform 1 [Theobroma cacao]
Unigene_001018	-0.346158	0.219831	-1.57466	0.115335	0.270535	AT2G26890	dnaJ homolog subfamily C GRV2 isoform X1
Unigene_001019	-0.265633	0.231927	-1.14533	0.252073	0.454002	AT2G26890	dnaJ homolog subfamily C GRV2 isoform X1
Unigene_001020	-0.385023	0.317126	-1.2141	0.224709	0.422276	AT2G26890	dnaJ homolog subfamily C GRV2 isoform X1
Unigene_001021	-0.640754	0.311693	-2.05572	0.0398093	0.12697	AT2G40116	Phosphoinositide phospholipase C 6
Unigene_001022	-0.510096	0.468466	-1.08887	0.276213	0.481871	AT2G40116	Phosphoinositide phospholipase C 6
Unigene_001023	-0.439793	0.821502	-0.535352	0.592407	0.763386	AT2G40116	Phosphoinositide phospholipase C 6
Unigene_001025	-1.06138	0.54475	-1.94838	0.0513692	0.152773	AT5G13730	RNA polymerase sigma factor
Unigene_001028	0.215307	0.203395	1.05857	0.289797	0.497087	AT2G43490	small G signaling modulator 1 isoform X1 [Populus euphratica]
Unigene_001030	0.524507	0.321308	1.63241	0.102593	0.249723	#N/A	DUF630 family
Unigene_001031	0.0698907	0.259755	0.269063	0.787881	0.890168	AT1G60500	dynamin-related 4C-like
Unigene_001032	1.17587	0.679647	1.73012	0.0836085	0.216152	AT1G60500	dynamin-related 4C-like
Unigene_001033	1.20084	0.369258	3.25204	0.00114578	0.00836593	#N/A	ankyrin repeat
Unigene_001034	0.365165	0.163617	2.23183	0.0256265	0.092	AT3G54070	ankyrin repeat-containing At3g12360-like isoform X3
Unigene_001036	-0.091085	0.525713	-0.17326	0.862447	0.93123	AT3G54070	Ankyrin repeat-containing
Unigene_001038	-0.128399	0.153417	-0.836923	0.402636	0.610116	AT5G13020	EMSY-LIKE 1-like isoform X1 [Vigna radiata radiata]
Unigene_001040	-2.52425	0.621268	-4.06306	4.84326e-05	0.00064614	AT3G10670	ABC transporter ATP-binding
Unigene_001041	0.129068	0.165733	0.778771	0.436115	0.639088	AT1G21380	target of Myb 1-like [Pyrus x bretschneideri]
Unigene_001042	0.0307158	0.185365	0.165704	0.86839	0.934487	AT1G04140	Transducin family WD-40 repeat family isoform 1
Unigene_001043	0.356419	0.535072	0.666115	0.505338	0.698172	AT1G04140	Transducin family WD-40 repeat family isoform 3
Unigene_001044	0.0804189	0.245458	0.327628	0.743193	0.864835	AT1G04140	Transducin family WD-40 repeat family isoform 3
Unigene_001046	0.249191	0.30037	0.829614	0.406757	0.613883	AT5G50780	MORC family CW-type zinc finger 4-like
Unigene_001047	0.265613	0.227279	1.16867	0.242538	0.443142	AT5G50780	MORC family CW-type zinc finger 4-like
Unigene_001051	-0.0871769	0.863861	-0.100915	0.919618	0.961598	#N/A	PREDICTED: uncharacterized protein LOC103700671, partial
Unigene_001052	-0.0837814	0.782081	-0.107126	0.914689	0.959336	AT1G65410	phosphonate ABC transporter ATP-binding
Unigene_001053	-0.702603	0.727378	-0.965939	0.334075	0.543895	AT1G65410	phosphonate ABC transporter ATP-binding
Unigene_001054	0.791516	0.564488	1.40218	0.16086	0.338913	AT1G19910	V-type proton ATPase proteolipid subunit
Unigene_001055	0.221795	0.108533	2.04357	0.0409964	0.129797	AT2G30650	3-hydroxyisobutyryl- hydrolase 1-like isoform X2
Unigene_001058	0.191274	0.303247	0.630755	0.528201	0.715971	AT3G19740	P-loop containing nucleoside triphosphate hydrolases superfamily isoform 3, partial
Unigene_001059	-0.00968812	0.304724	-0.0317931	0.974637	0.989112	AT3G19740	P-loop containing nucleoside triphosphate hydrolases superfamily isoform 3, partial
Unigene_001061	-0.418619	0.487327	-0.859009	0.390335	0.598782	AT4G33770	inositol-tetrakisphosphate 1-kinase 2-like isoform X1
Unigene_001062	0.218236	0.563413	0.387347	0.6985	0.835798	#N/A	inositol-tetrakisphosphate 1-kinase 2-like isoform X1
Unigene_001065	0.750325	0.383451	1.95677	0.0503745	0.150841	AT1G31830	probable polyamine transporter At1g31830 isoform X1
Unigene_001066	0.221879	0.342062	0.64865	0.516564	0.706978	AT1G31830	probable polyamine transporter At1g31830 isoform X1
Unigene_001067	0.464253	0.380427	1.22035	0.222333	0.419227	AT4G15440	allene oxide synthase, chloroplastic
Unigene_001069	0.123022	0.377454	0.325927	0.744479	0.865687	AT5G42650	linolenate hydroperoxide lyase, chloroplastic
Unigene_001070	-0.640316	0.525448	-1.21861	0.222993	0.419999	#N/A	alpha-amylase
Unigene_001071	-0.011823	0.0990156	-0.119406	0.904954	0.954278	AT1G31730	AP-4 complex subunit epsilon
Unigene_001072	-0.116998	0.155414	-0.752816	0.45156	0.652395	AT5G09410	calmodulin-binding transcription activator 3 isoform X1 [Vitis vinifera]
Unigene_001073	-0.780317	0.549403	-1.4203	0.155521	0.331575	AT5G09410	calmodulin-binding transcription activator 3 isoform X1 [Vitis vinifera]
Unigene_001074	-0.45978	0.617375	-0.744734	0.456433	0.656513	AT5G09410	calmodulin-binding transcription activator 3 isoform X1 [Vitis vinifera]
Unigene_001075	-0.155642	0.145481	-1.06984	0.284691	0.491414	#N/A	katanin p80 WD40 repeat-containing subunit B1 homolog isoform X2
Unigene_001076	0.201588	0.113437	1.7771	0.0755525	0.201273	AT3G44340	transport Sec24-like At4g32640 [Sesamum indicum]
Unigene_001077	0.0224918	0.168719	0.133309	0.893949	0.948701	AT5G39380	muscle M-line assembly unc-89 isoform X2 [Vitis vinifera]
Unigene_001080	0.710992	0.471338	1.50845	0.131439	0.295599	AT2G39780	ribonuclease 2-like
Unigene_001081	0.617289	0.370414	1.66649	0.0956169	0.237384	AT2G02990	ribonuclease 2-like
Unigene_001084	0.46861	0.631769	0.741743	0.458243	0.657905	AT4G23160	uncharacterized mitochondrial g00810-like
Unigene_001085	0.422468	0.189721	2.22678	0.0259618	0.0929082	AT2G38020	VACUOLELESS1
Unigene_001086	-0.127368	0.319258	-0.39895	0.68993	0.830252	AT4G10090	elongator complex 6
Unigene_001087	-0.0395471	0.319407	-0.123814	0.901462	0.952255	AT4G10090	elongator complex 6
Unigene_001088	0.843866	0.653132	1.29203	0.196347	0.38744	AT5G64510	hypothetical protein L484_001113
Unigene_001089	1.1856	0.604933	1.95989	0.0500083	0.150053	AT5G64510	nicotiana tabacum ORF
Unigene_001090	-0.280375	0.249206	-1.12508	0.260557	0.464153	AT2G48110	mediator of RNA polymerase II transcription subunit 33B-like
Unigene_001091	-0.26683	0.234786	-1.13648	0.255754	0.458335	AT3G23590	mediator of RNA polymerase II transcription subunit 33B-like
Unigene_001092	-0.154053	0.164564	-0.936132	0.349205	0.559026	AT1G28060	U4 U6 small nuclear ribonucleo Prp3
Unigene_001093	0.219459	0.849992	0.25819	0.796261	0.895364	AT1G28060	U4 U6 small nuclear ribonucleo Prp3
Unigene_001094	0.0353178	0.222107	0.159013	0.873659	0.937102	AT4G31400	CHROMOSOME TRANSMISSION FIDELITY 7
Unigene_001095	0	0.541322	0	1	1	AT3G48670	myosin-2 heavy chain-like
Unigene_001096	0.147696	0.462985	0.319009	0.74972	0.869347	AT3G48670	myosin-2 heavy chain-like
Unigene_001097	-0.089366	0.419868	-0.212843	0.831449	0.91477	AT3G48670	myosin-2 heavy chain-like
Unigene_001098	0.491271	0.644794	0.761903	0.446118	0.647983	AT3G48670	myosin-2 heavy chain-like
Unigene_001100	-0.267039	0.515829	-0.517689	0.604675	0.771579	AT5G37630	condensin complex subunit 3
Unigene_001102	0.0402722	0.175167	0.229908	0.818164	0.907639	AT1G28240	Inner membrane oxaA
Unigene_001103	0.567683	0.402018	1.41208	0.157926	0.334816	AT1G28240	Inner membrane oxaA
Unigene_001108	0.0461978	0.350698	0.131731	0.895197	0.949318	AT1G09190	pentatricopeptide repeat-containing At1g09190
Unigene_001109	0.515289	0.413962	1.24477	0.213216	0.408902	AT1G12280	probable disease resistance At4g27220
Unigene_001110	-0.236475	0.447508	-0.528426	0.597203	0.766648	AT1G12280	probable disease resistance At4g27220
Unigene_001111	0.563219	0.28299	1.99024	0.0465642	0.142437	AT5G16450	4-hydroxy-4-methyl-2-oxoglutarate aldolase 2
Unigene_001112	-0.524666	0.487675	-1.07585	0.281994	0.488387	AT1G47890	Receptor 12
Unigene_001114	-0.483469	0.397603	-1.21596	0.224	0.421235	AT2G13820	non-specific lipid transfer GPI-anchored 2-like
Unigene_001115	0.941554	0.798432	1.17925	0.238297	0.438233	AT2G13820	non-specific lipid transfer GPI-anchored 2-like
Unigene_001116	0.212444	0.313891	0.676808	0.498528	0.692615	AT5G19440	cinnamoyl- reductase 1-like
Unigene_001122	-3.28736	0.665701	-4.9382	7.88459e-07	2.12926e-05	AT5G57240	oxysterol binding
Unigene_001124	-1.98488	0.306087	-6.48469	8.89157e-11	8.88916e-09	AT5G01720	F-box LRR-repeat 3-like isoform X2
Unigene_001126	-0.367984	0.174744	-2.10585	0.0352174	0.116026	AT5G20200	nuclear pore complex NUP1 isoform X1
Unigene_001127	-0.285402	0.301323	-0.947161	0.343557	0.553205	AT5G20200	nuclear pore complex NUP1 isoform X1
Unigene_001130	-0.30003	0.347596	-0.863156	0.388052	0.596751	AT5G35790	glucose-6-phosphate 1-dehydrogenase, chloroplastic-like
Unigene_001131	-0.0845996	0.305997	-0.276472	0.782186	0.886622	#N/A	hypothetical protein CICLE_v10014084mg
Unigene_001132	-0.217846	0.176519	-1.23412	0.217158	0.413386	#N/A	hypothetical protein L484_026797
Unigene_001137	-0.0870941	0.171662	-0.507358	0.611904	0.776639	AT2G01690	VAC14 homolog
Unigene_001138	-0.0743344	0.134977	-0.550721	0.581825	0.755875	AT2G01690	VAC14 homolog
Unigene_001139	0.201221	0.12168	1.65369	0.0981911	0.241984	AT5G19390	rho GTPase-activating 7 isoform X2
Unigene_001140	-0.0395905	0.35594	-0.111228	0.911436	0.957622	AT5G19390	rho GTPase-activating 7
Unigene_001141	0.413725	0.25591	1.61668	0.105947	0.255528	AT5G12150	Rho GTPase-activating gacQ
Unigene_001142	-0.183328	0.519694	-0.352762	0.724267	0.851947	AT1G08080	alpha carbonic anhydrase 7-like
Unigene_001143	-1.9057	0.451667	-4.21925	2.45115e-05	0.000366359	AT1G69410	woronin body major
Unigene_001147	0.133179	0.855215	0.155726	0.876249	0.938556	AT1G43760	PREDICTED: uncharacterized protein LOC105978134
Unigene_001148	0.40776	0.615162	0.66285	0.507426	0.699804	AT1G43760	hypothetical protein PRUPE_ppa020180mg
Unigene_001149	-0.668241	0.2225	-3.00333	0.00267039	0.0163687	AT2G43180	petal death isoform X2
Unigene_001150	-0.233075	0.131753	-1.76903	0.0768897	0.203699	#N/A	hypothetical protein L484_011781
Unigene_001152	-0.13102	0.204247	-0.641479	0.521212	0.710272	#N/A	DUF2146 family
Unigene_001155	-0.288933	0.40535	-0.712798	0.475971	0.673072	AT2G22490	cyclin-D4-1-like
Unigene_001156	-0.151402	0.38425	-0.394018	0.693568	0.832667	AT2G22490	cyclin-D4-1-like
Unigene_001159	0.688757	0.197273	3.49139	0.000480506	0.00418764	AT5G65930	Kinesin-like calmodulin-binding
Unigene_001161	-0.0624487	0.20454	-0.305314	0.760127	0.875049	AT5G28530	FAR1-RELATED SEQUENCE 10
Unigene_001162	0.333476	0.400643	0.832353	0.40521	0.612394	AT2G28690	TOX high mobility group box family member 4-A, isoform 1
Unigene_001164	-0.217419	0.168048	-1.29378	0.19574	0.386706	AT1G05790	sn1-specific diacylglycerol lipase beta isoform X3
Unigene_001165	0.370107	0.279913	1.32222	0.186094	0.373582	AT3G03920	H ACA ribonucleo complex subunit 1 1
Unigene_001167	0.153706	0.280515	0.547942	0.583732	0.757178	AT4G15510	psbP domain-containing 1, chloroplastic-like isoform X1
Unigene_001168	1.7746	0.843762	2.1032	0.0354481	0.116531	#N/A	galacturan 1,4-alpha-galacturonidase C
Unigene_001169	-0.435827	0.239143	-1.82245	0.0683868	0.187424	AT2G46670	two-component response regulator-like APRR3
Unigene_001171	0.140162	0.199433	0.702804	0.482178	0.678281	#N/A	Solanesyl diphosphate synthase 3
Unigene_001173	0.347272	0.373265	0.930364	0.352183	0.561503	AT3G07200	E3 ubiquitin- ligase RNF4 [Brassica oleracea oleracea]
Unigene_001174	0.414032	0.270068	1.53307	0.125259	0.285914	AT1G78620	uncharacterized membrane sll0875
Unigene_001175	-0.0274222	0.135663	-0.202135	0.839811	0.919186	AT5G45990	crooked neck 1
Unigene_001176	-0.0963424	0.456382	-0.2111	0.832809	0.915551	AT4G28640	auxin-responsive IAA11 isoform X2
Unigene_001177	-0.0264989	0.555152	-0.0477327	0.961929	0.983494	AT4G28640	auxin-responsive IAA11 isoform X1
Unigene_001179	1.29408	0.475041	2.72414	0.00644695	0.0324217	AT2G29720	salicylate hydroxylase
Unigene_001181	-0.638164	0.230098	-2.77345	0.00554656	0.0288553	AT5G42740	glucose-6-phosphate isomerase, cytosolic isoform X1 [Gossypium raimondii]
Unigene_001182	-0.0525732	0.090843	-0.578726	0.562774	0.742264	AT1G20760	epidermal growth factor receptor substrate 15-like 1 isoform X1
Unigene_001183	0.110716	0.352821	0.313802	0.753671	0.871569	AT1G20760	actin cytoskeleton-regulatory complex PAN1
Unigene_001184	-0.444846	0.259297	-1.71559	0.0862378	0.220672	AT1G62560	flavin-containing monooxygenase FMO GS-OX-like 4
Unigene_001186	-0.0529519	0.253196	-0.209134	0.834344	0.91629	#N/A	E3 ubiquitin- ligase UPL6
Unigene_001187	0.895999	0.312225	2.86972	0.0041083	0.0228646	AT5G35695	nuclease HARBI1
Unigene_001189	-0.0143226	0.124574	-0.114972	0.908467	0.956069	AT3G55480	AP3-complex subunit beta-A
Unigene_001192	0.151696	0.179645	0.844418	0.398436	0.606514	AT1G09830	phosphoribosylamine--glycine ligase-like
Unigene_001193	-0.123442	0.198983	-0.620367	0.535016	0.721152	AT4G12840	hypothetical protein L484_006374
Unigene_001194	0.0342782	0.254893	0.134481	0.893022	0.948394	AT3G20650	mRNA cap guanine-N7 methyltransferase 1 [Cucumis melo]
Unigene_001195	-0.00544484	0.232523	-0.0234164	0.981318	0.99238	AT3G20650	mRNA cap guanine-N7 methyltransferase 1 [Cucumis melo]
Unigene_001196	-0.846474	0.453373	-1.86706	0.0618937	0.17435	AT1G23090	probable sulfate transporter
Unigene_001197	0.823625	0.467266	1.76265	0.0779601	0.205716	#N/A	---NA---
Unigene_001198	0.601317	0.199465	3.01465	0.0025728	0.0158994	AT5G15640	Solute carrier family 25 member 44
Unigene_001199	-0.64173	0.257748	-2.48976	0.012783	0.0548293	AT1G22770	GIGANTEA [Jatropha curcas]
Unigene_001200	-1.0737	0.403086	-2.66369	0.00772883	0.0373104	AT1G22770	GIGANTEA [Jatropha curcas]
Unigene_001201	0.0107379	0.232618	0.0461611	0.963182	0.983884	AT1G22770	GIGANTEA [Jatropha curcas]
Unigene_001202	-3.4495	0.640278	-5.3875	7.14437e-08	2.78294e-06	AT3G03780	5-methyltetrahydropteroyltriglutamate-homocysteine methyltransferase
Unigene_001203	-2.11407	0.802689	-2.63373	0.00844515	0.0399139	AT3G03780	5-methyltetrahydropteroyltriglutamate-homocysteine methyltransferase
Unigene_001204	0.330402	0.391989	0.842887	0.399291	0.60701	AT1G01950	armadillo repeat-containing kinesin 2 isoform X1
Unigene_001205	0.232754	0.66283	0.351152	0.725475	0.852716	AT1G01950	Armadillo repeat-containing kinesin 2
Unigene_001207	1.81536	0.851396	2.13222	0.0329886	0.110659	AT5G47820	chromosome-associated kinesin KIF4A-like isoform X1
Unigene_001209	0.628317	0.388459	1.61746	0.105779	0.255245	AT5G47820	kinesin FRA1 isoform X2
Unigene_001210	0.624566	0.463115	1.34862	0.177459	0.361464	AT5G47820	chromosome-associated kinesin KIF4A-like isoform X1
Unigene_001211	-0.16136	0.15876	-1.01637	0.309451	0.518098	AT2G47980	sister-chromatid cohesion 3 isoform X2
Unigene_001217	0.105815	0.167783	0.630668	0.528258	0.715971	AT5G23670	long chain base biosynthesis 2a
Unigene_001218	0.219071	0.264562	0.828051	0.407642	0.614544	AT5G17410	gamma-tubulin complex component 2 isoform X1
Unigene_001219	-0.265928	0.556911	-0.477505	0.633003	0.791607	AT5G17410	Gamma-tubulin complex component 2
Unigene_001220	-0.497072	0.427231	-1.16347	0.244638	0.445533	AT5G17410	Gamma-tubulin complex component 2
Unigene_001222	-0.0218112	0.288988	-0.0754745	0.939837	0.972965	ArthMp028	retrovirus-related Pol poly from transposon TNT 1-94 isoform X6
Unigene_001223	0.0879188	0.189324	0.464384	0.642373	0.798376	AT2G35350	phosphatase 2C 29
Unigene_001224	1.39407	0.349195	3.99224	6.54509e-05	0.00082734	AT2G26080	glycine dehydrogenase (decarboxylating), mitochondrial
Unigene_001225	0.221822	0.451025	0.491819	0.622847	0.784597	AT2G26080	glycine dehydrogenase (decarboxylating), mitochondrial
Unigene_001226	-0.241925	0.36417	-0.66432	0.506486	0.698927	AT2G26080	glycine dehydrogenase (decarboxylating), mitochondrial
Unigene_001227	-0.0547816	0.351819	-0.15571	0.876262	0.938556	AT2G38060	probable anion transporter 3, chloroplastic
Unigene_001228	-3.17696	0.440919	-7.20531	5.79127e-13	1.06846e-10	#N/A	ABC transporter substrate-binding
Unigene_001229	-0.316453	0.182423	-1.73472	0.0827898	0.214844	AT3G49140	PREDICTED: uncharacterized protein At3g49140-like isoform X1
Unigene_001230	-0.481943	0.41108	-1.17238	0.241044	0.441245	AT3G49140	hypothetical protein L484_014223
Unigene_001231	0.396108	0.223416	1.77296	0.0762359	0.202469	AT4G34640	squalene synthase-like
Unigene_001233	0.232508	0.211146	1.10117	0.270821	0.475656	AT2G36810	SHOOT GRAVITROPISM 6 isoform X1
Unigene_001234	0.311623	0.429389	0.725736	0.468001	0.666091	AT2G36810	SHOOT GRAVITROPISM 6 isoform X1
Unigene_001235	-0.139293	0.153541	-0.907205	0.364299	0.573499	AT2G21950	F-box kelch-repeat SKIP6
Unigene_001236	-0.414196	0.355315	-1.16571	0.24373	0.444685	AT1G51760	IAA-amino acid hydrolase ILR1-like 4
Unigene_001239	-0.0962886	0.160209	-0.60102	0.547826	0.73093	AT5G13010	pre-mRNA-splicing factor ATP-dependent RNA helicase PRP16
Unigene_001240	-0.0256554	0.137172	-0.187032	0.851636	0.925561	AT5G25230	116 kDa U5 small nuclear ribonucleo component-like
Unigene_001242	0.371358	0.219006	1.69565	0.0899514	0.227284	AT1G33140	L-type lectin-domain containing receptor kinase -like
Unigene_001243	0.154651	0.357238	0.432908	0.665082	0.813742	AT1G33140	60S ribosomal L9-1-like
Unigene_001244	0.726289	0.171657	4.23105	2.32599e-05	0.000350634	AT1G33140	60S ribosomal L9
Unigene_001245	-0.298486	0.201728	-1.47965	0.138967	0.307019	AT1G33140	60S ribosomal L9
Unigene_001246	-0.0399049	0.214977	-0.185624	0.852739	0.926046	AT5G11380	probable 1-deoxy-D-xylulose-5-phosphate synthase, chloroplastic
Unigene_001247	-1.54979	0.40411	-3.83507	0.000125528	0.00141308	AT1G65930	isocitrate dehydrogenase
Unigene_001249	1.33947	0.47488	2.82065	0.00479266	0.0257586	#N/A	PREDICTED: uncharacterized protein LOC100853955
Unigene_001251	0.149983	0.261053	0.57453	0.565609	0.744358	AT4G32880	Homeobox-leucine zipper ATHB-8
Unigene_001252	0.0783192	0.240322	0.325893	0.744505	0.865692	AT4G32880	Homeobox-leucine zipper ATHB-8
Unigene_001254	0.975724	0.467309	2.08796	0.0368011	0.119795	AT5G03760	glucomannan 4-beta-mannosyltransferase 9
Unigene_001255	0.493821	0.350494	1.40893	0.158856	0.336027	AT5G03760	glucomannan 4-beta-mannosyltransferase 9-like
Unigene_001256	-2.65584	0.451771	-5.87872	4.13447e-09	2.39392e-07	AT3G53740	60S ribosomal L36-3-like [Cicer arietinum]
Unigene_001257	-0.108713	0.394581	-0.275516	0.78292	0.887122	AT3G53740	60S ribosomal L36-3-like [Cicer arietinum]
Unigene_001260	0.592549	0.192317	3.0811	0.00206241	0.0133213	AT4G24160	probable 1-acylglycerol-3-phosphate O-acyltransferase
Unigene_001261	-0.13442	0.278537	-0.482591	0.629386	0.7892	AT3G42850	Arabinose kinase isoform 1 [Theobroma cacao]
Unigene_001262	-0.33268	0.285606	-1.16482	0.24409	0.445034	AT4G00490	beta-amylase 2, chloroplastic isoform X1
Unigene_001263	-0.311744	0.330293	-0.943841	0.345251	0.555008	AT4G00490	beta-amylase 7 isoform X1 [Gossypium raimondii]
Unigene_001264	-0.266455	0.155601	-1.71242	0.0868189	0.221656	#N/A	KH domain-containing At4g18375-like
Unigene_001265	-0.526314	0.179903	-2.92553	0.00343865	0.0198848	AT5G64390	KH domain-containing At4g18375 isoform X1
Unigene_001266	0.959021	0.676423	1.41778	NA	NA	AT3G02300	ultraviolet-B receptor UVR8
Unigene_001267	1.12583	0.671752	1.67597	0.0937444	0.233997	AT3G02300	ultraviolet-B receptor UVR8
Unigene_001268	-1.89234	0.503823	-3.75597	0.000172671	0.00183613	AT1G27660	transcription factor bHLH110-like
Unigene_001271	0.672066	0.232002	2.89681	0.00376978	0.0213853	AT3G02650	pentatricopeptide repeat-containing At3g02650, mitochondrial
Unigene_001272	-0.107351	0.20568	-0.521929	0.60172	0.769912	AT1G26110	decapping 5-like
Unigene_001273	0.340228	0.380991	0.893008	0.371853	0.580997	AT5G59480	haloacid dehalogenase-like hydrolase
Unigene_001274	0.171663	0.263511	0.651448	0.514758	0.705337	#N/A	PREDICTED: uncharacterized protein LOC104222351
Unigene_001275	0.585943	0.28343	2.06733	0.0387031	0.124308	AT3G05970	long chain acyl- synthetase 6, peroxisomal-like
Unigene_001276	-0.0330213	0.193675	-0.170499	0.864618	0.932557	#N/A	dentin sialophospho -like isoform X1 [Malus domestica]
Unigene_001277	-0.357965	0.146668	-2.44064	0.0146611	0.0608091	AT4G02730	WD repeat-containing 5
Unigene_001278	-0.266627	0.27658	-0.964013	0.335039	0.544768	AT4G02730	WD repeat-containing 5
Unigene_001279	0.388998	0.210739	1.84587	0.0649108	0.180518	AT5G35570	O-fucosyltransferase family isoform 2
Unigene_001280	-1.05618	0.52111	-2.02679	0.0426837	0.13368	AT3G21180	calcium-transporting ATPase 13, plasma membrane-type
Unigene_001281	0.0160908	0.256607	0.0627059	0.950001	0.977776	AT1G34070	PREDICTED: uncharacterized protein LOC101501674
Unigene_001282	-0.0154748	0.142282	-0.108761	0.913392	0.958645	#N/A	transcriptional regulator ATRX homolog [Malus domestica]
Unigene_001285	-0.253459	0.236814	-1.07029	0.284489	0.491146	AT1G29690	MACPF domain-containing CAD1
Unigene_001286	-0.13713	0.223861	-0.612567	0.540163	0.724849	AT1G29690	MACPF domain-containing CAD1
Unigene_001288	-0.368706	0.600522	-0.613975	0.539232	0.724183	AT1G43760	PREDICTED: uncharacterized protein LOC103963932
Unigene_001289	0.046455	0.382219	0.12154	0.903263	0.953314	AT4G39790	HAT transposon superfamily isoform 2, partial
Unigene_001291	0.0566158	0.138663	0.408298	0.683055	0.82602	AT3G51390	S-acyltransferase 10-like isoform X2
Unigene_001292	-0.908781	0.301988	-3.00933	0.00261825	0.0161201	AT5G58490	cinnamoyl- reductase 1-like
Unigene_001293	0.320255	0.218704	1.46433	0.143103	0.312845	AT5G65620	probable cytosolic oligopeptidase A
Unigene_001296	-0.265223	0.218951	-1.21133	0.225768	0.423412	AT4G30200	VIN3 2
Unigene_001297	-0.348572	0.507079	-0.687412	0.491823	0.686542	AT5G57380	VIN3 2
Unigene_001298	0.0670951	0.467411	0.143546	0.885859	0.944241	AT5G57380	VIN3 2
Unigene_001303	0.586272	0.241263	2.43001	0.0150984	0.0621624	AT4G14147	actin-related 2 3 complex subunit 4 isoform X1
Unigene_001304	0.541329	0.220414	2.45596	0.0140508	0.0589162	AT4G09670	uncharacterized oxidoreductase At4g09670-like
Unigene_001307	0.111109	0.210337	0.528243	0.597331	0.766756	AT4G02640	light-inducible CPRF2-like isoform X1
Unigene_001308	0.0433247	0.174843	0.247792	0.804295	0.899995	AT4G02640	light-inducible CPRF2-like isoform X2
Unigene_001309	0.111537	0.213369	0.522744	0.601153	0.769454	AT1G49760	Polyadenylate-binding 2
Unigene_001310	0.00376879	0.224863	0.0167604	0.986628	0.99449	AT2G22400	tRNA (cytosine(34)-C(5))-methyltransferase
Unigene_001311	-0.288316	0.205774	-1.40113	0.161176	0.339297	AT2G22400	tRNA (cytosine(34)-C(5))-methyltransferase
Unigene_001312	0.577198	0.273119	2.11335	0.0345704	0.114433	AT2G22400	tRNA (cytosine(34)-C(5))-methyltransferase
Unigene_001314	-0.100095	0.387916	-0.258034	0.796381	0.895435	AT2G22400	tRNA (cytosine(34)-C(5))-methyltransferase
Unigene_001315	-3.62443	0.440841	-8.22164	2.00744e-16	1.0185e-13	ArthMp020	cytochrome b (mitochondrion)
Unigene_001317	0.493724	0.224117	2.20297	0.0275966	0.0971567	AT4G19020	DNA (cytosine-5)-methyltransferase CMT2 isoform X1
Unigene_001318	-0.109176	0.247859	-0.440478	0.659591	0.810344	AT3G26950	hypothetical protein L484_005663
Unigene_001319	0.358121	0.579969	0.617483	0.536916	0.7226	AT3G26950	transmembrane ,
Unigene_001320	0.289062	0.433908	0.666183	0.505294	0.698144	AT3G26950	transmembrane ,
Unigene_001321	-3.10212	0.746248	-4.15695	3.22519e-05	0.000459647	ArthCp010	CF0 subunit IV of ATP synthase (chloroplast)
Unigene_001322	-0.0161026	0.201953	-0.0797342	0.936449	0.970894	AT3G24010	PHD finger ING1
Unigene_001323	-0.710411	0.435204	-1.63236	0.102603	0.249733	AT3G24010	PHD finger ING1
Unigene_001326	-0.175907	0.133255	-1.32008	0.18681	0.374589	AT1G04080	pre-mRNA-processing factor 39 isoform X2
Unigene_001327	-0.289687	0.184408	-1.5709	0.116206	0.271934	AT1G04080	pre-mRNA-processing factor 39 isoform X2
Unigene_001328	-0.610089	0.683335	-0.892811	0.371959	0.581095	AT1G04080	pre-mRNA-processing factor 39 isoform X2
Unigene_001329	0.218398	0.516317	0.422992	0.672301	0.819098	AT2G26530	Heat stress transcription factor A-2c,
Unigene_001330	-0.171885	0.133104	-1.29136	0.19658	0.387698	AT4G24680	MODIFIER OF SNC1 1
Unigene_001331	-0.147286	0.188852	-0.7799	0.43545	0.638636	AT4G24680	MODIFIER OF SNC1 1
Unigene_001332	-0.183069	0.265466	-0.689614	0.490437	0.685251	#N/A	MODIFIER OF SNC1 1
Unigene_001335	-0.145708	0.2711	-0.537471	0.590942	0.762327	AT4G27690	vacuolar sorting-associated 26B [Amborella trichopoda]
Unigene_001336	-0.14132	0.264041	-0.535217	0.5925	0.763386	AT4G27690	vacuolar sorting-associated 26B-like [Vitis vinifera]
Unigene_001337	-0.289852	0.272964	-1.06187	0.288295	0.495452	AT4G27690	vacuolar sorting-associated 26B [Amborella trichopoda]
Unigene_001339	0.115822	0.190999	0.606401	0.544248	0.728364	AT2G02970	probable apyrase 6 isoform X1
Unigene_001343	-0.348066	0.290265	-1.19913	0.230476	0.428745	#N/A	PREDICTED: uncharacterized protein LOC100853619
Unigene_001344	0.173201	0.354578	0.488472	0.625216	0.786233	AT1G71270	vacuolar sorting-associated 52 A
Unigene_001345	-0.13782	0.729559	-0.188909	0.850164	0.924956	AT1G71270	vacuolar sorting-associated 52 A
Unigene_001346	0.440465	0.208702	2.1105	0.0348157	0.115041	AT3G18510	ATP-dependent helicase nuclease subunit A isoform 1
Unigene_001347	1.26654	0.260107	4.8693	1.11993e-06	2.85532e-05	#N/A	squamosa promoter-binding 6 isoform X1 [Nelumbo nucifera]
Unigene_001349	0.0433596	0.214937	0.201731	0.840127	0.919308	AT1G16670	serine threonine- kinase
Unigene_001351	-0.502451	0.422866	-1.1882	0.234753	0.434268	AT1G16670	serine threonine- kinase
Unigene_001353	-0.175743	0.162543	-1.08121	0.279604	0.485594	AT2G27170	structural maintenance of chromosomes 3-like [Pyrus x bretschneideri]
Unigene_001354	-0.0211853	0.337199	-0.0628273	0.949904	0.977733	AT2G27170	structural maintenance of chromosomes 3-like [Pyrus x bretschneideri]
Unigene_001355	1.27519	0.261325	4.87973	1.0623e-06	2.73763e-05	AT5G06470	Glutaredoxin family ,
Unigene_001357	0.188385	0.847359	0.22232	0.824065	0.910545	AT3G26900	Shikimate kinase
Unigene_001359	0.207297	0.398251	0.520518	0.602703	0.770441	AT3G26900	Shikimate kinase
Unigene_001361	0.708489	0.817658	0.866486	0.386224	0.59527	#N/A	chemical-damaging agent resistance C
Unigene_001362	-5.81413	0.710222	-8.18635	2.69271e-16	1.28582e-13	ArthMp100	ATP synthase F1 subunit alpha (mitochondrion)
Unigene_001363	-2.38092	0.403726	-5.89736	3.69358e-09	2.17905e-07	AT2G28000	molecular chaperone
Unigene_001364	-0.311374	0.54777	-0.568439	0.569737	0.746715	AT5G59080	rtoA-like [Citrus sinensis]
Unigene_001365	0.57559	0.64562	0.89153	0.372645	0.581898	#N/A	rtoA-like [Citrus sinensis]
Unigene_001366	0.306646	0.23968	1.2794	0.200758	0.392967	AT3G60640	autophagy-related 8f [Phoenix dactylifera]
Unigene_001369	-0.207087	0.325223	-0.636752	0.524287	0.713002	AT4G25570	transmembrane ascorbate ferrireductase 1
Unigene_001370	0.0716599	0.214652	0.333842	0.738499	0.861631	AT3G13530	serine threonine- kinase sepA-like
Unigene_001371	0.0259962	0.184539	0.140871	0.887972	0.945361	AT3G13530	serine threonine- kinase sepA-like
Unigene_001372	0.100586	0.17016	0.591124	0.554437	0.735859	AT3G13530	serine threonine- kinase sepA-like
Unigene_001373	0.278506	0.416942	0.667973	0.504151	0.697245	#N/A	mediator of RNA polymerase II transcription subunit 6
Unigene_001374	-0.547213	0.407018	-1.34444	0.178805	0.363239	#N/A	mediator of RNA polymerase II transcription subunit 6
Unigene_001375	-0.27632	0.291045	-0.949407	0.342414	0.551999	AT3G47470	chlorophyll a-b binding 4, chloroplastic
Unigene_001376	-0.478337	0.413938	-1.15558	0.247854	0.449155	AT1G18750	MADS-box defh21-like isoform X1 [Gossypium raimondii]
Unigene_001377	-0.817815	0.774889	-1.0554	0.291244	0.498601	AT3G47470	chlorophyll a-b binding 4, chloroplastic
Unigene_001378	0.509953	0.214577	2.37655	0.0174755	0.0693162	AT4G38510	V-type proton ATPase subunit B 2
Unigene_001379	0.409111	0.237797	1.72043	0.0853551	0.219136	AT4G38510	V-type proton ATPase subunit B2 [Pyrus x bretschneideri]
Unigene_001381	0.839073	0.47011	1.78484	0.0742868	0.198776	AT1G22400	UDP-glycosyltransferase 85A2-like
Unigene_001382	1.29368	0.551588	2.34537	0.0190084	0.0737251	AT1G22400	UDP-glycosyltransferase 85A2-like
Unigene_001383	0.297543	0.374765	0.793947	0.427227	0.631051	AT5G50740	neurofilament medium polypeptide
Unigene_001385	0.167034	0.11743	1.42241	0.154907	0.330678	AT1G15750	topless-related 1-like isoform X1 [Pyrus x bretschneideri]
Unigene_001386	0.129627	0.273978	0.473129	0.636121	0.793665	AT5G52560	UDP-sugar pyrophosphorylase
Unigene_001387	0.182532	0.291635	0.625891	0.531386	0.718281	AT5G52560	UDP-sugar pyrophosphorylase
Unigene_001388	-1.00172	0.277581	-3.60873	0.000307701	0.00291669	AT5G52560	UDP-sugar pyrophosphorylase
Unigene_001389	0.249753	0.375278	0.665515	0.505721	0.698362	AT5G52560	UDP-sugar pyrophosphorylase
Unigene_001390	0.367225	0.15938	2.30408	0.0212179	0.0799641	AT2G40070	probable serine threonine- kinase nek3 isoform X1 [Cucumis melo]
Unigene_001391	0.0580739	0.355049	0.163566	0.870073	0.935136	AT2G40070	probable serine threonine- kinase nek3 isoform X1 [Cucumis melo]
Unigene_001393	1.01654	0.234993	4.32582	1.51964e-05	0.000249416	AT5G11020	probable receptor kinase At1g80640
Unigene_001396	-0.00467324	0.250997	-0.0186187	0.985145	0.993961	#N/A	hypothetical protein L484_020164
Unigene_001398	-0.136527	0.205089	-0.665696	0.505605	0.698298	AT1G49040	Stomatal cytokinesis defective SCD1 (SCD1) isoform 2
Unigene_001399	-0.0295047	0.174682	-0.168905	0.865871	0.933108	AT2G35630	MICROTUBULE ORGANIZATION 1 family
Unigene_001400	0.015723	0.158552	0.0991661	0.921006	0.962381	AT2G35630	MOR1-like isoform X2
Unigene_001401	0.330796	0.208645	1.58545	0.112865	0.266604	AT2G35630	MICROTUBULE ORGANIZATION 1 family
Unigene_001404	-0.172535	0.2573	-0.670559	0.502502	0.696121	AT4G01860	WD repeat-containing 6
Unigene_001407	0.204644	0.209428	0.977158	0.328491	0.538168	AT5G08710	ultraviolet-B receptor UVR8 isoform X4
Unigene_001408	-0.460707	0.452675	-1.01774	0.3088	0.517449	AT3G26430	GDSL-like lipase acylhydrolase
Unigene_001411	0.0352804	0.68921	0.0511896	0.959174	0.982147	ArthMp063	retrovirus-related Pol poly from transposon TNT 1-94 isoform X6
Unigene_001412	1.18686	0.374329	3.17064	0.00152105	0.0104623	AT2G32590	condensin complex subunit 2
Unigene_001413	0.178988	0.692466	0.25848	0.796037	0.895246	AT2G32590	condensin complex subunit 2
Unigene_001414	0.320027	0.528625	0.605395	0.544916	0.728831	AT5G60250	E3 ubiquitin- ligase rbrA
Unigene_001415	0.0194811	0.229373	0.0849316	0.932316	0.968784	AT5G60250	E3 ubiquitin- ligase rbrA
Unigene_001416	-0.816414	0.248112	-3.29051	0.00100006	0.00748918	AT5G60250	E3 ubiquitin- ligase rbrA
Unigene_001417	-2.71442	0.558688	-4.85857	1.18236e-06	2.9845e-05	ArthCp012	DNA-directed RNA polymerase subunit beta
Unigene_001418	-3.2323	0.638998	-5.05838	4.22834e-07	1.26941e-05	ArthCp012	DNA-directed RNA polymerase subunit beta
Unigene_001419	0.375403	0.338508	1.10899	0.267433	0.471949	AT3G63490	50S ribosomal L1, chloroplastic
Unigene_001420	0.199953	0.226538	0.882647	0.377427	0.586635	AT3G63490	50S ribosomal L1, chloroplastic
Unigene_001422	1.10871	0.776942	1.42701	0.153577	0.328669	AT2G45960	aquaporin PIP1-3
Unigene_001423	0.32365	0.288671	1.12117	0.262215	0.466166	AT4G00430	aquaporin PIP1-3
Unigene_001424	0.698715	0.299919	2.32968	0.019823	0.0761013	AT4G26390	pyruvate kinase, cytosolic isozyme
Unigene_001425	0.488394	0.264857	1.84399	0.0651844	0.181056	AT5G56350	Pyruvate kinase, cytosolic isozyme
Unigene_001427	0.578965	0.222371	2.60359	0.00922523	0.0427203	AT4G14550	auxin-responsive IAA16
Unigene_001428	0.274045	0.224385	1.22131	0.221967	0.418828	AT4G14550	auxin-induced AUX28-like
Unigene_001429	0.248124	0.22023	1.12666	0.259887	0.463448	AT5G54780	TBC1 domain family member 15-like
Unigene_001430	0.300605	0.47716	0.629989	0.528702	0.716185	AT4G27100	TBC1 domain family member 15-like
Unigene_001431	0.426794	0.593003	0.719716	0.4717	0.669294	AT5G54780	TBC1 domain family member 15-like
Unigene_001432	1.0789	0.518024	2.08272	0.0372767	0.120907	AT1G06410	probable alpha,alpha-trehalose-phosphate synthase [UDP-forming] 7
Unigene_001433	0.55784	0.807731	0.690626	0.4898	0.684826	AT1G06410	probable alpha,alpha-trehalose-phosphate synthase [UDP-forming] 7
Unigene_001434	-1.08432	0.337145	-3.21619	0.00129904	0.00923086	AT1G05570	callose synthase 3-like isoform X1 [Populus euphratica]
Unigene_001435	-1.16025	0.434408	-2.67087	0.00756552	0.0367185	AT5G13000	callose synthase 3-like [Brassica napus]
Unigene_001436	-1.34687	0.421304	-3.19692	0.00138904	0.00972064	AT2G31960	callose synthase 2-like [Populus euphratica]
Unigene_001437	0.102439	0.127888	0.801004	0.423129	0.627535	AT5G61970	signal recognition particle subunit SRP68
Unigene_001438	0.177773	0.116624	1.52432	0.127429	0.289193	AT5G61970	signal recognition particle subunit SRP68-like
Unigene_001441	-2.05047	0.812171	-2.52468	0.0115805	0.0508648	#N/A	alcohol oxidase
Unigene_001443	-0.283877	0.232326	-1.22189	0.221751	0.418674	AT3G22670	pentatricopeptide repeat-containing At3g22670, mitochondrial [Fragaria vesca vesca]
Unigene_001444	-2.8905	0.78535	-3.68053	0.000232753	0.00233207	AT1G48130	mitochondrial peroxiredoxin PRX1
Unigene_001445	1.52245	0.632579	2.40673	0.0160959	0.0651426	AT2G46150	Late embryogenesis abundant hydroxyproline-rich glycofamily ,
Unigene_001450	0.142004	0.216784	0.655047	0.512437	0.70375	AT5G15400	probable ubiquitin conjugation factor E4
Unigene_001451	-0.542246	0.472696	-1.14713	0.251326	0.45318	AT5G15400	probable ubiquitin conjugation factor E4
Unigene_001452	-0.101721	0.32922	-0.308974	0.757341	0.87371	AT5G15400	probable ubiquitin conjugation factor E4
Unigene_001453	-0.297933	0.425122	-0.700818	0.483417	0.679317	AT5G15400	probable ubiquitin conjugation factor E4
Unigene_001454	-2.12099	0.838447	-2.52966	0.0114173	0.0503932	AT1G01800	carbonyl reductase
Unigene_001455	0.492828	0.413624	1.19149	0.233463	0.432729	AT1G79210	proteasome subunit alpha type-2-A
Unigene_001456	0.33292	0.174022	1.91309	0.0557371	0.162045	AT1G79210	proteasome subunit alpha type-2-A
Unigene_001457	-0.0662253	0.250668	-0.264195	0.79163	0.892247	AT1G16470	proteasome subunit alpha type-2-A [Tarenaya hassleriana]
Unigene_001459	-0.373156	0.462693	-0.806487	0.419962	0.625031	AT1G79210	proteasome subunit alpha type-2-A
Unigene_001461	0.42545	0.193078	2.20352	0.0275583	0.0970722	AT2G01720	dolichyl-diphosphooligosaccharide-- glycosyltransferase subunit 1B
Unigene_001463	-0.300447	0.331112	-0.907389	0.364201	0.573434	#N/A	arginine--tRNA ligase, cytoplasmic-like isoform X1
Unigene_001464	-0.671247	0.40601	-1.65328	0.0982742	0.242121	AT3G22600	non-specific lipid-transfer At2g13820
Unigene_001466	0.101595	0.175452	0.579046	0.562558	0.742076	AT5G65540	histone-lysine N-methyltransferase 2D
Unigene_001467	0.0618747	0.218034	0.283784	0.776576	0.883519	AT5G04930	phospholipid-transporting ATPase 1-like
Unigene_001468	0.263523	0.381173	0.691347	0.489348	0.684476	AT5G04930	phospholipid-transporting ATPase 1-like
Unigene_001470	0.321813	0.327319	0.983178	0.32552	0.534985	AT5G61450	hypothetical protein L484_006636
Unigene_001471	0.158257	0.610728	0.259129	0.795536	0.894959	AT5G61450	hypothetical protein L484_006636
Unigene_001473	0.0857893	0.296583	0.289259	0.772383	0.881715	AT2G21350	RNA-binding CRS1 domain ,
Unigene_001474	0.194061	0.293427	0.661361	0.508381	0.700787	AT2G21350	RNA-binding CRS1 domain ,
Unigene_001475	-0.283035	0.280461	-1.00918	0.31289	0.521791	AT2G27680	pyridoxal reductase, chloroplastic isoform X2
Unigene_001476	0.373321	0.565523	0.660135	0.509167	0.701302	AT4G23760	Cox19-like CHCH family
Unigene_001477	0.163151	0.317098	0.514513	0.606893	0.773024	AT4G23760	Cox19-like CHCH family
Unigene_001478	0.0723601	0.180797	0.400228	0.688989	0.829759	AT4G10730	serine threonine- kinase BLUS1 isoform X1 [Gossypium raimondii]
Unigene_001479	-0.116634	0.136381	-0.85521	0.392435	0.600902	AT4G10730	serine threonine- kinase BLUS1-like isoform X1
Unigene_001480	-0.210499	0.357976	-0.588025	0.556516	0.737461	#N/A	DNA damage-binding 2
Unigene_001481	-1.43396	0.387179	-3.70362	0.000212548	0.00216523	AT1G05570	callose synthase 2-like
Unigene_001482	0.109467	0.132416	0.826694	0.40841	0.615379	AT2G05710	aconitate hydratase, cytoplasmic
Unigene_001484	-1.73831	0.866487	-2.00616	NA	NA	AT1G43760	hypothetical protein PRUPE_ppa020180mg
Unigene_001485	-3.49141	0.560862	-6.22508	4.81311e-10	3.8381e-08	AT1G23800	aldehyde dehydrogenase
Unigene_001486	-0.260869	0.130943	-1.99224	0.0463444	0.142021	AT5G07940	Heat shock DDB_G0288861, isoform 4
Unigene_001487	0.156349	0.374241	0.417776	0.676111	0.821467	#N/A	Heat shock DDB_G0288861, isoform 1
Unigene_001490	-0.0988913	0.14599	-0.677385	0.498162	0.692153	AT3G57300	DNA helicase INO80-like
Unigene_001491	-0.107077	0.318417	-0.336279	0.73666	0.860321	#N/A	neurofilament medium polypeptide-like
Unigene_001492	0.0150495	0.377526	0.0398634	0.968202	0.985917	#N/A	neurofilament medium polypeptide-like
Unigene_001493	0.0497292	0.170865	0.291043	0.771018	0.880865	AT3G05680	split ends-like
Unigene_001494	-1.08651	0.626509	-1.73423	0.0828766	0.21492	AT3G05680	split ends-like
Unigene_001497	0.103792	0.554474	0.187189	0.851512	0.925554	AT1G53580	persulfide dioxygenase ETHE1 homolog, mitochondrial-like
Unigene_001498	-0.566703	0.182706	-3.10173	0.00192396	0.0126239	AT1G53580	persulfide dioxygenase ETHE1 homolog, mitochondrial-like
Unigene_001499	-0.534012	0.344496	-1.55012	0.121112	0.279386	AT3G52970	cytochrome P450 76A2-like
Unigene_001500	0.10558	0.106043	0.995637	0.319426	0.52876	AT1G78720	transport Sec61 subunit alpha-like
Unigene_001501	-0.038217	0.264901	-0.144269	0.885288	0.943964	AT1G29310	transport Sec61 subunit alpha-like
Unigene_001502	0.153076	0.163633	0.935483	0.349539	0.559266	AT2G34250	transport Sec61 subunit alpha-like
Unigene_001504	-0.159896	0.162173	-0.985957	0.324154	0.533671	AT4G03120	U1 small nuclear ribonucleo C
Unigene_001506	0.0989111	0.182801	0.541087	0.588447	0.760436	#N/A	hepatocyte growth factor-regulated tyrosine kinase substrate
Unigene_001507	-0.0849483	0.278411	-0.305118	0.760276	0.875073	AT1G31830	probable polyamine transporter At1g31830 isoform X1
Unigene_001508	-0.0830803	0.271166	-0.306381	0.759314	0.874715	AT3G56010	transmembrane ,
Unigene_001511	-0.0836314	0.513184	-0.162966	0.870545	0.935411	AT3G08690	ubiquitin-conjugating enzyme E2 11-like
Unigene_001512	0.222325	0.322042	0.690361	0.489967	0.684942	AT3G08690	ubiquitin-conjugating enzyme E2-17 kDa [Amborella trichopoda]
Unigene_001513	0.215345	0.368541	0.584318	0.559006	0.739343	AT1G68430	conserved hypothetical protein
Unigene_001514	-0.67316	0.160132	-4.20378	2.62495e-05	0.000387856	AT1G68430	conserved hypothetical protein
Unigene_001516	0.234189	0.247181	0.947439	0.343415	0.553082	AT1G34030	40S ribosomal S18
Unigene_001517	0.33551	0.262954	1.27592	0.201982	0.39464	AT1G34030	40S ribosomal S18
Unigene_001518	-2.21893	0.84192	-2.63556	0.00839985	0.0397646	AT2G01170	amino acid permease
Unigene_001519	0.360096	0.531232	0.677852	0.497866	0.691932	#N/A	PREDICTED: uncharacterized protein LOC104882222
Unigene_001520	-2.53588	0.822457	-3.0833	0.00204717	0.0132347	AT5G19820	Importin beta-3 subunit
Unigene_001521	0.386915	0.197659	1.95749	0.0502901	0.150688	AT3G60520	Late cornified envelope 1E
Unigene_001524	-0.00127917	0.0777912	-0.0164437	0.98688	0.994568	AT2G14740	vacuolar-sorting receptor 3-like
Unigene_001525	-0.682873	0.388033	-1.75983	0.0784365	0.206463	AT2G14740	vacuolar-sorting receptor 3-like
Unigene_001526	-0.601269	0.238177	-2.52446	0.0115876	0.0508902	#N/A	Alpha beta-Hydrolases superfamily
Unigene_001528	-0.725276	0.469784	-1.54385	0.122625	0.281819	AT5G45960	GDSL esterase lipase At5g45960-like
Unigene_001529	0.151399	0.307528	0.492307	0.622502	0.784343	AT3G17650	probable metal-nicotianamine transporter YSL7
Unigene_001530	-1.02264	0.437958	-2.33503	0.019542	0.0753482	AT3G17650	probable metal-nicotianamine transporter YSL7
Unigene_001531	-0.32747	0.449555	-0.728433	0.466349	0.664746	AT4G37680	heptahelical transmembrane 4-like
Unigene_001532	-0.393879	0.256133	-1.53779	0.124099	0.284195	AT4G37680	heptahelical transmembrane 4-like
Unigene_001533	0.714601	0.294527	2.42626	0.0152553	0.0626463	AT1G50710	HAUS augmin-like complex subunit 4 isoform 3
Unigene_001534	-0.147433	0.236128	-0.624377	0.53238	0.718974	AT5G57370	U4 small nuclear ribonucleo 27 kDa
Unigene_001535	-0.243745	0.307013	-0.793924	0.42724	0.631051	AT5G57370	U4 small nuclear ribonucleo 27 kDa
Unigene_001537	-0.0490909	0.251897	-0.194885	0.845483	0.92236	AT1G01510	C-terminal binding AN
Unigene_001538	-0.607622	0.866246	-0.701442	0.483027	0.679075	AT1G01510	C-terminal binding AN
Unigene_001539	-0.0107827	0.684317	-0.0157569	0.987428	0.994756	AT3G12480	dr1-associated corepressor-like
Unigene_001540	0.147973	0.436102	0.339308	0.734378	0.858705	AT3G12480	dr1-associated corepressor-like
Unigene_001541	-0.0917379	0.137489	-0.667237	0.504621	0.697564	AT3G12480	dr1-associated corepressor-like
Unigene_001542	0.654372	0.528514	1.23814	0.215666	0.411838	AT3G12480	dr1-associated corepressor-like
Unigene_001544	-0.26274	0.141245	-1.86017	0.0628616	0.176464	AT2G06210	RNA polymerase-associated CTR9 homolog
Unigene_001546	-1.36506	0.669522	-2.03886	0.0414636	0.130777	#N/A	PREDICTED: uncharacterized protein LOC102618749
Unigene_001547	-0.262908	0.449517	-0.584867	0.558637	0.739021	#N/A	PREDICTED: uncharacterized protein LOC102618749
Unigene_001548	-0.20361	0.342951	-0.593701	0.552712	0.734347	AT2G43560	peptidyl-prolyl cis-trans isomerase FKBP16-3, chloroplastic
Unigene_001549	NA	NA	NA	NA	NA	AT1G50360	myosin-1-like isoform X1 [Populus euphratica]
Unigene_001550	0.313617	0.209438	1.49742	0.134284	0.299932	AT1G50360	myosin-1-like isoform X1 [Populus euphratica]
Unigene_001551	0.839004	0.464685	1.80553	0.0709914	0.192419	AT2G41680	thioredoxin reductase NTRC
Unigene_001552	0.641142	0.431367	1.4863	0.137199	0.304428	AT1G50360	myosin-1-like isoform X1 [Populus euphratica]
Unigene_001553	0.832966	0.464278	1.79411	0.0727957	0.195993	AT1G50360	myosin-1-like isoform X1 [Populus euphratica]
Unigene_001554	-0.0175639	0.150909	-0.116387	0.907346	0.955436	AT5G08230	ENHANCER OF AG-4 2-like isoform X1 [Gossypium raimondii]
Unigene_001556	-0.0884475	0.208317	-0.424581	0.671142	0.81817	AT5G04140	ferredoxin-dependent glutamate synthase, chloroplastic
Unigene_001557	-0.472108	0.199559	-2.36575	0.0179935	0.0708653	AT5G04140	ferredoxin-dependent glutamate synthase, chloroplastic
Unigene_001558	0.250511	0.233641	1.0722	0.283628	0.490229	AT1G62750	elongation factor G-2, chloroplastic
Unigene_001560	1.00792	0.602401	1.67316	0.0942952	0.234908	AT1G60230	Radical SAM superfamily isoform 1 [Theobroma cacao]
Unigene_001561	-0.0310718	0.323778	-0.0959664	0.923547	0.963795	AT1G60230	Radical SAM superfamily isoform 1 [Theobroma cacao]
Unigene_001562	0.655372	0.434617	1.50793	0.131572	0.295808	AT5G57150	transcription factor bHLH35
Unigene_001563	-0.305347	0.251931	-1.21203	0.225502	0.423192	#N/A	cyclin-T1-3-like isoform X1 [Populus euphratica]
Unigene_001564	0.233527	0.189524	1.23218	0.217883	0.414206	AT3G63170	fatty-acid-binding 1
Unigene_001566	-0.750524	0.543505	-1.3809	0.167311	0.347932	AT1G17220	translation initiation factor IF-2, partial
Unigene_001567	0.187084	0.478345	0.391108	0.695718	0.833978	AT1G33390	ATP-dependent RNA helicase
Unigene_001568	0.317389	0.116453	2.72546	0.0064212	0.0323202	AT1G33390	probable ATP-dependent RNA helicase DHX37 [Vitis vinifera]
Unigene_001571	1.08235	0.351981	3.07502	0.00210491	0.0135398	AT3G21510	histidine-containing phosphotransfer 1-like
Unigene_001572	1.0474	0.367656	2.84885	0.00438772	0.024044	AT3G21510	histidine-containing phosphotransfer 1
Unigene_001573	0.675684	0.24656	2.74044	0.00613569	0.0312021	AT3G55950	serine threonine- kinase CCR3
Unigene_001574	0.589977	0.863489	0.683248	0.49445	0.689049	#N/A	sugar transporter
Unigene_001575	-0.0681373	0.275418	-0.247396	0.804602	0.900215	AT3G17810	dihydropyrimidine dehydrogenase (NADP(+)), chloroplastic
Unigene_001576	1.30498	0.821457	1.58862	0.112147	0.265373	AT3G17810	dihydropyrimidine dehydrogenase [NADP(+)]-like
Unigene_001577	0.648098	0.711818	0.910483	0.362568	0.571506	AT3G17810	dihydropyrimidine dehydrogenase [NADP(+)]-like
Unigene_001578	-0.173936	0.117654	-1.47838	0.139307	0.307485	AT2G01980	sodium hydrogen exchanger 8 isoform X1
Unigene_001579	-0.74749	0.342746	-2.18089	0.0291916	0.101208	AT2G01980	sodium hydrogen exchanger 8
Unigene_001582	0.347675	0.255976	1.35823	0.174391	0.357222	AT5G51050	calcium-binding mitochondrial carrier S -1-like [Phoenix dactylifera]
Unigene_001583	0.0944255	0.466681	0.202334	0.839655	0.919115	AT5G51050	calcium-binding mitochondrial carrier S -1-like [Glycine max]
Unigene_001584	0.601622	0.438689	1.37141	0.170248	0.351968	AT5G51050	calcium-binding mitochondrial carrier S -1-like [Glycine max]
Unigene_001588	-0.370837	0.619429	-0.598674	0.54939	0.731913	#N/A	retrovirus-related Pol poly from transposon TNT 1-94
Unigene_001589	-1.94717	0.478646	-4.06809	4.73998e-05	0.000634326	AT3G60240	translation initiation factor 4G
Unigene_001591	0.75379	0.395653	1.90518	0.0567566	0.164152	AT5G11590	dehydration-responsive element-binding 3-like
Unigene_001592	-0.196573	0.236775	-0.830211	0.40642	0.613628	AT3G05580	serine threonine- phosphatase PP1
Unigene_001593	0.155777	0.245609	0.63425	0.525918	0.714383	AT3G59280	mitochondrial import inner membrane translocase subunit tim16
Unigene_001594	0.273257	0.403317	0.677525	0.498073	0.692054	AT4G35100	aquaporin PIP2-7
Unigene_001595	-1.22244	0.457194	-2.6738	0.0074998	0.0364649	AT4G10960	UDP-glucose 4-epimerase GEPI48
Unigene_001596	0.14509	0.310834	0.466777	0.64066	0.797	AT2G32950	E3 ubiquitin- ligase COP1-like isoform X2
Unigene_001597	-0.21461	0.332916	-0.644637	0.519163	0.709027	AT2G32950	E3 ubiquitin- ligase COP1-like
Unigene_001598	-0.480364	0.339547	-1.41472	0.157151	0.333846	AT1G68050	adagio 3
Unigene_001601	0.0480094	0.273737	0.175385	0.860777	0.930337	AT1G52150	homeobox-leucine zipper ATHB-8
Unigene_001602	0.226383	0.172742	1.31052	0.190019	0.378831	AT1G52150	homeobox-leucine zipper ATHB-15
Unigene_001603	0.227098	0.30438	0.746103	0.455605	0.655742	AT1G18980	germin subfamily T member 2
Unigene_001604	0.358758	0.210133	1.70729	0.087768	0.223209	AT5G27470	serine--tRNA ligase
Unigene_001605	0.181787	0.286579	0.634337	0.525861	0.71433	AT5G27470	serine--tRNA ligase
Unigene_001606	0.177231	0.313416	0.565481	0.571747	0.748198	AT1G03440	probably inactive leucine-rich repeat receptor kinase IMK2
Unigene_001607	0.0177023	0.201497	0.0878537	0.929993	0.967284	AT5G58100	PREDICTED: uncharacterized protein LOC105161979
Unigene_001608	-0.0405802	0.192169	-0.211169	0.832755	0.915537	AT5G58100	PREDICTED: uncharacterized protein LOC105790158
Unigene_001609	0.136984	0.384735	0.356049	0.721804	0.85043	AT2G42450	Sn1-specific diacylglycerol lipase alpha
Unigene_001610	0.704835	0.821417	0.858072	0.390853	0.599197	AT2G42450	Sn1-specific diacylglycerol lipase alpha
Unigene_001611	0.0171541	0.601576	0.0285153	0.977251	0.990379	AT2G42450	Sn1-specific diacylglycerol lipase alpha
Unigene_001612	-0.374744	0.274168	-1.36684	0.171675	0.353822	AT3G05120	Gibberellin receptor GID1C
Unigene_001614	-0.114206	0.112656	-1.01376	0.310696	0.519253	AT1G02080	CCR4-NOT transcription complex subunit 1 isoform X2
Unigene_001615	0.595705	0.279556	2.1309	0.0330977	0.110961	AT3G55390	CASP 4C2
Unigene_001616	-0.979543	0.591374	-1.65639	0.0976438	0.241148	#N/A	uncharacterized RNA-binding [Prunus mume]
Unigene_001617	-0.0917369	0.18154	-0.505327	0.613329	0.777593	AT4G01900	nitrogen regulatory P-II homolog
Unigene_001618	0.0605394	0.119941	0.504742	0.61374	0.777907	AT1G60900	splicing factor U2af large subunit A-like isoform X4
Unigene_001619	-0.0767466	0.120038	-0.639351	0.522594	0.711607	AT1G09770	Cell division cycle 5
Unigene_001620	-0.410919	0.17545	-2.34208	0.0191765	0.0742329	AT1G09770	cell division cycle 5
Unigene_001623	0.0829814	0.297305	0.279112	0.780159	0.885585	AT5G46580	pentatricopeptide repeat-containing At5g46580, chloroplastic
Unigene_001624	1.02895	0.357131	2.88116	0.00396212	0.0222281	AT5G46580	pentatricopeptide repeat-containing At5g46580, chloroplastic
Unigene_001625	-0.938213	0.267673	-3.50507	0.000456485	0.0040177	AT5G20170	mediator of RNA polymerase II transcription subunit 17
Unigene_001626	-0.0716018	0.138802	-0.515857	0.605955	0.772444	AT2G33490	hypothetical protein L484_005672
Unigene_001631	0.652838	0.225036	2.90103	0.00371933	0.0211849	AT1G77030	DEAD-box ATP-dependent RNA helicase 29 isoform X2
Unigene_001632	0.0188641	0.251652	0.0749612	0.940246	0.97319	AT5G42470	BRCA1-A complex subunit BRE
Unigene_001633	0.0384791	0.867373	0.0443629	0.964615	0.984578	AT5G42470	BRCA1-A complex subunit BRE
Unigene_001634	0.520172	0.315832	1.64699	0.0995603	0.24432	AT5G42470	BRCA1-A complex subunit BRE
Unigene_001635	0.286758	0.41722	0.687308	0.491889	0.686566	AT5G42470	BRCA1-A complex subunit BRE
Unigene_001636	0.284779	0.26584	1.07124	0.284061	0.490711	AT3G01720	isoform 2, partial
Unigene_001638	-2.20828	0.750406	-2.94278	0.00325282	0.0190463	ArthMp103	ribosomal S7 (mitochondrion)
Unigene_001639	-0.367555	0.192595	-1.90844	0.0563346	0.163322	AT1G09420	glucose-6-phosphate 1-dehydrogenase 4, chloroplastic
Unigene_001641	-1.94128	0.282755	-6.86562	6.62044e-12	9.14003e-10	AT2G33470	Glycolipid transfer 1 isoform 1 [Theobroma cacao]
Unigene_001642	-1.43991	0.493183	-2.91964	0.0035044	0.0201817	AT2G33470	Glycolipid transfer 1 isoform 1 [Theobroma cacao]
Unigene_001643	-1.47089	0.400031	-3.67693	0.000236055	0.00235758	AT2G33470	pleckstrin homology domain-containing family A member 8
Unigene_001645	-1.9228	0.302462	-6.35716	2.05516e-10	1.87454e-08	#N/A	prolyl-tRNA synthetase family
Unigene_001646	0.0817853	0.274691	0.297735	0.765905	0.877908	AT1G60080	exosome complex component RRP43-like [Populus euphratica]
Unigene_001647	0.585182	0.454306	1.28808	0.197718	0.389043	AT1G60080	exosome complex component RRP43-like [Populus euphratica]
Unigene_001648	1.42284	0.461346	3.0841	0.00204168	0.0132126	AT1G60080	exosome complex component RRP43-like [Populus euphratica]
Unigene_001649	0.220678	0.27965	0.789123	0.43004	0.633458	AT1G78900	V-type proton ATPase catalytic subunit A [Camelina sativa]
Unigene_001650	-0.51296	0.313325	-1.63715	0.101599	0.247885	AT4G34555	40S ribosomal S25
Unigene_001652	-0.0460104	0.310819	-0.148029	0.88232	0.941962	AT4G23160	retrovirus-related Pol poly from transposon TNT 1-94
Unigene_001653	0.672429	0.143024	4.70151	2.5825e-06	5.75623e-05	AT5G21930	copper-transporting ATPase PAA2, chloroplastic
Unigene_001654	-0.706626	0.176041	-4.01398	5.97029e-05	0.000768808	AT4G35090	catalase isozyme 1
Unigene_001655	0.380683	0.236165	1.61194	0.106975	0.257136	AT3G47830	DNA glycosylase At3g47830
Unigene_001656	-0.497756	0.178028	-2.79594	0.00517495	0.0273776	AT1G60890	phosphatidylinositol 4-phosphate 5-kinase 8-like isoform X2
Unigene_001657	-0.666978	0.266821	-2.49972	0.0124292	0.0537491	AT3G48250	pentatricopeptide repeat-containing At3g48250, chloroplastic
Unigene_001658	NA	NA	NA	NA	NA	AT3G48250	pentatricopeptide repeat-containing At3g48250, chloroplastic
Unigene_001659	-2.67683	0.814615	-3.28601	0.00101617	0.00758414	AT3G48250	pentatricopeptide repeat-containing At3g48250, chloroplastic
Unigene_001662	-0.437159	0.359177	-1.21711	0.223562	0.420731	AT2G22070	pentatricopeptide repeat-containing At2g13600-like
Unigene_001663	-1.53205	0.810435	-1.89041	0.0587034	0.167986	AT3G23600	dienelactone hydrolase family
Unigene_001664	-0.132862	0.142264	-0.933912	0.350349	0.559921	AT5G01960	RING finger and transmembrane domain-containing 2-like
Unigene_001666	-0.00269673	0.247778	-0.0108836	0.991316	0.996892	ArthMp063	retrovirus-related Pol poly from transposon TNT 1-94
Unigene_001667	-0.755808	0.45075	-1.67678	0.0935855	0.233771	ArthMp063	retrovirus-related Pol poly from transposon TNT 1-94
Unigene_001668	-0.156422	0.142522	-1.09752	0.272412	0.477334	AT3G55270	-tyrosine-phosphatase MKP1-like [Pyrus x bretschneideri]
Unigene_001669	0.4371	0.300377	1.45517	0.145622	0.316705	AT3G55270	-tyrosine-phosphatase MKP1-like [Pyrus x bretschneideri]
Unigene_001670	-0.137876	0.268378	-0.513737	0.607436	0.77342	AT2G33980	nudix hydrolase 15, mitochondrial-like
Unigene_001671	-1.40475	0.610728	-2.30013	0.0214408	0.0805798	AT2G33150	acetyl- acyltransferase
Unigene_001673	0.206751	0.175059	1.18104	0.237588	0.437553	AT1G04850	UBX domain-containing 1
Unigene_001674	-0.0129597	0.26962	-0.0480666	0.961663	0.983346	AT1G04850	UBX domain-containing 1
Unigene_001675	-0.0429552	0.306984	-0.139927	0.888718	0.945932	AT1G04850	UBX domain-containing 1
Unigene_001676	0.112519	0.360002	0.31255	0.754623	0.87216	AT1G04850	UBX domain-containing 1
Unigene_001677	-0.276336	0.325076	-0.850064	0.39529	0.603332	AT1G04850	UBX domain-containing 1
Unigene_001678	-0.361081	0.218858	-1.64985	0.0989746	0.243368	AT2G42120	DNA polymerase delta small subunit isoform X2
Unigene_001679	-1.24286	0.305126	-4.07326	4.63598e-05	0.00062246	#N/A	NT domain of poly(A) polymerase and terminal uridylyl transferase-containing , isoform 1
Unigene_001680	-0.146057	0.323304	-0.451763	0.651439	0.804591	AT2G42120	DNA polymerase delta small subunit isoform X2
Unigene_001681	-0.171731	0.769715	-0.22311	0.82345	0.910309	AT2G42120	DNA polymerase delta small subunit isoform X2
Unigene_001683	-0.0322881	0.281208	-0.114819	0.908588	0.956117	AT3G07670	ribulose-1,5 bisphosphate carboxylase oxygenase large subunit N-methyltransferase, chloroplastic
Unigene_001684	-0.826412	0.397384	-2.07963	0.0375597	0.121562	AT3G61680	triacylglycerol lipase,
Unigene_001685	0.86157	0.414226	2.07995	0.03753	0.121495	AT2G33640	S-acyltransferase 21
Unigene_001687	-0.311079	0.395675	-0.786198	0.431752	0.635119	AT1G06560	methyltransferase NSUN6 isoform X2
Unigene_001688	0.360887	0.258854	1.39417	0.163265	0.342257	AT1G06560	methyltransferase NSUN6 isoform X2
Unigene_001690	-0.269822	0.171944	-1.56924	0.116591	0.272552	#N/A	CASC3-like isoform X1 [Gossypium raimondii]
Unigene_001694	0.237523	0.239267	0.992713	0.32085	0.530235	AT5G51880	2-oxoglutarate and Fe(II)-dependent oxygenase superfamily isoform 1 [Theobroma cacao]
Unigene_001695	0.775772	0.455836	1.70187	0.0887807	0.225135	#N/A	PREDICTED: uncharacterized protein LOC103427405
Unigene_001696	0.0577392	0.14814	0.38976	0.696714	0.834679	AT3G48500	PLASTID TRANSCRIPTIONALLY ACTIVE 10
Unigene_001699	-0.407512	0.197318	-2.06525	0.038899	0.124795	AT3G11280	transcription factor DIVARICATA-like
Unigene_001700	0.0288363	0.209878	0.137395	0.890718	0.947068	AT1G22800	methyltransferase At1g22800
Unigene_001701	-0.535917	0.22149	-2.4196	0.0155377	0.0634659	AT3G25510	TMV resistance N-like
Unigene_001703	0.186244	0.348671	0.534155	0.593234	0.764068	AT5G03300	adenosine kinase 2
Unigene_001705	-0.452125	0.137876	-3.27922	0.00104095	0.00772982	AT2G42210	outer envelope pore 16-3, chloroplastic mitochondrial
Unigene_001706	-0.498544	0.303344	-1.64349	0.100281	0.245502	AT2G17030	F-box SKIP23-like
Unigene_001707	0.24042	0.319534	0.752409	0.451805	0.652609	#N/A	disease resistance At4g11170, partial
Unigene_001710	1.02729	0.347533	2.95596	0.00311698	0.0184505	AT5G08370	alpha-galactosidase-like isoform X1
Unigene_001711	-0.66944	0.782421	-0.855602	0.392218	0.60076	AT5G08370	alpha-galactosidase-like isoform X1
Unigene_001713	-0.75401	0.358113	-2.10551	0.0352473	0.116096	AT2G20050	phosphatase 2C and cyclic nucleotide-binding kinase domain-containing isoform X1 [Jatropha curcas]
Unigene_001714	0.271102	0.161528	1.67836	0.0932777	0.233289	AT2G20050	phosphatase 2C and cyclic nucleotide-binding kinase domain-containing isoform X1 [Jatropha curcas]
Unigene_001715	-2.4098	0.817666	-2.94716	0.00320704	0.0188407	AT1G61950	Ca2+ calmodulin-dependent kinase
Unigene_001716	-0.595449	0.345378	-1.72405	0.0846987	0.218095	AT1G61950	CAMK CAMK1 CAMK1-RCK kinase
Unigene_001718	0.16037	0.190199	0.843171	0.399133	0.607007	#N/A	myb family transcription factor APL-like isoform X2
Unigene_001719	-1.36521	0.362525	-3.76584	0.000165991	0.00177956	#N/A	RNAase
Unigene_001720	0.853637	0.266714	3.20057	0.00137157	0.00963994	AT1G54115	cation calcium exchanger 4-like
Unigene_001721	1.13234	0.35525	3.18745	0.00143532	0.00997915	AT1G54115	cation calcium exchanger 4-like
Unigene_001722	0.478372	0.387863	1.23335	0.217444	0.413698	AT1G54115	cation calcium exchanger 4-like
Unigene_001723	0.315808	0.332669	0.949314	0.342461	0.552021	AT1G54115	cation calcium exchanger 4-like
Unigene_001724	1.26853	0.345613	3.67039	0.00024218	0.00240868	AT2G42850	cytochrome P450 716B1-like
Unigene_001726	-0.594555	0.147045	-4.04335	5.2692e-05	0.000694839	AT1G45150	PREDICTED: uncharacterized protein LOC101310002
Unigene_001735	0.0326301	0.263143	0.124001	0.901314	0.952198	#N/A	U-box domain-containing 3
Unigene_001739	0.15368	0.167543	0.917258	0.359008	0.567776	AT1G07810	calcium-transporting ATPase 4, endoplasmic reticulum-type-like
Unigene_001740	0.0285239	0.182284	0.156481	0.875654	0.938261	AT5G58520	probable LIM domain-containing serine threonine- kinase DDB_G0287001
Unigene_001741	-0.216666	0.280077	-0.773594	0.439171	0.64169	AT5G58520	probable LIM domain-containing serine threonine- kinase DDB_G0287001
Unigene_001743	0.35859	0.18843	1.90304	0.057035	0.164755	AT5G20730	auxin response factor 7-like isoform X2
Unigene_001744	-0.286108	0.132523	-2.15893	0.0308557	0.10535	AT1G55325	mediator of RNA polymerase II transcription subunit 13 isoform X1
Unigene_001745	0.0107742	0.387273	0.0278207	0.977805	0.990727	AT4G23160	Cysteine-rich RLK (RECEPTOR kinase) 8
Unigene_001746	-0.471923	0.414973	-1.13724	0.255439	0.458051	AT1G55325	mediator of RNA polymerase II transcription subunit 13 isoform X2
Unigene_001747	-0.238302	0.320259	-0.74409	0.456822	0.65684	AT1G55325	mediator of RNA polymerase II transcription subunit 13 isoform X2
Unigene_001748	0.408576	0.377569	1.08213	0.279197	0.485077	AT1G55325	mediator of RNA polymerase II transcription subunit 13 isoform X2
Unigene_001751	0.740644	0.320848	2.30839	0.0209773	0.079311	#N/A	---NA---
Unigene_001754	-0.48513	0.428713	-1.1316	0.257803	0.460969	AT2G32010	type I inositol 1,4,5-trisphosphate 5-phosphatase CVP2-like
Unigene_001755	-0.367245	0.447902	-0.819923	0.41226	0.618466	AT2G32010	type IV inositol polyphosphate 5-phosphatase 7-like [Glycine max]
Unigene_001756	0.602454	0.851086	0.707865	0.479029	0.675443	AT2G36780	UDP-glycosyltransferase 73C3-like
Unigene_001757	0.0582472	0.128091	0.454731	0.649303	0.803076	AT4G22340	phosphatidate cytidylyltransferase 1 [Jatropha curcas]
Unigene_001758	-0.0121703	0.268021	-0.0454078	0.963782	0.984273	AT4G22340	phosphatidate cytidylyltransferase 1 [Jatropha curcas]
Unigene_001759	-0.401964	0.313932	-1.28042	0.200399	0.392548	AT4G22340	phosphatidate cytidylyltransferase 1 [Jatropha curcas]
Unigene_001760	-0.3162	0.178019	-1.77622	0.0756968	0.201503	AT1G26110	decapping 5 isoform X2
Unigene_001761	-0.662625	0.478271	-1.38546	0.165912	0.346035	AT1G26110	decapping 5 isoform X2
Unigene_001762	0.260352	0.359379	0.724449	0.46879	0.66675	AT1G01550	BPS1, chloroplastic-like
Unigene_001765	-1.45361	0.856411	-1.69732	0.0896354	0.226637	#N/A	mitochondrial metallochaperone Sco1
Unigene_001766	-0.062499	0.359165	-0.174012	0.861856	0.930963	AT2G33340	transducin family
Unigene_001767	-0.161905	0.165807	-0.97647	0.328832	0.538487	AT5G57110	calcium-transporting ATPase 8, plasma membrane-type-like [Fragaria vesca vesca]
Unigene_001768	-0.0197285	0.313239	-0.0629822	0.949781	0.977674	AT3G21180	calcium-transporting ATPase 10, plasma membrane-type-like isoform X1 [Populus euphratica]
Unigene_001769	0.0235441	0.209463	0.112402	0.910505	0.957326	AT3G21180	calcium-transporting ATPase 8, plasma membrane-type-like [Fragaria vesca vesca]
Unigene_001770	0.118728	0.42961	0.276361	0.782271	0.886674	AT1G25440	zinc finger CONSTANS-LIKE 16-like
Unigene_001771	0.12795	0.49175	0.260193	0.794715	0.8945	AT3G07470	PREDICTED: uncharacterized protein LOC105114482
Unigene_001772	0.215324	0.141703	1.51954	0.128626	0.291167	AT1G15690	Pyrophosphate-energized vacuolar membrane proton pump
Unigene_001773	0.0499361	0.245203	0.203653	0.838625	0.918581	AT3G52990	pyruvate kinase, cytosolic isozyme-like
Unigene_001774	0.00328318	0.485811	0.00675814	0.994608	0.998445	AT1G53280	DJ-1 homolog B-like
Unigene_001775	0.420947	0.540253	0.779166	0.435882	0.638931	AT1G53280	DJ-1 homolog B-like
Unigene_001776	0.684996	0.194275	3.52591	0.000422026	0.00376558	#N/A	RING U-box superfamily isoform 1 [Theobroma cacao]
Unigene_001777	0.368375	0.29431	1.25166	0.210695	0.405804	AT1G54520	Myelin-associated oligodendrocyte basic isoform 2
Unigene_001778	0.378051	0.141723	2.66754	0.00764088	0.0369649	AT1G75330	ornithine carbamoyltransferase, chloroplastic
Unigene_001779	-0.491189	0.714305	-0.687646	0.491676	0.686432	AT1G75330	ornithine carbamoyltransferase, chloroplastic
Unigene_001782	0.126634	0.171837	0.736943	0.461157	0.660459	AT4G02600	MLO 1
Unigene_001783	0.710398	0.483266	1.46999	0.141564	0.310608	AT3G28480	probable prolyl 4-hydroxylase 7
Unigene_001784	0.11061	0.376758	0.293583	0.769076	0.879646	AT4G14000	histidine methyltransferase 1 homolog
Unigene_001785	-0.0236957	0.181771	-0.130361	0.896281	0.94979	AT3G52640	nicastrin isoform X1
Unigene_001787	0.0587875	0.140737	0.417713	0.676157	0.821467	AT4G21670	RNA polymerase II C-terminal domain phosphatase-like 1
Unigene_001789	-0.426246	0.198048	-2.15224	0.0313787	0.106687	#N/A	Retrotransposon, unclassified
Unigene_001790	-0.310182	0.251869	-1.23152	0.218128	0.414533	AT5G42390	Insulinase (Peptidase family M16) family isoform 2 [Theobroma cacao]
Unigene_001791	-0.325111	0.206199	-1.57669	0.114867	0.26978	AT5G42390	Insulinase (Peptidase family M16) family isoform 2 [Theobroma cacao]
Unigene_001792	-0.262547	0.250412	-1.04846	0.294425	0.501676	AT5G42390	zinc protease pqqL
Unigene_001793	-0.137288	0.686797	-0.199896	0.841562	0.920055	AT5G42390	Insulinase (Peptidase family M16) family isoform 2 [Theobroma cacao]
Unigene_001794	-0.657023	0.279902	-2.34733	0.0189083	0.073428	AT5G05570	Syntaxin-binding 5
Unigene_001795	-0.863618	0.450167	-1.91844	0.0550552	0.160569	AT5G05570	lethal(2) giant larvae homolog SRO77-like
Unigene_001796	0.406181	0.236652	1.71636	0.0860959	0.220407	AT2G18600	NEDD8-conjugating enzyme Ubc12-like
Unigene_001797	0.0939239	0.104735	0.896779	0.369837	0.579051	AT4G36800	NEDD8-conjugating enzyme Ubc12 [Jatropha curcas]
Unigene_001798	-0.307119	0.30136	-1.01911	0.308151	0.516845	AT5G19620	outer envelope 80, chloroplastic-like
Unigene_001799	-0.0992191	0.276547	-0.358779	0.719761	0.849017	AT5G19620	outer envelope 80, chloroplastic-like
Unigene_001800	-0.155549	0.225903	-0.688569	0.491095	0.685892	AT5G19620	outer envelope 80, chloroplastic-like
Unigene_001801	-0.0396259	0.248213	-0.159645	0.873161	0.936922	AT5G19620	outer envelope 80, chloroplastic-like
Unigene_001803	0.232876	0.141163	1.6497	0.0990039	0.243411	AT1G65650	Ubiquitin carboxyl-terminal hydrolase isozyme L5
Unigene_001804	1.03499	0.285963	3.61932	0.000295383	0.00281683	AT1G15125	probable S-adenosylmethionine-dependent methyltransferase At5g37990
Unigene_001805	1.60221	0.390778	4.10006	4.1305e-05	0.000566395	AT1G68040	probable S-adenosylmethionine-dependent methyltransferase At5g38100
Unigene_001806	-0.657639	0.358283	-1.83553	0.0664272	0.183431	AT3G22250	UDP-glycosyltransferase 82A1
Unigene_001808	0.0627227	0.30529	0.205453	0.837218	0.917833	AT1G75710	C2H2-like zinc finger
Unigene_001809	0.282063	0.649657	0.434172	0.664163	0.813033	AT1G75710	C2H2-like zinc finger
Unigene_001810	0.4936	0.532872	0.9263	0.35429	0.563268	AT4G34131	scopoletin glucosyltransferase-like
Unigene_001811	0.399691	0.638736	0.625753	0.531477	0.718348	AT2G30040	mitogen-activated kinase kinase kinase A-like
Unigene_001812	-0.240305	0.218971	-1.09743	0.272454	0.477344	AT5G08500	cleft lip and palate transmembrane 1 homolog
Unigene_001813	0.458463	0.473224	0.968807	0.332642	0.542407	AT1G78260	RNA-binding 38-like
Unigene_001814	-0.24224	0.24364	-0.994253	0.3201	0.529422	AT5G08500	cleft lip and palate transmembrane 1 homolog
Unigene_001815	-1.2927	0.487749	-2.65034	0.00804109	0.0384383	AT5G08500	cleft lip and palate transmembrane 1 homolog
Unigene_001816	-0.626365	0.195687	-3.20085	0.00137023	0.00963549	AT5G08500	cleft lip and palate transmembrane 1 homolog
Unigene_001817	-0.458929	0.325483	-1.40999	0.158542	0.335625	AT4G23160	Cysteine-rich RLK (RECEPTOR kinase) 8
Unigene_001819	0.884174	0.583651	1.5149	0.129797	0.292971	AT1G21270	wall-associated receptor kinase-like 16
Unigene_001820	0.109044	0.290371	0.375535	0.707263	0.841702	AT5G24320	WD repeat-containing 44
Unigene_001821	0.899292	0.44851	2.00506	0.0449562	0.138773	AT5G52910	timeless homolog
Unigene_001822	1.98133	0.744413	2.6616	0.007777	0.0374805	AT5G52910	timeless homolog
Unigene_001823	0.831871	0.362217	2.29661	0.0216412	0.0811525	AT5G14400	Cytochrome P450 724B1
Unigene_001824	0.223404	0.591101	0.377945	NA	NA	AT2G20560	DNAJ heat shock family
Unigene_001827	-0.280715	0.232741	-1.20613	0.227769	0.425725	AT1G05300	zinc transporter 8-like
Unigene_001829	-1.59887	0.636738	-2.51103	0.0120379	0.052448	#N/A	PREDICTED: uncharacterized protein LOC104892696
Unigene_001833	-0.00631471	0.366052	-0.0172508	0.986237	0.994321	AT5G46180	ornithine aminotransferase, mitochondrial
Unigene_001835	0.366097	0.214341	1.70801	0.0876339	0.222938	AT3G20390	ribonuclease UK114-like
Unigene_001836	0.832099	0.278466	2.98815	0.00280673	0.0169881	AT3G20390	ribonuclease UK114-like
Unigene_001837	0.443955	0.492684	0.901095	0.367538	0.576652	AT3G20390	ribonuclease UK114-like
Unigene_001838	0.0336887	0.115182	0.292483	0.769917	0.880142	AT3G58560	carbon catabolite repressor 4 homolog 1 [Pyrus x bretschneideri]
Unigene_001839	0.16969	0.200974	0.844339	0.39848	0.606514	AT3G13920	eukaryotic initiation factor 4A-15-like [Phoenix dactylifera]
Unigene_001840	0.25106	0.172443	1.4559	0.145421	0.316386	AT3G13920	eukaryotic initiation factor 4A-1
Unigene_001842	0.819975	0.166707	4.91865	8.71452e-07	2.312e-05	AT2G22670	auxin-responsive IAA8-like [Gossypium raimondii]
Unigene_001843	0.387472	0.165183	2.34572	0.0189905	0.0736695	AT2G22670	auxin-responsive IAA8-like [Gossypium raimondii]
Unigene_001844	0.731452	0.164335	4.45097	8.54821e-06	0.000152982	AT5G65670	auxin-responsive IAA9 [Prunus mume]
Unigene_001845	0.443165	0.376391	1.17741	0.239034	0.438971	AT3G04730	auxin-responsive IAA8-like [Gossypium raimondii]
Unigene_001846	-0.118233	0.167788	-0.704661	0.481021	0.677217	AT1G29350	dentin sialophospho isoform X1
Unigene_001847	0.18108	0.487148	0.371715	0.710105	0.843378	AT1G29350	serine threonine- kinase CBK1-like
Unigene_001848	-0.387073	0.235489	-1.6437	0.100238	0.245463	AT4G34910	DEAD-box ATP-dependent RNA helicase 16
Unigene_001849	0.0251238	0.257485	0.097574	0.922271	0.963033	AT4G25540	DNA mismatch repair MSH3
Unigene_001854	-0.56029	0.327915	-1.70864	0.0875171	0.222766	AT4G13250	probable chlorophyll(ide) b reductase NYC1, chloroplastic
Unigene_001855	-0.144254	0.388033	-0.371758	0.710073	0.843378	AT3G22060	cysteine-rich receptor kinase 10
Unigene_001858	0.314789	0.376809	0.835408	0.403488	0.61082	AT4G29310	PREDICTED: uncharacterized protein LOC100245695
Unigene_001859	0.787423	0.404078	1.94869	0.0513326	0.152718	AT4G29310	PREDICTED: uncharacterized protein LOC101301714
Unigene_001860	-0.604312	0.238781	-2.53082	0.0113797	0.0502711	AT4G09820	basic helix-loop-helix A
Unigene_001861	-0.448038	0.295195	-1.51777	0.129072	0.29186	AT4G09820	basic helix-loop-helix A
Unigene_001862	-0.491101	0.377736	-1.30012	0.193561	0.383579	AT4G09820	basic helix-loop-helix A
Unigene_001864	0.0270858	0.217094	0.124765	0.900709	0.952054	AT5G27540	mitochondrial Rho GTPase 1-like
Unigene_001865	0.1092	0.4318	0.252896	0.800348	0.897608	AT5G27540	mitochondrial Rho GTPase 1-like
Unigene_001866	0.482743	0.363226	1.32904	0.183834	0.370304	AT5G27540	mitochondrial Rho GTPase 1-like
Unigene_001868	0.200667	0.368814	0.544087	0.586382	0.75924	AT1G74910	Mannose-1-phosphate guanyltransferase alpha
Unigene_001869	-0.0221279	0.735983	-0.0300658	0.976015	0.989694	AT3G53270	Small nuclear RNA activating complex (SNAPc), subunit SNAP43 [Arabidopsis thaliana]
Unigene_001870	-0.0698564	0.337822	-0.206785	0.836178	0.917361	AT3G53270	Small nuclear RNA activating complex (SNAPc), subunit SNAP43 [Arabidopsis thaliana]
Unigene_001871	-2.49269	0.746313	-3.34001	0.000837742	0.00650404	AT1G69080	adenine nucleotide alpha hydrolase superfamily
Unigene_001872	0.6763	0.271575	2.49029	0.012764	0.054771	AT1G69080	adenine nucleotide alpha hydrolase superfamily
Unigene_001873	0.0347568	0.187675	0.185197	0.853075	0.926184	AT5G20580	hypothetical protein EUTSA_v10014003mg
Unigene_001875	-0.0384469	0.3529	-0.108946	0.913246	0.958566	AT4G32350	Regulator of Vps4 activity in the MVB pathway ,
Unigene_001876	-0.0704582	0.130985	-0.537911	0.590638	0.762101	AT3G06670	serine threonine- phosphatase 4 regulatory subunit 3-like
Unigene_001877	-0.351388	0.519814	-0.675988	0.499048	0.693054	AT3G06670	serine threonine- phosphatase 4 regulatory subunit 3-like
Unigene_001878	0.0529838	0.254892	0.207867	0.835333	0.916787	AT1G30360	CSC1 ERD4
Unigene_001880	-0.289008	0.148256	-1.94939	0.0512486	0.152578	AT1G01040	endoribonuclease Dicer homolog 1
Unigene_001881	-0.107974	0.404686	-0.266808	0.789617	0.891063	AT1G01040	endoribonuclease Dicer homolog 1
Unigene_001882	0.263675	0.197497	1.33508	0.18185	0.367475	AT2G23940	transmembrane 208 homolog
Unigene_001883	0.0879605	0.143153	0.61445	0.538918	0.723926	#N/A	transmembrane 208 homolog [Pyrus x bretschneideri]
Unigene_001884	0.0856432	0.440333	0.194496	0.845787	0.922501	AT2G23940	transmembrane 208 homolog
Unigene_001885	0.115848	0.246184	0.470575	0.637944	0.794963	AT1G09850	low-temperature-induced cysteine ase
Unigene_001886	1.13952	0.625575	1.82155	0.0685227	0.1877	AT2G32440	beta-amyrin 11-oxidase-like
Unigene_001887	0.836305	0.551443	1.51657	0.129374	0.292333	AT1G07730	dirigent 25-like
Unigene_001888	0.620347	0.819313	0.757155	0.448957	0.65037	AT3G12010	Cultured cell, isoform 1 [Theobroma cacao]
Unigene_001889	-0.47576	0.460457	-1.03324	0.301494	0.509802	AT3G12010	Cultured cell, isoform 1 [Theobroma cacao]
Unigene_001890	0.500163	0.28477	1.75638	0.0790243	0.207552	AT3G12010	Cultured cell, isoform 1 [Theobroma cacao]
Unigene_001894	-2.19849	0.410561	-5.35485	8.56253e-08	3.24505e-06	AT3G20475	DNA mismatch repair MSH5 isoform X3
Unigene_001896	-0.290936	0.223449	-1.30203	0.192907	0.382774	#N/A	PREDICTED: uncharacterized protein LOC104772265
Unigene_001898	-0.114891	0.161269	-0.712417	0.476206	0.673241	AT4G24490	geranylgeranyl transferase type-2 subunit alpha-like [Gossypium raimondii]
Unigene_001899	0.179288	0.301735	0.594191	0.552385	0.734145	ArthMp063	retrovirus-related Pol poly from transposon TNT 1-94
Unigene_001900	0.94007	0.216679	4.33853	1.43438e-05	0.000237186	AT3G42950	probable polygalacturonase
Unigene_001901	0.775073	0.328913	2.35647	0.0184497	0.0721441	AT3G42950	probable polygalacturonase
Unigene_001902	0.476052	0.374041	1.27273	0.203115	0.3959	AT3G42950	probable polygalacturonase
Unigene_001903	0.437878	0.32488	1.34781	0.177719	0.361684	AT1G19170	probable polygalacturonase
Unigene_001904	0.577149	0.406994	1.41808	0.156168	0.332595	AT3G42950	probable polygalacturonase
Unigene_001905	-0.453914	0.291671	-1.55625	0.119648	0.27708	#N/A	ribonuclease H At1g65750 [Prunus mume]
Unigene_001908	-0.197792	0.233467	-0.847197	0.396885	0.60513	AT3G32940	splicing factor 1 isoform X3
Unigene_001909	-0.1642	0.349753	-0.469474	0.638731	0.795528	AT3G07570	cytochrome b561 and DOMON domain-containing At3g07570-like
Unigene_001912	0.188343	0.221612	0.849881	0.395391	0.603465	AT2G40360	ribosome biogenesis BOP1 homolog
Unigene_001914	0.553776	0.224097	2.47114	0.0134683	0.0569928	AT1G20330	24-methylenesterol C-methyltransferase 2
Unigene_001915	0.190443	0.41809	0.455508	0.648744	0.802581	AT1G06840	probable LRR receptor-like serine threonine- kinase At1g06840 isoform X2
Unigene_001916	-0.041935	0.219304	-0.191219	0.848354	0.924051	AT1G06840	probable LRR receptor-like serine threonine- kinase At1g06840 isoform X1 [Pyrus x bretschneideri]
Unigene_001917	0.184952	0.176801	1.04611	0.295512	0.502789	AT5G42120	L-type lectin-domain containing receptor kinase
Unigene_001918	-0.450139	0.612593	-0.734809	0.462456	0.661331	AT2G29720	zeaxanthin epoxidase, chloroplastic-like
Unigene_001922	0.140296	0.221276	0.634031	0.526061	0.714436	AT4G32520	serine hydroxymethyltransferase 3, chloroplastic-like [Nicotiana tomentosiformis]
Unigene_001923	-0.717733	0.403821	-1.77736	0.0755097	0.201186	AT3G26890	hypothetical protein L484_005676
Unigene_001925	0.0587792	0.298825	0.196701	0.844062	0.921516	AT5G33406	PREDICTED: uncharacterized protein LOC104877952
Unigene_001926	1.0318	0.430387	2.39738	0.016513	0.0664729	AT3G15480	hypothetical protein L484_025672
Unigene_001927	1.20718	0.427957	2.82079	0.0047906	0.0257544	AT3G15480	hypothetical protein CICLE_v10009639mg [Citrus clementina]
Unigene_001930	0.111281	0.202926	0.548381	0.58343	0.756964	AT4G30160	villin-4-like [Populus euphratica]
Unigene_001931	-0.366695	0.767864	-0.477552	0.632969	0.791607	AT4G30160	villin-4-like [Nicotiana tomentosiformis]
Unigene_001932	0.291758	0.2396	1.21769	0.223343	0.420472	AT4G24610	hypothetical protein PRUPE_ppa000370mg
Unigene_001933	0.11557	0.172012	0.671872	0.501665	0.695474	AT4G27780	acyl- -binding domain-containing 1 isoform X2
Unigene_001934	-0.18134	0.293858	-0.617102	0.537167	0.722808	#N/A	Transposon Ty3-I Gag-Pol poly
Unigene_001937	0.0237574	0.316312	0.0751075	0.940129	0.973103	AT4G31450	probable E3 ubiquitin- ligase HIP1 [Nelumbo nucifera]
Unigene_001940	0.162462	0.389059	0.417577	0.676257	0.821511	AT5G50260	vignain-like
Unigene_001941	0.150735	0.136788	1.10196	0.270479	0.47532	AT3G60800	probable S-acyltransferase 14
Unigene_001943	-1.40519	0.6552	-2.14468	0.0319783	0.108236	#N/A	hypothetical protein EMIHUDRAFT_75086, partial [Emiliania huxleyi CCMP1516]
Unigene_001944	-1.36516	0.809001	-1.68746	0.0915144	0.230038	#N/A	hypothetical protein EMIHUDRAFT_75086, partial [Emiliania huxleyi CCMP1516]
Unigene_001945	-2.76307	0.81166	-3.40423	0.000663519	0.00539647	#N/A	hypothetical protein EMIHUDRAFT_75086, partial [Emiliania huxleyi CCMP1516]
Unigene_001946	0.547552	0.865309	0.632783	0.526876	0.715086	#N/A	hypothetical protein EMIHUDRAFT_75086, partial [Emiliania huxleyi CCMP1516]
Unigene_001947	-0.220254	0.189404	-1.16288	0.244879	0.445773	AT4G10540	subtilisin-like protease
Unigene_001948	-0.781193	0.678782	-1.15087	0.249784	0.451453	AT4G10540	Subtilisin-like protease
Unigene_001950	0.164447	0.404934	0.406108	0.684664	0.8271	AT4G25610	C2H2-like zinc finger ,
Unigene_001951	-0.140207	0.235006	-0.596609	0.550768	0.732864	AT4G25610	C2H2-like zinc finger ,
Unigene_001953	0.0185924	0.255551	0.0727539	0.942002	0.973805	AT5G49540	ER membrane complex subunit 6
Unigene_001954	-0.327035	0.856749	-0.381717	0.702671	0.838352	AT5G49540	ER membrane complex subunit 6
Unigene_001956	-0.0670348	0.344694	-0.194476	0.845803	0.922501	AT5G52440	sec-independent translocase TATB, chloroplastic
Unigene_001958	-0.020562	0.172909	-0.118918	0.90534	0.95439	#N/A	ankyrin repeat and SAM domain-containing 6
Unigene_001960	-3.24547	0.495066	-6.55563	5.54063e-11	6.02919e-09	ArthMp109	cytochrome c oxidase subunit 1 (mitochondrion)
Unigene_001961	-3.45916	0.573439	-6.0323	1.61638e-09	1.07377e-07	ArthMp015	cytochrome c oxidase subunit 2 (mitochondrion)
Unigene_001962	-0.593365	0.358296	-1.65607	0.097707	0.241246	ArthMp044	NADH dehydrogenase subunit 1 (mitochondrion)
Unigene_001963	-3.28249	0.834763	-3.93224	8.4158e-05	0.0010225	ArthMp109	cytochrome c oxidase subunit 1 (mitochondrion)
Unigene_001965	0.0325914	0.404217	0.0806285	0.935737	0.970578	AT5G13580	ABC transporter G family member 6-like
Unigene_001967	0.265116	0.227358	1.16607	0.243586	0.444555	AT5G45190	cyclin-T1-4-like [Nicotiana tomentosiformis]
Unigene_001968	0.539889	0.657025	0.821718	0.411238	0.617518	AT1G49920	FAR1-RELATED SEQUENCE 4-like, partial
Unigene_001971	-0.104727	0.135542	-0.772653	0.439728	0.642087	AT3G05070	coiled-coil domain-containing 12
Unigene_001972	-0.449243	0.253531	-1.77195	0.0764031	0.202807	#N/A	Retrovirus-related Pol poly from transposon TNT 1-94
Unigene_001973	0.338597	0.195946	1.72801	0.0839863	0.216811	#N/A	UV radiation resistance-associated gene -like isoform X1
Unigene_001974	0.140647	0.276087	0.509432	0.61045	0.775959	#N/A	UV radiation resistance-associated gene -like isoform X1
Unigene_001976	0.0466552	0.111235	0.419429	0.674903	0.820597	AT1G31730	AP-4 complex subunit epsilon
Unigene_001977	1.23425	0.309257	3.99101	6.57922e-05	0.000829845	AT3G25220	FK506-binding 2-like
Unigene_001978	0	0.515807	0	1	1	AT3G18350	PREDICTED: uncharacterized protein LOC103338783 isoform X1
Unigene_001979	0.0212537	0.203076	0.104659	0.916647	0.960234	AT1G48840	PREDICTED: uncharacterized protein LOC103338783 isoform X1
Unigene_001980	-0.166892	0.406865	-0.410189	0.681667	0.825128	AT1G48840	hypothetical protein PRUPE_ppa002272mg
Unigene_001981	0.189478	0.610426	0.310403	0.756255	0.873019	AT3G18350	PREDICTED: uncharacterized protein LOC103338783 isoform X2
Unigene_001983	0.280717	0.360061	0.779638	0.435604	0.638731	AT4G11560	bromo-adjacent homology (BAH) domain-containing family
Unigene_001984	0.150145	0.47395	0.316795	0.751399	0.870318	AT4G11560	bromo-adjacent homology (BAH) domain-containing family
Unigene_001985	0.00200202	0.519876	0.00385096	0.996927	0.999365	AT4G11560	bromo-adjacent homology (BAH) domain-containing family
Unigene_001986	0.335455	0.662066	0.50668	0.61238	0.776999	AT4G11560	bromo-adjacent homology (BAH) domain-containing family
Unigene_001987	-0.686451	0.797925	-0.860296	0.389626	0.598181	AT4G11560	bromo-adjacent homology (BAH) domain-containing family
Unigene_001988	0.257809	0.233	1.10648	0.26852	0.473025	AT2G44120	60S ribosomal L7-2-like
Unigene_001989	-0.0335625	0.146524	-0.229058	0.818824	0.907959	AT5G56900	Zinc finger CCCH domain-containing 64
Unigene_001990	-3.7528	0.765901	-4.89986	9.59073e-07	2.50662e-05	AT3G61110	40S ribosomal S27-2
Unigene_001991	0.135986	0.338428	0.401816	0.68782	0.828911	AT5G02540	retinol dehydrogenase 12
Unigene_001992	-1.85344	0.528421	-3.5075	0.000452334	0.00398606	AT5G55470	sodium hydrogen exchanger 4
Unigene_001993	0.0474998	0.149368	0.318006	0.75048	0.869849	AT5G64813	uncharacterized GTP-binding At5g64813-like
Unigene_001995	2.20208	0.426861	5.15878	2.48568e-07	8.09073e-06	AT4G11650	P21-like
Unigene_001999	-3.35549	0.776552	-4.32101	1.55319e-05	0.000253692	ArthCp012	DNA-directed RNA polymerase subunit beta
Unigene_002002	-0.799265	0.256416	-3.11706	0.00182663	0.0121047	AT4G02930	elongation factor Tu
Unigene_002004	0.329137	0.380554	0.864889	0.3871	0.596099	AT3G09970	calcineurin-like phosphoesterase
Unigene_002005	-0.104763	0.210905	-0.496732	0.619378	0.781958	AT3G09970	calcineurin-like phosphoesterase
Unigene_002006	0.237402	0.281552	0.843191	0.399121	0.607007	AT5G03670	histone-lysine N-methyltransferase SETD1B-like
Unigene_002007	0.53162	0.292005	1.82059	0.0686695	0.188021	AT1G49780	U-box domain-containing 26-like
Unigene_002008	-0.159588	0.142413	-1.12059	0.26246	0.466438	AT3G12250	transcription factor TGA6 isoform X1 [Jatropha curcas]
Unigene_002009	0.0905261	0.160258	0.564877	0.572157	0.748491	AT3G55070	macrophage erythroblast attacher
Unigene_002010	1.61781	0.416245	3.88668	0.000101626	0.00118582	AT1G51800	probable LRR receptor-like serine threonine- kinase At1g05700
Unigene_002012	0.333224	0.738779	0.451048	NA	NA	AT5G52430	Hydroxyproline-rich glyco family
Unigene_002013	0.65478	0.346689	1.88867	0.0589363	0.16839	AT4G28600	tetratricopeptide repeat 7B isoform X1 [Eucalyptus grandis]
Unigene_002014	0.062704	0.352152	0.178059	0.858676	0.9292	AT4G28600	tetratricopeptide repeat 7A-like [Populus euphratica]
Unigene_002015	-1.20483	0.469356	-2.56699	0.0102585	0.0462546	AT4G28600	tetratricopeptide repeat 7B isoform X1 [Eucalyptus grandis]
Unigene_002017	0.105508	0.194901	0.541342	0.588272	0.760436	AT4G24490	Geranylgeranyl transferase type-2 subunit alpha
Unigene_002020	-1.19051	0.626911	-1.89901	0.0575632	0.165775	AT1G75750	gibberellin-regulated 1-like
Unigene_002023	0.0985992	0.199685	0.493775	0.621465	0.783447	AT4G36530	pheophytinase, chloroplastic
Unigene_002024	-0.0347426	0.163383	-0.212645	0.831604	0.914866	AT1G30825	actin-related 2 3 complex subunit 2A
Unigene_002025	0.536288	0.252803	2.12137	0.0338905	0.112948	AT5G25510	serine threonine phosphatase 2A 57 kDa regulatory subunit B iota isoform [Glycine max]
Unigene_002026	0.383089	0.435552	0.879548	0.379104	0.588431	AT5G25510	serine threonine phosphatase 2A 57 kDa regulatory subunit B iota isoform-like
Unigene_002027	0.773808	0.124632	6.20872	5.34189e-10	4.20197e-08	AT4G26830	glucan endo-1,3-beta-glucosidase 12-like
Unigene_002028	0.379519	0.314229	1.20778	0.227132	0.424986	AT2G36010	transcription factor E2FA
Unigene_002029	0.173499	0.218978	0.79231	0.42818	0.631936	AT3G25110	oleoyl-acyl carrier thioesterase 1, chloroplastic-like
Unigene_002030	-0.354058	0.332487	-1.06488	0.286931	0.493988	AT4G15090	FAR-RED IMPAIRED RESPONSE 1-like isoform X1 [Populus euphratica]
Unigene_002031	0.0605184	0.405094	0.149394	0.881243	0.941311	AT1G05350	Ubiquitin-like modifier-activating enzyme 5
Unigene_002032	0.253705	0.513431	0.494136	0.62121	0.78331	AT1G05350	Ubiquitin-like modifier-activating enzyme 5
Unigene_002033	-0.00413978	0.493037	-0.0083965	0.993301	0.997775	AT5G22090	FAF-like, chloroplastic
Unigene_002034	-2.88055	0.805046	-3.57812	0.000346072	0.00321509	AT3G55410	alpha-ketoglutarate decarboxylase
Unigene_002036	0.368053	0.238512	1.54312	0.122801	0.282112	AT2G03690	ubiquinone biosynthesis COQ4 homolog, mitochondrial
Unigene_002037	0.0819963	0.133219	0.615498	0.538226	0.723547	AT2G06000	pentatricopeptide repeat-containing At2g06000
Unigene_002038	0.752964	0.181525	4.14798	3.35423e-05	0.000475365	AT4G27100	TBC1 domain family member 15-like
Unigene_002039	1.42617	0.295422	4.82759	1.38198e-06	3.42032e-05	AT5G41260	probable serine threonine- kinase At5g41260
Unigene_002040	0.152163	0.140196	1.08536	0.277761	0.483532	AT5G64610	MYST-like histone acetyltransferase 2
Unigene_002041	-0.480166	0.352704	-1.36138	0.173392	0.355913	AT5G59700	receptor kinase HERK 1
Unigene_002042	-0.193718	0.134277	-1.44268	0.149111	0.321947	AT1G02080	CCR4-NOT transcription complex subunit 1 isoform X2
Unigene_002043	-0.64401	0.440132	-1.46322	0.143407	0.313264	AT1G02080	CCR4-NOT transcription complex subunit 1
Unigene_002044	-1.0182	0.865382	-1.17659	0.239358	0.439308	AT1G02080	CCR4-NOT transcription complex subunit 1
Unigene_002047	-0.553331	0.4486	-1.23346	0.217403	0.413678	AT2G48060	piezo-type mechanosensitive ion channel homolog isoform X1 [Vitis vinifera]
Unigene_002048	-0.492484	0.408666	-1.2051	0.228164	0.426112	AT2G48060	piezo-type mechanosensitive ion channel homolog isoform X1 [Vitis vinifera]
Unigene_002049	-0.215679	0.684616	-0.315036	0.752734	0.870802	AT2G48060	piezo-type mechanosensitive ion channel homolog isoform X1 [Vitis vinifera]
Unigene_002055	-0.164869	0.248768	-0.662741	0.507497	0.699853	AT1G15110	CDP-diacylglycerol--serine O-phosphatidyltransferase 1-like [Populus euphratica]
Unigene_002057	-1.26063	0.574532	-2.19418	0.0282222	0.0987085	AT1G18080	guanine nucleotide-binding subunit beta
Unigene_002058	0.335767	0.159725	2.10216	0.0355394	0.116755	AT5G46630	AP-2 complex subunit mu-like isoform X2
Unigene_002059	NA	NA	NA	NA	NA	AT1G04400	cryptochrome-1-like isoform X2
Unigene_002060	0.109512	0.186904	0.585928	0.557924	0.738568	AT1G04400	cryptochrome-1-like isoform X1
Unigene_002061	-0.201796	0.221993	-0.909018	0.363341	0.572346	AT5G22350	mitochondrial fission ELM1
Unigene_002062	0.0295617	0.859381	0.0343988	0.972559	0.987769	AT5G22350	mitochondrial fission ELM1
Unigene_002063	-0.261041	0.262884	-0.992991	0.320714	0.530114	AT5G22350	mitochondrial fission ELM1
Unigene_002064	0.285476	0.376281	0.758677	0.448046	0.649591	AT4G24000	Cellulose synthase G2
Unigene_002065	-0.0450232	0.200317	-0.22476	0.822166	0.909741	AT2G26280	polyadenylate-binding -interacting 7-like
Unigene_002066	0.43176	0.318591	1.35522	0.175348	0.358391	AT1G62940	4-coumarate-- ligase-like 1
Unigene_002069	-0.161459	0.262729	-0.614545	0.538855	0.72389	AT3G11440	transcription factor GAMYB [Vitis vinifera]
Unigene_002071	-0.171298	0.204182	-0.838948	0.401499	0.608962	AT5G55020	transcription factor GAMYB-like [Gossypium raimondii]
Unigene_002072	-0.0677689	0.155624	-0.435465	0.663225	0.812399	AT1G06050	ENHANCED DISEASE RESISTANCE 2 isoform X4 [Jatropha curcas]
Unigene_002074	-0.390156	0.558744	-0.698272	0.485007	0.680633	AT2G40360	ribosome biogenesis BOP1 homolog isoform X2
Unigene_002075	0.521487	0.280935	1.85626	0.0634169	0.177613	AT2G40360	ribosome biogenesis BOP1 homolog isoform X2
Unigene_002076	-0.424277	0.864006	-0.491058	0.623386	0.78499	AT3G57050	O-acetylhomoserine (thiol)-lyase
Unigene_002077	-0.0846491	0.40004	-0.211601	0.832418	0.915344	#N/A	uncharacterized mitochondrial g00810-like
Unigene_002078	-0.408828	0.385577	-1.0603	0.289007	0.496213	AT5G65260	polyadenylate-binding 2 isoform X1
Unigene_002079	-0.364855	0.238995	-1.52662	0.126855	0.288378	AT5G65260	polyadenylate-binding 2 isoform X1
Unigene_002081	1.01529	0.301073	3.37222	0.000745637	0.00592689	AT3G10180	kinesin-related 11 isoform X3
Unigene_002082	0.279675	0.342231	0.817212	0.413807	0.619647	AT2G28110	probable glucuronoxylan glucuronosyltransferase IRX7
Unigene_002083	-0.176624	0.26424	-0.668422	0.503865	0.697094	AT4G11600	probable phospholipid hydroperoxide glutathione peroxidase
Unigene_002084	-0.152074	0.314589	-0.483404	0.628809	0.788797	AT4G11600	probable phospholipid hydroperoxide glutathione peroxidase
Unigene_002086	0.667755	0.152172	4.38817	1.1431e-05	0.000195769	AT3G15095	eukaryotic translation initiation factor 5B-like
Unigene_002088	-0.737837	0.497864	-1.48201	0.138339	0.306035	ArthCp014	DNA-directed RNA polymerase subunit beta
Unigene_002090	1.14441	0.774278	1.47804	0.139397	0.307534	#N/A	PREDICTED: uncharacterized protein LOC103343199
Unigene_002093	0.240353	0.228687	1.05101	0.293253	0.500541	AT2G41170	F-box At2g26850-like isoform X1
Unigene_002094	0.0171557	0.207896	0.0825207	0.934233	0.969633	AT3G03140	hypothetical protein L484_019705
Unigene_002095	-0.0954312	0.29489	-0.323617	0.746228	0.866674	AT3G03140	hypothetical protein L484_019705
Unigene_002096	0.468633	0.472365	0.9921	0.321149	0.530464	AT3G03140	Tudor PWWP MBT superfamily , isoform 2, partial
Unigene_002097	0.783573	0.210938	3.71471	0.000203439	0.00209438	AT4G31130	Keratin-associated 10-6 isoform 1 [Theobroma cacao]
Unigene_002100	0.0762626	0.177577	0.429463	0.667586	0.815641	AT2G14530	trichome birefringence-like 13 isoform X2
Unigene_002101	0.136926	0.125747	1.0889	0.276197	0.481863	AT5G28350	RIC1 homolog
Unigene_002102	0.0330763	0.308962	0.107056	0.914745	0.95937	AT5G28350	RAB6A-GEF complex partner 1-like
Unigene_002103	-0.575355	0.606411	-0.948787	0.342729	0.552287	AT5G28350	RAB6A-GEF complex partner 1-like
Unigene_002105	0.869079	0.550106	1.57984	0.114144	0.268687	AT4G18100	60S ribosomal L32
Unigene_002106	-0.0225878	0.243155	-0.0928945	0.925987	0.965125	AT4G01810	transport SEC23
Unigene_002107	-0.0211284	0.265825	-0.0794822	0.936649	0.970978	AT4G01810	transport SEC23
Unigene_002108	-0.231066	0.164253	-1.40677	0.159497	0.336898	AT3G01090	SNF1-related kinase catalytic subunit alpha KIN10
Unigene_002109	-0.683436	0.526739	-1.29749	0.194464	0.384878	AT3G01090	SNF1-related kinase catalytic subunit alpha KIN10 isoform X2
Unigene_002110	-0.120326	0.252791	-0.475989	0.634082	0.792144	AT3G01090	SNF1-related kinase catalytic subunit alpha KIN10
Unigene_002111	-0.100395	0.453833	-0.221215	0.824925	0.911	AT3G26730	RING finger 10 isoform X1
Unigene_002112	0.27385	0.347319	0.788469	0.430422	0.633917	AT3G26730	RING finger 10 isoform X2
Unigene_002113	-0.565949	0.458917	-1.23323	0.217491	0.413767	ArthMp075	transposon Tf2-1 poly isoform X1
Unigene_002114	-0.535876	0.703496	-0.761734	0.446219	0.648069	ArthMp075	transposon Ty3-G Gag-Pol poly
Unigene_002116	-0.130322	0.171777	-0.75867	0.44805	0.649591	AT1G59760	Superkiller viralicidic activity 2-like 2
Unigene_002117	-0.151763	0.182412	-0.831975	0.405423	0.612665	AT1G59760	Superkiller viralicidic activity 2-like 2
Unigene_002118	-0.471719	0.259222	-1.81975	0.0687972	0.188244	AT1G59760	Superkiller viralicidic activity 2-like 2
Unigene_002119	0.498764	0.378767	1.31681	0.187903	0.376018	AT1G59760	Superkiller viralicidic activity 2-like 2
Unigene_002120	-0.40411	0.276314	-1.4625	0.143604	0.313559	AT1G59760	Superkiller viralicidic activity 2-like 2
Unigene_002122	0.334645	0.181413	1.84465	0.065088	0.180838	AT4G21570	transmembrane 184C-like
Unigene_002123	0.072975	0.418958	0.174182	0.861722	0.930907	AT4G21570	transmembrane 184 homolog DDB_G0279555-like
Unigene_002124	-0.5077	0.304747	-1.66597	0.0957186	0.237549	#N/A	prolyl 4-hydroxylase 1
Unigene_002126	0.362278	0.241984	1.49712	0.134362	0.300029	AT2G43080	prolyl 4-hydroxylase 1 isoform X2
Unigene_002127	0.12779	0.221843	0.576035	0.564591	0.74367	AT1G16680	dnaJ homolog subfamily C member 14 [Malus domestica]
Unigene_002128	-0.575611	0.267076	-2.15524	0.0311434	0.106118	AT1G16680	dnaJ homolog subfamily C member 14 [Malus domestica]
Unigene_002129	-0.681535	0.363845	-1.87315	0.0610481	0.172532	AT1G16680	dnaJ homolog subfamily C member 14 [Malus domestica]
Unigene_002130	-0.597074	0.353835	-1.68744	0.0915193	0.230038	AT1G79030	dnaJ homolog subfamily C member 14 [Malus domestica]
Unigene_002131	0.980031	0.552146	1.77495	0.0759064	0.201808	AT1G76490	3-hydroxy-3-methylglutaryl-coenzyme A reductase 1-like
Unigene_002132	0.305131	0.317208	0.961929	0.336085	0.545742	AT1G76490	3-hydroxy-3-methylglutaryl-coenzyme A reductase 1-like
Unigene_002135	0.448634	0.277341	1.61763	0.105743	0.255189	AT1G75690	disulfide-isomerase LQY1
Unigene_002137	0.00953952	0.183784	0.0519061	0.958604	0.981952	AT2G04520	eukaryotic translation initiation factor 1A
Unigene_002145	0.995301	0.427182	2.32992	0.0198102	0.0760642	AT4G03100	rho GTPase-activating 2-like
Unigene_002146	-1.42414	0.786777	-1.81009	0.0702822	0.191038	ArthMp067	PREDICTED: uncharacterized protein LOC103318979 [Prunus mume]
Unigene_002147	0.870408	0.222794	3.90679	9.35315e-05	0.00110907	AT3G14460	disease resistance RPP13 1
Unigene_002148	-2.99062	0.767917	-3.89446	NA	NA	#N/A	disease resistance RPP13 1
Unigene_002149	0.990922	0.826233	1.19933	NA	NA	AT1G23100	10 kDa chaperonin-like
Unigene_002150	-3.59467	0.772187	-4.65519	3.23685e-06	6.9257e-05	ArthCp045	50S ribosomal L20
Unigene_002151	0.652521	0.25078	2.60196	0.00926926	0.042861	AT3G58180	deoxyhypusine hydroxylase
Unigene_002152	-1.62284	0.853893	-1.90051	0.0573656	0.165382	AT3G58180	deoxyhypusine hydroxylase
Unigene_002153	-0.267936	0.259951	-1.03071	0.302675	0.510897	AT5G42570	B-cell receptor-associated 31-like
Unigene_002154	0.262384	0.26397	0.993992	0.320227	0.5295	AT5G01510	UPF0420 C16orf58 homolog
Unigene_002155	-0.264272	0.600981	-0.439735	0.660129	0.810662	AT2G21730	alcohol dehydrogenase 1
Unigene_002156	0.196764	0.13294	1.4801	0.138847	0.306795	AT1G55300	transcription initiation factor TFIID subunit 7-like
Unigene_002159	0.440653	0.633329	0.695772	0.486571	0.682047	#N/A	DNA-binding
Unigene_002162	-0.0116197	0.110775	-0.104894	0.91646	0.960191	AT2G44730	trihelix transcription factor ASIL2
Unigene_002163	0.467925	0.19393	2.41286	0.015828	0.0643022	AT1G79390	Transcription factor bHLH14
Unigene_002168	-1.1552	0.627138	-1.84201	0.0654734	0.18161	ArthCp014	DNA-directed RNA polymerase subunit beta
Unigene_002169	-0.0249533	0.240351	-0.103821	0.917312	0.960573	AT1G02910	LOW PSII ACCUMULATION 1, chloroplastic
Unigene_002170	-0.556671	0.332874	-1.67232	0.0944621	0.235294	AT2G28600	probable ATP-dependent RNA helicase ddx5 [Vitis vinifera]
Unigene_002171	-0.0289191	0.400108	-0.0722781	0.942381	0.974083	AT2G28600	ATP-dependent RNA helicase DBP3
Unigene_002172	0.108118	0.154192	0.701187	0.483186	0.679205	AT5G63135	intraflagellar transport 46 homolog [Cicer arietinum]
Unigene_002173	-0.110979	0.165554	-0.670347	0.502636	0.696132	#N/A	serine arginine repetitive matrix 1 [Prunus mume]
Unigene_002175	0.0934097	0.295371	0.316245	0.751816	0.87047	AT1G02850	beta-glucosidase 11-like
Unigene_002176	0.295289	0.370808	0.79634	0.425834	0.629913	AT2G40880	cysteine ase inhibitor A-like
Unigene_002177	-3.0638	0.821144	-3.73113	0.000190622	0.00198592	#N/A	transcription factor ORG2-like
Unigene_002178	-3.28313	0.613314	-5.3531	8.64612e-08	3.27062e-06	#N/A	Basic helix-loop-helix DNA-binding superfamily ,
Unigene_002179	0.0575378	0.567414	0.101404	0.91923	0.961391	AT4G22285	U4 tri-snRNP-associated 2-like
Unigene_002180	0.000878667	0.196011	0.00448275	0.996423	0.999142	AT5G09400	Potassium transporter 7
Unigene_002181	0.0587616	0.295453	0.198886	0.842352	0.920428	AT5G09400	Potassium transporter 7
Unigene_002182	0.109972	0.135244	0.813137	0.416139	0.621925	AT5G14430	probable methyltransferase PMT9
Unigene_002183	0.244851	0.208616	1.17369	0.240518	0.440668	AT5G18480	inositol phosphorylceramide glucuronosyltransferase 1-like
Unigene_002184	-0.289125	0.25194	-1.14759	0.251136	0.453098	AT5G18480	inositol phosphorylceramide glucuronosyltransferase 1
Unigene_002185	0.16926	0.206074	0.821355	0.411444	0.61763	AT5G18480	glucuronosyltransferase PGSIP6
Unigene_002186	-0.224146	0.268671	-0.834278	0.404124	0.611436	AT1G06620	1-aminocyclopropane-1-carboxylate oxidase homolog 1-like
Unigene_002187	-0.065447	0.128075	-0.511003	0.609349	0.775009	AT4G01630	expansin-A17
Unigene_002191	0.0321088	0.249815	0.12853	0.897729	0.950448	AT5G38480	14-3-3 family
Unigene_002192	0.584415	0.839786	0.69591	NA	NA	AT5G52640	heat shock 90-2-like
Unigene_002194	-0.56712	0.503564	-1.12621	0.260076	0.463582	AT2G05710	aconitate hydratase, cytoplasmic
Unigene_002195	0.162647	0.286169	0.568361	0.56979	0.746715	AT1G04270	40S ribosomal S15-4
Unigene_002196	0.0827875	0.358776	0.23075	0.817509	0.907304	AT2G05710	aconitate hydratase, cytoplasmic
Unigene_002197	-0.932193	0.259321	-3.59474	0.000324717	0.00305303	AT1G04270	40S ribosomal S15-4
Unigene_002198	0.900553	0.379389	2.37369	0.0176111	0.0697724	AT1G60060	transcription factor EMB1444-like [Populus euphratica]
Unigene_002199	0.186937	0.204394	0.914591	0.360406	0.569171	AT1G30540	N-acetyl-D-glucosamine kinase
Unigene_002201	0.547664	0.259059	2.11405	0.034511	0.114274	AT5G26850	EFR3 homolog B-like isoform X1 [Gossypium raimondii]
Unigene_002202	0.336497	0.31422	1.0709	0.284215	0.490811	AT3G15380	choline transporter 2
Unigene_002203	-0.631661	0.387906	-1.62839	0.103443	0.251158	AT3G15380	choline transporter 2
Unigene_002204	-0.167528	0.352998	-0.474588	0.635081	0.792855	AT3G15380	choline transporter 2
Unigene_002206	0.0457114	0.175726	0.26013	0.794764	0.894509	AT4G33430	BRASSINOSTEROID INSENSITIVE 1-associated receptor kinase 1-like
Unigene_002207	-3.05681	0.762835	-4.00717	6.14505e-05	0.000786819	AT2G33210	molecular chaperone
Unigene_002208	-2.25794	0.814857	-2.77096	0.00558907	0.0290244	AT3G23990	molecular chaperone
Unigene_002210	-1.22675	0.850365	-1.44262	0.149129	0.321954	AT2G32730	26S proteasome non-ATPase regulatory subunit 1 homolog A
Unigene_002211	0.202312	0.269579	0.750472	0.452971	0.653456	AT5G05620	tubulin gamma-1 chain
Unigene_002212	0.545125	0.22094	2.4673	0.0136135	0.0574805	AT3G61650	tubulin gamma-2 chain [Cucumis melo]
Unigene_002213	-0.132615	0.265793	-0.498942	0.61782	0.780744	AT1G28710	Nucleotide-diphospho-sugar transferase family
Unigene_002214	-0.0173165	0.423272	-0.0409109	0.967367	0.985541	AT5G43810	argonaute 1
Unigene_002215	-0.152876	0.173805	-0.879584	0.379085	0.588423	AT4G36860	DA1-related 1-like isoform X1 [Glycine max]
Unigene_002216	-0.313427	0.334965	-0.9357	0.349428	0.559198	#N/A	probable LRR receptor-like serine threonine- kinase At3g47570-like
Unigene_002218	-0.0451848	0.375915	-0.120199	0.904325	0.953888	AT4G38540	zeaxanthin epoxidase, chloroplastic-like
Unigene_002219	0.189202	0.122258	1.54757	0.121725	0.280324	AT4G24540	MADS-box SVP-like isoform X2
Unigene_002222	0.85297	0.428317	1.99145	0.0464317	0.142152	AT3G13620	probable polyamine transporter At3g13620
Unigene_002223	0.248407	0.423992	0.585877	0.557958	0.738576	AT3G13620	probable polyamine transporter At3g13620
Unigene_002228	0.122548	0.234909	0.521681	0.601893	0.770013	AT1G60770	pentatricopeptide repeat-containing At1g60770
Unigene_002229	0.526588	0.360878	1.45919	0.144514	0.314986	AT1G60770	pentatricopeptide repeat-containing At1g60770
Unigene_002230	-0.202237	0.248417	-0.814102	0.415587	0.621344	AT1G06310	acyl-coenzyme A oxidase 3, peroxisomal-like
Unigene_002231	0.323284	0.31681	1.02044	0.307522	0.516084	AT5G57070	formin 20
Unigene_002232	0.308549	0.304082	1.01469	0.310254	0.518797	AT5G17640	Nuclear factor 1 A-type isoform 2
Unigene_002233	-0.505989	0.482304	-1.04911	0.294128	0.501465	AT5G17640	Nuclear factor 1 A-type isoform 2
Unigene_002234	-0.0427514	0.701994	-0.0608999	0.951439	0.978303	AT5G51660	Cleavage and polyadenylation specificity factor subunit 1
Unigene_002235	0.210666	0.211367	0.996684	0.318918	0.528327	AT5G51660	cleavage and polyadenylation specificity factor subunit 1 isoform X2
Unigene_002236	-0.186289	0.123618	-1.50697	0.131818	0.296157	AT2G13370	CHROMATIN REMODELING 5 [Jatropha curcas]
Unigene_002237	1.78609	0.281613	6.34237	2.26258e-10	2.0113e-08	AT1G57590	pectin acetylesterase 3-like [Brassica napus]
Unigene_002238	0.0819563	0.343338	0.238704	0.811335	0.904134	AT1G57590	pectin acetylesterase 3-like [Brassica napus]
Unigene_002239	0.661988	0.223586	2.96078	0.0030686	0.0182306	#N/A	hypothetical protein L484_004089
Unigene_002240	0.461849	0.19078	2.42085	0.0154842	0.0632982	#N/A	PREDICTED: uncharacterized protein LOC101302974
Unigene_002241	-0.364883	0.490922	-0.74326	0.457324	0.657237	#N/A	PREDICTED: uncharacterized protein LOC101302974
Unigene_002243	-0.256651	0.291446	-0.880613	0.378528	0.587791	AT3G07530	integrator complex subunit 9 homolog
Unigene_002244	0.544042	0.464919	1.17019	0.241926	0.442402	AT2G26770	proline-rich family
Unigene_002245	1.00994	0.301333	3.35157	0.000803561	0.00629648	AT2G40820	proline-rich family
Unigene_002247	-0.323982	0.199995	-1.61994	0.105244	0.254243	#N/A	PREDICTED: uncharacterized protein LOC104588074 isoform X1
Unigene_002248	-3.07491	0.779965	-3.94237	8.0681e-05	0.000986671	#N/A	major facilitator superfamily
Unigene_002249	0.0402817	0.130656	0.308303	0.757851	0.874025	AT3G05380	ALWAYS EARLY 2 isoform X2
Unigene_002250	-0.0256263	0.118305	-0.216613	0.82851	0.913095	AT5G37830	5-oxoprolinase
Unigene_002251	1.21858	0.270744	4.50086	6.76796e-06	0.000126943	AT1G46264	heat stress transcription factor B-4-like
Unigene_002253	-4.89627	0.735935	-6.65312	2.86938e-11	3.3758e-09	ArthCp021	P700 apo A2 of photosystem I (chloroplast)
Unigene_002254	-0.40457	0.2143	-1.88787	0.059043	0.168637	AT3G11960	pre-mRNA-splicing factor prp12-like
Unigene_002255	-0.223911	0.187241	-1.19584	0.231757	0.430438	#N/A	pre-mRNA-splicing factor prp12-like
Unigene_002256	-0.376892	0.159691	-2.36013	0.0182685	0.0716425	AT1G56460	SWR1 complex subunit 2 isoform X2 [Jatropha curcas]
Unigene_002257	-1.07777	0.745617	-1.44547	0.148326	0.320747	AT3G06660	SWR1 complex subunit 2 isoform X2 [Jatropha curcas]
Unigene_002258	-0.0583218	0.409354	-0.142473	0.886707	0.944689	AT3G06660	calponin homology domain-containing DDB_G0272472-like
Unigene_002260	-0.0226946	0.551625	-0.0411413	0.967183	0.985529	#N/A	PREDICTED: uncharacterized protein LOC18421312, partial
Unigene_002261	0.222098	0.381127	0.582742	0.560067	0.740108	#N/A	PREDICTED: uncharacterized protein LOC18421312, partial
Unigene_002262	0.37905	0.217129	1.74574	0.0808563	0.211162	AT1G13580	LAG1 longevity assurance
Unigene_002263	0.222801	0.469934	0.474111	0.635421	0.793167	AT2G04030	heat shock 83-like
Unigene_002264	0.608638	0.588579	1.03408	0.301098	0.509369	AT2G04030	heat shock 83-like
Unigene_002265	-4.90242	0.654438	-7.49105	6.83252e-14	1.65075e-11	ArthCp021	P700 apo A2 of photosystem I (chloroplast)
Unigene_002266	-2.35569	0.422496	-5.57565	2.46608e-08	1.11714e-06	AT1G07930	elongation factor 1-alpha [Elaeis guineensis]
Unigene_002269	0.190589	0.253405	0.752111	0.451984	0.652737	AT1G53040	Inner membrane oxaA
Unigene_002270	0.0765654	0.304437	0.251499	0.801429	0.898274	AT1G53040	Inner membrane oxaA
Unigene_002271	0.623761	0.572382	1.08976	0.275817	0.48147	AT5G04480	UDP-Glycosyltransferase superfamily isoform 4
Unigene_002272	-0.0684424	0.316573	-0.216198	0.828833	0.913286	AT5G04480	UDP-Glycosyltransferase superfamily isoform 2
Unigene_002274	-0.306296	0.153663	-1.9933	0.0462284	0.141773	AT3G09670	dentin sialophospho
Unigene_002278	-3.30908	0.629241	-5.25884	1.44967e-07	5.12103e-06	AT4G29060	elongation factor Ts
Unigene_002279	-1.97967	0.768114	-2.57731	0.00995727	0.0452228	AT4G29060	elongation factor Ts
Unigene_002281	1.77679	0.46583	3.81425	0.000136599	0.00151321	AT5G50710	histone chaperone RTT106-like
Unigene_002286	-0.0617479	0.136001	-0.454027	0.64981	0.803458	AT1G48090	Calcium-dependent lipid-binding family ,
Unigene_002287	0.537823	0.325959	1.64997	0.0989493	0.243323	AT2G43420	3beta-hydroxysteroid-dehydrogenase decarboxylase isoform 3
Unigene_002288	0.575492	0.309332	1.86043	0.0628245	0.176396	AT2G43420	3beta-hydroxysteroid-dehydrogenase decarboxylase isoform 3
Unigene_002289	-0.330584	0.384156	-0.860545	0.389489	0.598054	AT5G12060	pumilio homolog 15-like
Unigene_002290	0.655615	0.313383	2.09206	0.0364332	0.118931	AT5G49900	non-lysosomal glucosylceramidase
Unigene_002291	0.74495	0.283637	2.62642	0.00862888	0.040579	AT5G49900	non-lysosomal glucosylceramidase-like
Unigene_002292	1.58899	0.85065	1.86797	0.0617656	0.174065	AT5G26340	MFS quinate transporter,
Unigene_002293	1.38835	0.85351	1.62664	0.103814	0.251865	AT5G26340	MFS quinate transporter,
Unigene_002294	-0.180685	0.301173	-0.599939	0.548547	0.731342	#N/A	uncharacterized aarF domain-containing kinase At1g71810, chloroplastic
Unigene_002295	-0.214927	0.328785	-0.653701	0.513304	0.70444	AT5G24890	serine threonine- kinase STE20
Unigene_002298	-0.408656	0.236267	-1.72963	0.0836957	0.216322	AT1G66840	PLASTID MOVEMENT IMPAIRED 2 isoform X3 [Vitis vinifera]
Unigene_002301	0.388074	0.178834	2.17002	0.0300056	0.103247	AT3G49660	COMPASS-like H3K4 histone methylase component WDR5A
Unigene_002302	-2.09507	0.572648	-3.65857	0.000253627	0.00250109	#N/A	chemical-damaging agent resistance C
Unigene_002303	-0.129715	0.180892	-0.717083	0.473323	0.670894	AT5G35460	uncharacterized membrane
Unigene_002304	0.999577	0.337203	2.96432	0.00303356	0.0180727	AT4G22130	STRUBBELIG-RECEPTOR FAMILY 8-like
Unigene_002305	0.622444	0.377329	1.64961	0.0990233	0.243429	AT4G22130	STRUBBELIG-RECEPTOR FAMILY 8
Unigene_002306	0.258597	0.17101	1.51218	0.130489	0.293982	AT5G45900	Ubiquitin-like modifier-activating enzyme atg7
Unigene_002307	-3.03697	0.846706	-3.58681	0.000334748	0.00312923	#N/A	nadh-ubiquinone oxidoreductase kda subunit
Unigene_002313	0.0296424	0.33146	0.0894299	0.92874	0.966605	AT3G25690	Hydroxyproline-rich glyco family isoform 1 [Theobroma cacao]
Unigene_002314	0.463395	0.218917	2.11676	0.0342806	0.113806	AT3G25690	Hydroxyproline-rich glyco family isoform 1 [Theobroma cacao]
Unigene_002316	-0.0701292	0.215113	-0.326012	0.744416	0.865662	AT2G40060	clathrin light chain 2
Unigene_002317	0.202994	0.181681	1.11731	0.263862	0.467963	AT2G40060	clathrin light chain 2
Unigene_002318	0.132602	0.186025	0.712817	0.475959	0.673072	AT2G17420	thioredoxin reductase NTRB-like
Unigene_002319	0.372554	0.466243	0.799056	0.424258	0.628833	AT5G49110	Fanconi anemia group I
Unigene_002320	-0.501501	0.320377	-1.56535	0.117502	0.273892	AT4G21120	cationic amino acid transporter 1-like
Unigene_002321	0.652046	0.232389	2.80584	0.00501855	0.0266935	AT3G14390	diaminopimelate decarboxylase 2, chloroplastic-like
Unigene_002322	-0.209304	0.169624	-1.23393	0.217229	0.413434	AT5G10800	U2 snRNP-associated SURP motif-containing -like isoform X3
Unigene_002323	-0.451474	0.680559	-0.663387	0.507083	0.699466	AT5G10800	U2 snRNP-associated SURP motif-containing -like isoform X3
Unigene_002324	0.059751	0.27262	0.219173	0.826515	0.912086	AT4G20270	leucine-rich repeat receptor-like serine threonine- kinase BAM3
Unigene_002327	-0.0464884	0.304842	-0.1525	0.878792	0.939937	AT4G26570	calcineurin B 3 [Gossypium raimondii]
Unigene_002328	-0.0249178	0.348082	-0.0715861	0.942931	0.974346	AT4G26570	calcineurin B 3 [Gossypium raimondii]
Unigene_002329	-0.106259	0.16663	-0.637695	0.523672	0.712534	AT1G02840	serine arginine-rich-splicing factor SR34-like
Unigene_002330	-0.0473186	0.21813	-0.216929	0.828264	0.912954	AT5G24360	serine threonine- kinase endoribonuclease IRE1a-like
Unigene_002331	0.435255	0.248984	1.74812	0.0804427	0.210366	AT5G54820	F-box LRR-repeat At3g26922-like
Unigene_002333	0.149313	0.261434	0.571132	0.56791	0.745935	AT1G22950	uncharacterized PKHD-type hydroxylase At1g22950-like
Unigene_002334	0.31783	0.224385	1.41645	0.156644	0.333195	AT1G22950	uncharacterized PKHD-type hydroxylase At1g22950-like
Unigene_002337	0.358457	0.774036	0.463101	0.643292	0.798894	AT5G54860	probable folate-biopterin transporter 4
Unigene_002338	0.595133	0.493145	1.20681	0.227505	0.425508	AT5G54860	probable folate-biopterin transporter 4
Unigene_002340	1.18745	0.505412	2.34947	0.0188003	0.0730996	AT5G23390	Gb: isoform 4 [Theobroma cacao]
Unigene_002341	-0.243476	0.286383	-0.850175	0.395228	0.603305	ArthMp034	uncharacterized mitochondrial g00810-like
Unigene_002342	0.533063	0.25932	2.05562	0.0398191	0.126991	AT5G42790	proteasome subunit alpha type-1-B-like
Unigene_002343	0.547546	0.280416	1.95262	0.0508641	0.151893	AT1G47250	proteasome subunit alpha type-1-B-like
Unigene_002344	-0.286806	0.562681	-0.509714	0.610252	0.775817	AT4G32480	Sugar phosphate exchanger 2,
Unigene_002345	0.294272	0.271957	1.08206	0.279228	0.485087	AT2G29560	cytosolic enolase 3
Unigene_002346	-0.34539	0.386051	-0.894674	0.370962	0.580118	AT5G49690	UDP-glycosyltransferase 91C1-like
Unigene_002347	0.84802	0.309422	2.74066	0.00613163	0.0311895	ArthCp049	photosystem II 47 kDa (plastid)
Unigene_002348	-0.356135	0.192699	-1.84814	0.0645814	0.179812	AT1G44910	pre-mRNA-processing 40A-like
Unigene_002349	-0.232113	0.220291	-1.05366	0.292037	0.499305	#N/A	pre-mRNA-processing 40A-like isoform X1 [Phoenix dactylifera]
Unigene_002351	0.270749	0.336219	0.805276	0.42066	0.625336	AT1G75820	Receptor kinase CLAVATA1
Unigene_002352	0.47906	0.240451	1.99234	0.0463337	0.141999	AT1G75310	auxilin 1
Unigene_002353	0.433075	0.170101	2.54598	0.010897	0.0485669	#N/A	auxilin 1
Unigene_002355	0.677687	0.291241	2.32689	0.0199709	0.0766016	AT4G27880	E3 ubiquitin- ligase SINAT5-like
Unigene_002356	0.561179	0.283802	1.97736	0.0480007	0.145689	AT4G27880	E3 ubiquitin- ligase SINAT5-like
Unigene_002358	-0.0570097	0.231751	-0.245995	0.805686	0.900831	AT1G56050	obg-like ATPase 1
Unigene_002359	-0.066057	0.388533	-0.170016	0.864997	0.932817	AT1G07910	RNA ligase,
Unigene_002360	-0.264914	0.326807	-0.810613	0.417588	0.623023	AT1G07910	hypothetical protein L484_014416
Unigene_002361	0.349955	0.367547	0.952135	0.341029	0.550597	AT3G06350	bifunctional 3-dehydroquinate dehydratase shikimate dehydrogenase, chloroplastic-like isoform X1
Unigene_002362	0.291701	0.428969	0.680006	0.496501	0.690745	AT3G06350	bifunctional 3-dehydroquinate dehydratase shikimate dehydrogenase, chloroplastic-like isoform X1
Unigene_002363	1.34505	0.29441	4.56862	4.90951e-06	9.70639e-05	AT3G06035	uncharacterized GPI-anchored At3g06035-like
Unigene_002365	-1.91231	0.84198	-2.27121	0.0231345	0.085302	AT5G17330	glutamate decarboxylase
Unigene_002366	0.392582	0.411847	0.953223	0.340477	0.550078	#N/A	transcription factor GTE6-like isoform X1
Unigene_002367	0.127373	0.173298	0.734992	0.462344	0.661331	#N/A	transcription factor GTE6-like [Populus euphratica]
Unigene_002368	-0.111685	0.188618	-0.592124	0.553768	0.735187	AT2G44350	citrate synthase, mitochondrial
Unigene_002369	0.464791	0.737874	0.629905	0.528757	0.716226	AT2G44350	citrate synthase, mitochondrial
Unigene_002371	0.0856464	0.171611	0.499073	0.617728	0.7807	AT5G13300	ADP-ribosylation factor GTPase-activating AGD3-like
Unigene_002372	0.211195	0.135772	1.55551	0.119825	0.277428	#N/A	ADP-ribosylation factor GTPase-activating AGD3-like
Unigene_002373	-0.267889	0.208349	-1.28577	0.198522	0.390038	AT4G17140	vacuolar sorting-associated ,
Unigene_002374	-1.15928	0.469966	-2.46674	0.0136351	0.0575296	ArthMp020	cytochrome b (mitochondrion)
Unigene_002376	0.417663	0.234522	1.78091	0.0749265	0.200079	AT1G16700	NADH dehydrogenase [ubiquinone] iron-sulfur 8, mitochondrial
Unigene_002377	-0.932351	0.599777	-1.5545	0.120066	0.277764	AT1G16700	NADH dehydrogenase [ubiquinone] iron-sulfur 8, mitochondrial
Unigene_002378	-0.442419	0.184263	-2.40103	0.0163492	0.0659423	AT2G46020	ATP-dependent helicase BRM
Unigene_002379	-0.355668	0.11184	-3.18014	0.00147203	0.0101907	AT2G46020	ATP-dependent helicase BRM
Unigene_002380	-0.421236	0.257025	-1.63889	0.101236	0.247206	AT2G46020	ATP-dependent helicase BRM
Unigene_002381	-0.639887	0.413091	-1.54902	0.121376	0.279701	AT2G46020	ATP-dependent helicase BRM
Unigene_002382	-0.263954	0.777545	-0.339471	0.734255	0.858644	AT1G63820	zinc finger CONSTANS-like
Unigene_002383	-4.51363	0.549885	-8.20831	2.24324e-16	1.10745e-13	AT1G16030	hsp70
Unigene_002384	0.0359572	0.142698	0.251982	0.801055	0.898053	AT2G20050	phosphatase 2C and cyclic nucleotide-binding kinase domain-containing isoform X1 [Jatropha curcas]
Unigene_002385	-0.37742	0.507659	-0.743452	0.457208	0.657187	#N/A	PREDICTED: uncharacterized protein LOC105179573
Unigene_002387	-2.52604	0.819144	-3.08375	0.00204409	0.0132201	AT3G59920	secretory pathway Rab GDP dissociation inhibitor
Unigene_002388	1.65394	0.563321	2.93605	0.00332418	0.0193719	AT2G17620	G2 mitotic-specific cyclin-2-like isoform X1 [Eucalyptus grandis]
Unigene_002389	0.59673	0.368282	1.62031	0.105166	0.254158	AT1G20610	G2 mitotic-specific cyclin-2 isoform X1 [Vitis vinifera]
Unigene_002391	-0.487473	0.66246	-0.735852	0.461821	0.660984	AT5G49910	heat shock 70B
Unigene_002392	-0.240866	0.140715	-1.71172	0.0869479	0.221904	AT2G25320	TRAF-like family
Unigene_002393	-0.00718775	0.27424	-0.0262097	0.97909	0.991215	AT2G25320	TRAF-like family
Unigene_002394	-0.14889	0.320208	-0.46498	0.641946	0.798056	#N/A	importin-13 isoform X2
Unigene_002395	-0.0361597	0.164676	-0.219581	0.826197	0.911933	AT1G12930	importin-13 isoform X2
Unigene_002396	0.936307	0.540418	1.73256	0.083174	0.215385	AT2G07750	probable DEAD-box ATP-dependent RNA helicase 48
Unigene_002397	0.628578	0.410204	1.53235	0.125435	0.286204	AT1G63250	probable DEAD-box ATP-dependent RNA helicase 48, partial
Unigene_002398	-0.0364891	0.374157	-0.0975236	0.922311	0.96305	AT2G29070	ubiquitin fusion degradation 1 homolog
Unigene_002400	-0.29413	0.152165	-1.93297	0.0532394	0.156817	AT1G17370	oligouridylate-binding 1-like
Unigene_002401	-0.667423	0.477227	-1.39854	0.16195	0.340413	AT1G17370	oligouridylate-binding 1-like
Unigene_002403	0.83671	0.367411	2.27731	0.0227675	0.0842783	AT3G47730	ABC transporter A family member 2
Unigene_002404	0.0993326	0.393623	0.252355	0.800767	0.897904	AT3G47730	ABC transporter A family member 2
Unigene_002405	-0.493381	0.627569	-0.786178	0.431763	0.635119	AT1G04010	phospholipid--sterol O-acyltransferase isoform X3
Unigene_002406	-0.189608	0.240993	-0.786778	0.431412	0.634786	AT1G04010	phospholipid--sterol O-acyltransferase isoform X2
Unigene_002407	0.827862	0.230739	3.58787	0.000333395	0.00311801	AT4G01210	glycosyltransferase family
Unigene_002409	-0.220574	0.328747	-0.670954	0.50225	0.695952	AT3G50950	Disease resistance RPP13 4
Unigene_002410	-0.274863	0.421191	-0.652586	0.514023	0.704807	AT1G65580	type II inositol 1,4,5-trisphosphate 5-phosphatase FRA3
Unigene_002411	-0.087794	0.15479	-0.567183	0.57059	0.747323	AT1G65580	type II inositol 1,4,5-trisphosphate 5-phosphatase FRA3
Unigene_002412	0.0976705	0.303184	0.322149	0.74734	0.867628	AT1G65580	type II inositol 1,4,5-trisphosphate 5-phosphatase FRA3
Unigene_002413	-1.00168	0.359568	-2.78578	0.0053399	0.0280499	AT4G15180	probable histone-lysine N-methyltransferase ATXR3
Unigene_002415	-0.0945801	0.112031	-0.844233	0.398539	0.606558	AT1G72560	exportin-T isoform X1 [Nelumbo nucifera]
Unigene_002416	0.394077	0.679538	0.579919	0.561969	0.741733	AT4G03230	G-type lectin S-receptor-like serine threonine- kinase At4g03230 isoform X1
Unigene_002417	1.84519	0.673305	2.7405	NA	NA	ArthMp028	cellulose synthase H1
Unigene_002420	-2.88662	0.748994	-3.854	0.000116202	0.00132606	AT3G60880	dihydrodipicolinate synthetase
Unigene_002421	-0.126567	0.316827	-0.399484	0.689537	0.830049	ArthMp075	PREDICTED: uncharacterized protein LOC104893717
Unigene_002423	-3.26168	0.727663	-4.48241	7.38046e-06	0.000136054	AT3G10670	ABC transporter ATP-binding
Unigene_002426	-2.50375	0.552985	-4.5277	5.96288e-06	0.000114326	ArthCp056	30S ribosomal S11
Unigene_002427	-3.64709	0.777199	-4.6926	2.69752e-06	5.97978e-05	ArthCp048	proteolytic subunit 2 of clp protease (chloroplast)
Unigene_002428	0.0755985	0.207811	0.363785	0.716019	0.846941	AT4G19985	Acyl- N-acyltransferases superfamily , isoform 3
Unigene_002429	0.17524	0.555505	0.31546	0.752412	0.870646	AT3G03710	polynucleotide phosphorylase
Unigene_002430	-0.373254	0.166305	-2.2444	0.0248069	0.0899086	AT1G75850	vacuolar sorting-associated 35B
Unigene_002432	0.737112	0.197111	3.73958	0.000184326	0.00193684	AT3G50240	Chromosome-associated kinesin KIF4A
Unigene_002434	1.7981	0.860212	2.0903	0.0365907	0.119282	AT1G44790	cation transport regulator 2
Unigene_002435	0.0751943	0.247784	0.303467	0.761534	0.875637	AT1G44790	cation transport regulator 2
Unigene_002436	-0.0445248	0.485206	-0.0917647	0.926885	0.965564	AT1G44790	cation transport regulator 2
Unigene_002437	0.187977	0.205077	0.91662	0.359342	0.568208	AT5G18640	lipase-like [Pyrus x bretschneideri]
Unigene_002440	0.188402	0.330068	0.570798	0.568136	0.746136	AT2G13600	pentatricopeptide repeat-containing At2g13600-like isoform X1 [Cicer arietinum]
Unigene_002441	-0.0107477	0.191015	-0.0562663	0.95513	0.980244	AT4G33090	aminopeptidase M1-like
Unigene_002442	-1.39546	0.555386	-2.51259	0.0119847	0.0522611	AT5G47040	MULTISPECIES: DNA-binding
Unigene_002443	-0.509419	0.356006	-1.43093	0.152451	0.326983	AT2G30600	BTB POZ domain-containing At2g30600 [Prunus mume]
Unigene_002444	-0.918879	0.34312	-2.67801	0.0074061	0.0361349	AT2G30600	BTB POZ domain-containing At2g30600 [Prunus mume]
Unigene_002447	9.98185e-05	0.145946	0.000683941	0.999454	1	AT1G76630	Tetratricopeptide repeat 37
Unigene_002448	0.0308113	0.446361	0.0690278	0.944967	0.975289	AT2G33580	LYK5
Unigene_002449	0.750889	0.171087	4.38893	1.13908e-05	0.000195328	AT5G42920	THO complex subunit 5B
Unigene_002451	0.00207756	0.254948	0.00814896	0.993498	0.99785	AT3G04820	Multisubstrate pseudouridine synthase 7
Unigene_002452	-0.675118	0.165708	-4.07416	4.61817e-05	0.000620891	AT2G38560	transcription elongation factor S-II
Unigene_002453	0.495253	0.227777	2.17428	0.0296839	0.1024	AT3G22950	ADP-ribosylation factor 5
Unigene_002454	0.563853	0.294885	1.91211	0.0558617	0.16232	AT3G22950	ADP-ribosylation factor 5
Unigene_002455	0.697512	0.350578	1.9896	0.0466346	0.142577	AT3G22950	ADP-ribosylation factor 5
Unigene_002458	-0.367217	0.136534	-2.68956	0.00715466	0.0351277	AT3G07040	Disease resistance RPM1
Unigene_002459	0.483838	0.43914	1.10179	0.270555	0.475413	AT4G19810	chitotriosidase-1-like
Unigene_002460	0.544787	0.310912	1.75222	0.0797354	0.208947	AT1G24440	RING-H2 finger ATL47-like
Unigene_002462	0.226149	0.231979	0.974866	0.329627	0.539419	AT5G30510	30S ribosomal S1, chloroplastic
Unigene_002463	0.394493	0.235145	1.67766	0.0934131	0.233502	AT1G68360	zinc finger 6-like
Unigene_002465	0.0771003	0.171608	0.449283	0.653228	0.805574	AT4G11860	FAM63A ,
Unigene_002466	-0.157607	0.335079	-0.470359	0.638099	0.795078	AT4G27510	hypothetical protein L484_009350
Unigene_002467	0.174094	0.330413	0.526899	0.598264	0.767476	AT4G27510	hypothetical protein L484_009350
Unigene_002468	-2.92839	0.434068	-6.74639	1.51573e-11	1.91062e-09	#N/A	hypothetical protein POPTR_0013s10690g
Unigene_002469	-0.209712	0.225464	-0.930136	0.352301	0.56157	AT1G13410	pentatricopeptide repeat-containing At3g29230 [Pyrus x bretschneideri]
Unigene_002470	-0.508163	0.236233	-2.1511	0.031468	0.106919	AT4G23660	4-hydroxybenzoate polyprenyltransferase, mitochondrial-like [Pyrus x bretschneideri]
Unigene_002474	0.172696	0.431999	0.39976	0.689333	0.829969	#N/A	PREDICTED: uncharacterized protein LOC102627778
Unigene_002475	0.419536	0.204936	2.04716	0.0406424	0.128979	AT3G26935	probable S-acyltransferase 7
Unigene_002476	-0.287769	0.350132	-0.821887	0.411141	0.617472	AT1G74160	LONGIFOLIA 1-like [Pyrus x bretschneideri]
Unigene_002477	0.00616446	0.173642	0.035501	0.97168	0.987525	AT5G56210	WPP domain-interacting 2-like
Unigene_002479	0.435172	0.122871	3.54169	0.000397566	0.00360357	AT2G39220	patatin 6
Unigene_002480	1.02026	0.190043	5.36857	7.93621e-08	3.04464e-06	AT2G44060	Late embryogenesis abundant , group 2 isoform 1 [Theobroma cacao]
Unigene_002481	0.799246	0.241413	3.3107	0.000930642	0.00707508	AT2G39220	patatin 6
Unigene_002482	0.778886	0.488219	1.59536	0.110631	0.262966	AT2G44060	Late embryogenesis abundant , group 2 isoform 1 [Theobroma cacao]
Unigene_002483	0.374531	0.275867	1.35765	0.174574	0.357402	AT4G30230	PREDICTED: uncharacterized protein LOC101301053
Unigene_002484	0.0902421	0.19543	0.461761	0.644253	0.799534	#N/A	Auxin transport BIG
Unigene_002485	0.528678	0.452162	1.16922	0.242315	0.442813	#N/A	Auxin transport BIG
Unigene_002486	-0.0415944	0.219327	-0.189645	0.849587	0.924708	AT2G33820	mitochondrial arginine transporter BAC1-like isoform X1
Unigene_002489	0.245413	0.21714	1.13021	0.258389	0.461709	AT2G30970	aspartate aminotransferase, mitochondrial-like isoform X1
Unigene_002490	-2.81327	0.727532	-3.86687	0.000110241	0.00127046	#N/A	RNA polymerase sigma factor
Unigene_002491	0.61921	0.500029	1.23835	0.215587	0.411747	AT3G03910	GDHB glutamate dehydrogenase isoform X1 [Vitis vinifera]
Unigene_002493	0.611161	0.371319	1.64592	0.0997807	0.244698	AT3G26700	proline-rich receptor kinase PERK1
Unigene_002494	0.227808	0.405533	0.561749	0.574287	0.750209	AT4G27360	dynein light chain 1, cytoplasmic-like
Unigene_002500	0.704114	0.260335	2.70464	0.00683775	0.0339551	#N/A	U3 small nucleolar RNA-associated 25 isoform X2
Unigene_002501	0.390374	0.203108	1.922	0.0546055	0.159659	AT2G02500	2-C-methyl-D-erythritol 4-phosphate cytidylyltransferase, chloroplastic
Unigene_002502	0.362192	0.211809	1.70999	0.0872673	0.222451	#N/A	2-C-methyl-D-erythritol 4-phosphate cytidylyltransferase, chloroplastic
Unigene_002503	-0.17004	0.182186	-0.933333	0.350648	0.560134	AT1G64790	translational activator GCN1
Unigene_002507	-0.0118782	0.360376	-0.0329607	0.973706	0.988549	AT1G66235	hypothetical protein CICLE_v10023446mg
Unigene_002509	0.591469	0.237343	2.49204	0.0127011	0.0545702	AT1G29940	DNA-directed RNA polymerase I subunit RPA2
Unigene_002511	-0.0634635	0.170141	-0.373006	0.709144	0.842829	AT1G78910	RNA pseudouridine synthase 3, mitochondrial
Unigene_002512	0.872956	0.246443	3.54222	0.000396771	0.00359717	AT5G02440	hypothetical protein L484_025218
Unigene_002513	-0.00122205	0.223528	-0.0054671	0.995638	0.998886	AT5G58100	PREDICTED: uncharacterized protein LOC100255062
Unigene_002519	1.04211	0.233314	4.46657	7.9482e-06	0.000144109	AT5G20850	DNA repair RAD51 homolog
Unigene_002520	0.796028	0.521086	1.52763	0.126603	0.287996	AT3G21330	transcription factor bHLH87-like
Unigene_002522	0.45235	0.339781	1.3313	0.183092	0.369345	AT4G00390	methyl- -binding domain 4-like
Unigene_002524	0.196042	0.188442	1.04033	0.298187	0.505814	AT5G22040	hypothetical protein L484_017136
Unigene_002525	-0.224267	0.125115	-1.79248	0.0730555	0.196405	AT4G00450	mediator of RNA polymerase II transcription subunit 12-like [Populus euphratica]
Unigene_002526	-0.123784	0.21799	-0.567842	0.570142	0.746982	AT2G13650	GDP-mannose transporter GONST1 isoform X1
Unigene_002527	1.19416	0.266096	4.48771	7.19944e-06	0.000133068	AT5G49720	endoglucanase 25-like
Unigene_002528	2.80466	0.42203	6.64564	3.01912e-11	3.5315e-09	AT5G49720	endoglucanase 25-like
Unigene_002530	0.443139	0.217293	2.03936	0.0414143	0.130723	AT2G34680	187-kDa microtubule-associated AIR9 [Nicotiana tomentosiformis]
Unigene_002531	0.386691	0.182166	2.12275	0.0337751	0.112661	AT2G34680	187-kDa microtubule-associated AIR9 isoform X1 [Vitis vinifera]
Unigene_002532	-0.288792	0.228286	-1.26504	0.205855	0.39942	AT5G58950	serine threonine- kinase HT1-like
Unigene_002533	0.867422	0.219281	3.95576	7.62917e-05	0.000939503	AT4G23160	copia isoform X1 [Beta vulgaris vulgaris]
Unigene_002535	-0.0183371	0.245775	-0.0746094	0.940526	0.973256	AT2G31060	translation factor GUF1 homolog, organellar chromatophore
Unigene_002536	-0.413784	0.750684	-0.551209	0.58149	0.755558	AT2G31060	translation factor GUF1 homolog, organellar chromatophore
Unigene_002538	0.125427	0.208022	0.60295	0.546542	0.730059	AT1G29950	transcription factor bHLH144-like [Populus euphratica]
Unigene_002540	0.390562	0.266548	1.46526	0.14285	0.312509	AT3G03050	cellulose synthase D3
Unigene_002541	-0.257574	0.456048	-0.564795	0.572213	0.748498	AT3G03050	cellulose synthase D3
Unigene_002542	0.282166	0.408472	0.690785	0.4897	0.684798	AT3G03050	Cellulose synthase D3
Unigene_002543	-0.00626764	0.146935	-0.042656	0.965976	0.984903	AT2G25730	DDB_G0276689 isoform X2
Unigene_002544	-0.566936	0.149001	-3.80491	0.000141856	0.00156249	AT2G41700	ABC transporter A family member 1 isoform X2
Unigene_002545	0.208842	0.156399	1.33532	0.181772	0.367373	AT4G02030	vacuolar sorting-associated 51 homolog
Unigene_002546	0.466145	0.294991	1.5802	0.114061	0.268586	AT5G14790	FAM179B-like isoform X2 [Nelumbo nucifera]
Unigene_002547	-0.156658	0.534528	-0.293078	0.769462	0.87994	AT3G01450	FAM179B-like isoform X2 [Nelumbo nucifera]
Unigene_002549	0.385846	0.106169	3.63427	0.000278769	0.00269211	AT1G60995	hypothetical protein L484_016729
Unigene_002550	0.552634	0.338337	1.63338	0.102389	0.249361	AT1G09430	ATP-citrate synthase alpha chain 2
Unigene_002551	0.204387	0.431169	0.474028	0.63548	0.793167	AT1G09430	ATP-citrate synthase alpha chain 2
Unigene_002552	0.31879	0.273291	1.16649	0.243418	0.444368	AT5G53050	aminoacrylate hydrolase
Unigene_002553	-0.175281	0.315542	-0.555493	0.578557	0.753306	AT2G03060	MADS-box transcription factor 25 isoform X1 [Fragaria vesca vesca]
Unigene_002555	0.456802	0.228321	2.00071	0.0454242	0.139872	AT5G20040	tRNA dimethylallyltransferase 9
Unigene_002556	-0.818039	0.779844	-1.04898	0.294188	0.501525	AT5G20040	tRNA dimethylallyltransferase 9
Unigene_002557	0.653941	0.185873	3.51821	0.000434474	0.00385041	#N/A	K(+) efflux antiporter 3, chloroplastic
Unigene_002558	0.989411	0.365172	2.70944	0.00673978	0.0335575	AT1G07710	ankyrin repeat-containing At5g02620-like [Glycine max]
Unigene_002559	0.693642	0.378894	1.8307	0.067145	0.184832	AT1G07710	ankyrin repeat-containing At5g02620-like [Glycine max]
Unigene_002560	0.610698	0.300888	2.02965	0.0423919	0.133002	AT4G38040	probable glycosyltransferase At5g03795
Unigene_002561	0.179917	0.378945	0.474785	0.63494	0.792777	AT1G67680	signal recognition particle subunit SRP72-like
Unigene_002562	0.662994	0.557702	1.1888	0.23452	0.43402	AT1G67680	signal recognition particle subunit SRP72-like
Unigene_002564	0.11041	0.192677	0.57303	0.566624	0.744994	AT2G16950	transportin-1-like
Unigene_002565	-0.84056	0.563295	-1.49222	0.135641	0.302038	AT2G16950	transportin 1
Unigene_002566	0.904613	0.147519	6.13219	8.66779e-10	6.38506e-08	AT4G17870	abscisic acid receptor PYR1-like
Unigene_002567	-0.133309	0.279974	-0.476149	0.633969	0.7921	AT1G67550	urease isoform X2
Unigene_002568	0.0511806	0.191221	0.267651	0.788968	0.890727	#N/A	selT selW selH seleno domain
Unigene_002569	0.243948	0.513046	0.475488	0.634439	0.792346	AT4G23160	retrovirus-related Pol poly from transposon TNT 1-94 isoform X6
Unigene_002572	0.317935	0.421174	0.754878	0.450322	0.651453	AT2G20770	lanC GCL2
Unigene_002573	0.404455	0.734415	0.550717	0.581828	0.755875	AT2G20770	lanC GCL2
Unigene_002574	0.417342	0.297087	1.40478	0.160086	0.337791	AT1G10650	BOI-related E3 ubiquitin- ligase 1 isoform X1 [Vitis vinifera]
Unigene_002575	0.504082	0.360144	1.39967	0.161612	0.33995	AT1G10650	BOI-related E3 ubiquitin- ligase 1 isoform X1 [Vitis vinifera]
Unigene_002576	0.564857	0.363545	1.55375	0.120244	0.278034	AT1G10650	BOI-related E3 ubiquitin- ligase 1 isoform X1 [Vitis vinifera]
Unigene_002579	0.316647	0.157301	2.013	0.0441146	0.136781	AT1G06070	probable transcription factor 21
Unigene_002581	-0.863186	0.150568	-5.73285	9.87554e-09	5.05471e-07	AT1G33420	PHD finger At1g33420
Unigene_002583	0.523056	0.160597	3.25694	0.0011262	0.00824373	AT2G23320	probable WRKY transcription factor 7
Unigene_002584	0.00391721	0.422991	0.00926075	0.992611	0.997345	AT5G21140	non-structural maintenance of chromosomes element 1 homolog
Unigene_002585	-0.104503	0.384703	-0.271647	0.785894	0.889045	AT5G21140	non-structural maintenance of chromosomes element 1 homolog
Unigene_002586	-0.147399	0.126672	-1.16363	0.244575	0.445479	#N/A	hypothetical protein L484_010208
Unigene_002589	0.557748	0.182438	3.05719	0.00223423	0.0142073	AT2G47140	(-)-isopiperitenol (-)-carveol dehydrogenase, mitochondrial-like
Unigene_002590	0.0630724	0.176448	0.357457	0.72075	0.849747	AT3G02050	potassium transporter 4
Unigene_002591	0.0386074	0.21429	0.180164	0.857024	0.928437	AT3G02050	Potassium transporter 4
Unigene_002593	0.103347	0.38131	0.271032	0.786366	0.889373	AT3G08640	RETICULATA-RELATED 3, chloroplastic-like [Solanum pennellii]
Unigene_002594	0.555159	0.724169	0.766616	0.44331	0.645491	#N/A	serine threonine- kinase TIO-like, partial
Unigene_002595	-1.71577	0.801207	-2.14148	0.0322356	0.108844	#N/A	DNA RNA polymerases superfamily
Unigene_002597	0.179503	0.361147	0.497035	0.619164	0.78176	AT2G29480	probable glutathione S-transferase
Unigene_002599	-0.511444	0.238667	-2.14291	0.0321199	0.108525	#N/A	Transposon Ty3-I Gag-Pol poly
Unigene_002600	-1.72112	0.50679	-3.39612	0.000683482	0.00552406	ArthCp085	MULTISPECIES: 50S ribosomal L2
Unigene_002601	-1.49458	0.491344	-3.04182	0.00235154	0.0148232	ArthCp085	MULTISPECIES: 50S ribosomal L2
Unigene_002603	-0.130405	0.223293	-0.58401	0.559214	0.739491	AT1G19485	general transcription factor 3C polypeptide 2
Unigene_002607	0.387545	0.158236	2.44915	0.0143193	0.0597579	AT3G57410	villin-2 [Gossypium raimondii]
Unigene_002608	0.0447418	0.268097	0.166887	0.867459	0.934132	AT3G57410	villin-2 [Gossypium raimondii]
Unigene_002609	-0.345486	0.296695	-1.16445	0.244242	0.445112	AT2G41740	villin-2 [Gossypium raimondii]
Unigene_002610	-0.65979	0.319629	-2.06424	0.0389952	0.125002	AT3G57410	villin-2 [Gossypium raimondii]
Unigene_002612	-1.87494	0.857294	-2.18704	0.0287394	0.100069	AT2G26590	adhesion regulating molecule
Unigene_002613	0.0855213	0.207316	0.412518	0.67996	0.823866	AT1G07080	gamma-interferon-inducible lysosomal thiol reductase-like
Unigene_002614	-0.993729	0.260658	-3.81238	0.000137635	0.00152261	AT1G07080	gamma-interferon-inducible lysosomal thiol reductase
Unigene_002615	-0.504007	0.323468	-1.55813	0.119202	0.276426	AT1G07080	gamma-interferon-inducible lysosomal thiol reductase-like
Unigene_002616	-0.116116	0.34511	-0.336461	0.736523	0.86028	AT2G27500	Glucan endo-1,3-beta-glucosidase 14
Unigene_002617	0.315589	0.440032	0.717196	0.473253	0.670865	AT5G23870	pectin acetylesterase 9 [Fragaria vesca vesca]
Unigene_002618	0.661643	0.447917	1.47716	0.139634	0.307854	AT5G23870	notum homolog
Unigene_002619	0.491157	0.440301	1.1155	0.264635	0.468909	AT5G23870	notum homolog
Unigene_002620	-2.76148	0.844605	-3.26955	0.0010772	0.00794952	AT5G23870	notum homolog
Unigene_002621	0.15395	0.525413	0.293007	0.769517	0.879977	AT5G23870	pectinacetylesterase family
Unigene_002622	0.22065	0.256687	0.859607	0.390006	0.598441	AT5G01620	trichome birefringence-like 35
Unigene_002623	0.07021	0.423848	0.165649	0.868433	0.934487	AT5G01620	trichome birefringence-like 35
Unigene_002624	0.314243	0.523776	0.599958	0.548534	0.731342	AT5G01620	trichome birefringence-like 35
Unigene_002625	-0.432443	0.282285	-1.53194	0.125537	0.286373	#N/A	vacuolar sorting-associated 13C
Unigene_002626	-0.268373	0.181897	-1.47541	0.140103	0.30862	#N/A	vacuolar sorting-associated 13C
Unigene_002627	-0.168119	0.211298	-0.795646	0.426238	0.63028	AT1G77550	Tubulin--tyrosine ligase 12
Unigene_002628	-0.085949	0.259087	-0.331738	0.740087	0.862706	AT1G77550	Tubulin--tyrosine ligase 12
Unigene_002629	-0.0388599	0.229044	-0.169661	0.865276	0.93287	AT1G06560	methyltransferase NSUN6
Unigene_002630	1.84015	0.288869	6.37018	1.88802e-10	1.74166e-08	AT3G51420	Adipocyte plasma membrane-associated
Unigene_002631	0.742273	0.605132	1.22663	0.219962	0.416591	AT3G51420	STRICTOSIDINE SYNTHASE-LIKE 4-like
Unigene_002632	0.00244205	0.303325	0.00805091	0.993576	0.997903	AT4G28450	DDB1- and CUL4-associated factor 13
Unigene_002633	0.129517	0.228401	0.567061	0.570673	0.74734	AT4G28450	DDB1- and CUL4-associated factor 13
Unigene_002634	-0.118659	0.416078	-0.285183	0.775504	0.883022	AT4G28450	DDB1- and CUL4-associated factor 13
Unigene_002635	-0.0205325	0.227757	-0.0901507	0.928167	0.966306	AT1G17200	CASP 2D1
Unigene_002637	0.588468	0.489754	1.20156	0.229534	0.42764	AT1G62300	probable WRKY transcription factor 31
Unigene_002638	0.505229	0.491984	1.02692	0.304457	0.512644	AT1G77020	chaperone dnaJ 10-like
Unigene_002640	-1.1524	0.443976	-2.59562	0.00944193	0.0434511	AT1G19715	jacalin-related lectin 3 isoform X2
Unigene_002641	-0.180028	0.209887	-0.857739	0.391036	0.599365	AT4G18593	dual specificity phosphatase 12-like
Unigene_002642	0.102739	0.311107	0.330238	0.741221	0.863461	AT3G54870	Armadillo repeat-containing kinesin 1
Unigene_002643	-0.300778	0.530662	-0.566797	0.570852	0.747477	AT3G54870	Armadillo repeat-containing kinesin 1
Unigene_002644	1.78206	0.322077	5.53303	3.14745e-08	1.3811e-06	AT3G54870	Armadillo repeat-containing kinesin 1
Unigene_002645	0.523543	0.467947	1.11881	0.263223	0.467221	AT3G54870	Armadillo repeat-containing kinesin 1
Unigene_002648	0.884136	0.171459	5.15654	2.51549e-07	8.17462e-06	AT1G57820	E3 ubiquitin- ligase ORTHRUS 2-like
Unigene_002649	0.633151	0.161811	3.9129	9.11945e-05	0.00108707	AT1G57820	E3 ubiquitin- ligase ORTHRUS 2-like
Unigene_002650	0.166921	0.158663	1.05205	0.292779	0.499962	AT3G02260	Auxin transport BIG
Unigene_002651	-0.340405	0.382495	-0.88996	0.373488	0.582657	AT3G02260	auxin transport BIG
Unigene_002652	-0.137237	0.575687	-0.238388	0.81158	0.904267	AT3G02260	Auxin transport BIG
Unigene_002653	-0.235424	0.283783	-0.829591	0.40677	0.613883	#N/A	Fanconi anemia group D2 homolog
Unigene_002654	0.205461	0.24025	0.855198	0.392441	0.600902	AT4G25230	E3 ubiquitin ligase RIN2-like isoform X1 [Glycine max]
Unigene_002656	0.0554244	0.20687	0.267919	0.788762	0.890627	AT4G25230	E3 ubiquitin ligase RIN2-like isoform X1 [Glycine max]
Unigene_002658	0.34924	0.17074	2.04544	0.040811	0.129402	AT3G01160	Nucleus isoform 1 [Theobroma cacao]
Unigene_002660	0.102136	0.251002	0.406913	0.684072	0.826622	AT3G51950	zinc finger CCCH domain-containing 18 isoform X2
Unigene_002661	NA	NA	NA	NA	NA	AT4G24530	O-fucosyltransferase family
Unigene_002662	0.0131182	0.675704	0.0194142	0.984511	0.993469	AT4G24530	hypothetical protein L484_007693
Unigene_002663	-0.505403	0.49702	-1.01687	0.309218	0.517851	AT5G65470	O-fucosyltransferase family
Unigene_002664	-3.24798	0.721322	-4.50282	6.70572e-06	0.000126067	AT3G17820	glutamine synthetase
Unigene_002665	-0.0749691	0.324649	-0.230924	0.817374	0.907291	AT3G30841	2,3-bisphosphoglycerate-independent phosphoglycerate mutase 1
Unigene_002666	-0.0333159	0.471416	-0.0706719	0.943659	0.97456	AT4G09520	2,3-bisphosphoglycerate-independent phosphoglycerate mutase 1
Unigene_002667	-0.0309477	0.496235	-0.062365	0.950272	0.977847	AT3G30841	2,3-bisphosphoglycerate-independent phosphoglycerate mutase 1
Unigene_002670	0.15414	0.222879	0.691589	0.489196	0.684335	AT1G09870	multiple inositol polyphosphate phosphatase 1-like isoform X2
Unigene_002671	-0.544679	0.334392	-1.62886	0.103342	0.251043	AT1G09870	multiple inositol polyphosphate phosphatase 1 isoform X2
Unigene_002674	-1.54507	0.459322	-3.36381	0.000768746	0.00607194	AT4G35970	catalase-peroxidase
Unigene_002675	-4.7543	0.703437	-6.75867	1.39268e-11	1.78321e-09	AT4G35970	Catalase-peroxidase
Unigene_002676	-1.60012	0.605361	-2.64325	0.00821144	0.039091	AT4G35000	catalase-peroxidase
Unigene_002677	-3.01123	0.825521	-3.64767	0.000264631	0.00258572	AT4G35970	Catalase-peroxidase
Unigene_002678	-0.663919	0.530308	-1.25195	0.210588	0.405693	AT4G35970	catalase-peroxidase
Unigene_002679	1.35975	0.421422	3.22659	0.00125277	0.00896011	AT3G53870	40S ribosomal S3-3
Unigene_002685	0.172833	0.15675	1.1026	0.2702	0.475015	AT5G17210	transmembrane ,
Unigene_002686	-0.173829	0.377801	-0.460108	0.645439	0.800468	AT5G17210	transmembrane ,
Unigene_002691	-1.15705	0.675614	-1.71259	0.0867889	0.221636	AT1G54870	NAD(P)-dependent oxidoreductase
Unigene_002692	1.34771	0.58723	2.29503	0.0217316	0.0813938	ArthMp065	cytochrome c oxidase subunit 3 (mitochondrion)
Unigene_002693	-0.0887177	0.208025	-0.426475	0.669762	0.817052	AT4G08330	PREDICTED: uncharacterized protein At4g08330, chloroplastic-like isoform X1
Unigene_002695	-0.535539	0.318872	-1.67948	0.0930584	0.232841	AT2G35660	zeaxanthin epoxidase, chloroplastic-like isoform X2
Unigene_002697	1.03727	0.327336	3.16883	0.00153052	0.0105131	AT1G54385	ARM repeat superfamily
Unigene_002698	-1.0316	0.6627	-1.55666	0.119552	0.276991	AT4G10380	probable aquaporin NIP5-1
Unigene_002699	-0.745115	0.44856	-1.66113	0.0966877	0.239282	AT4G10380	probable aquaporin NIP5-1
Unigene_002700	0.578589	0.255067	2.26838	0.0233061	0.0857869	AT5G17380	2-hydroxyacyl- lyase
Unigene_002701	0.309284	0.153361	2.0167	0.0437268	0.135929	AT5G18580	probable serine threonine- phosphatase 2A regulatory subunit B subunit TON2
Unigene_002702	-0.00790026	0.272319	-0.0290111	0.976856	0.99025	AT5G18580	probable serine threonine- phosphatase 2A regulatory subunit B subunit TON2
Unigene_002703	-0.022557	0.146111	-0.154382	0.877308	0.938983	AT5G09890	serine threonine- kinase tricorner
Unigene_002705	-0.202043	0.179555	-1.12524	0.260486	0.46413	AT4G27020	Inositol-1,4,5-trisphosphate 5-phosphatase 4 isoform 1
Unigene_002706	-0.366775	0.456529	-0.803398	0.421745	0.626283	AT4G27020	Inositol-1,4,5-trisphosphate 5-phosphatase 4 isoform 1
Unigene_002708	-0.125508	0.199977	-0.627615	0.530256	0.717443	AT3G09180	mediator of RNA polymerase II transcription subunit 27
Unigene_002709	-0.254636	0.211483	-1.20405	0.228571	0.42657	AT3G09180	mediator of RNA polymerase II transcription subunit 27
Unigene_002710	-0.0512884	0.18261	-0.280863	0.778816	0.884729	AT1G25500	CTL DDB_G0274487
Unigene_002711	-0.00407007	0.338313	-0.0120305	0.990401	0.996613	AT4G03230	G-type lectin S-receptor-like serine threonine- kinase At4g03230 isoform X2
Unigene_002712	-0.790524	0.509338	-1.55206	0.120647	0.278743	AT3G23810	adenosylhomocysteinase
Unigene_002713	0.993628	0.278347	3.56975	0.000357325	0.00329849	AT2G42320	Nucleolar gar2-related isoform 3
Unigene_002714	-1.15822	0.675196	-1.71539	0.0862744	0.220697	AT5G11750	50S ribosomal L19
Unigene_002715	0.567301	0.210791	2.6913	0.00711752	0.0349865	AT5G40530	ribosomal RNA-processing 8-like
Unigene_002717	-0.0443904	0.160028	-0.277391	0.78148	0.886262	AT2G38640	LURP-one-related 8
Unigene_002721	-0.197898	0.166211	-1.19064	0.233795	0.433102	AT1G65780	uncharacterized ATP-dependent helicase -like
Unigene_002724	-0.37002	0.235646	-1.57024	0.11636	0.2722	AT4G08450	TMV resistance N
Unigene_002725	-0.0108464	0.468984	-0.0231273	0.981549	0.992487	AT5G28840	GDP-mannose 3,5-epimerase 1 [Nicotiana tomentosiformis]
Unigene_002726	0.48097	0.422172	1.13928	0.254588	0.457094	AT5G08260	Serine carboxypeptidase-like 35
Unigene_002727	-0.665046	0.40809	-1.62966	0.103174	0.25072	AT3G14000	Brevis radix-like 2
Unigene_002728	0	0.495853	0	1	1	AT3G14000	Brevis radix-like 2
Unigene_002730	0.57257	0.169902	3.37001	0.000751657	0.00596229	AT2G21300	kinesin NACK1 [Pyrus x bretschneideri]
Unigene_002731	0.151106	0.239408	0.631164	0.527933	0.715827	AT2G21300	kinesin NACK1 [Pyrus x bretschneideri]
Unigene_002732	0.293823	0.419295	0.700754	0.483456	0.679349	AT2G21300	kinesin NACK1 [Pyrus x bretschneideri]
Unigene_002733	-0.373175	0.357764	-1.04307	0.296914	0.504159	AT3G48530	SNF1-related kinase regulatory subunit gamma-1
Unigene_002734	-0.438493	0.290866	-1.50754	0.131672	0.295942	#N/A	DEK isoform X2
Unigene_002735	-0.0316753	0.174202	-0.181832	0.855715	0.927687	AT3G20630	ubiquitin carboxyl-terminal hydrolase 14
Unigene_002736	0.157733	0.258202	0.610892	0.541271	0.725742	AT3G20630	ubiquitin carboxyl-terminal hydrolase 14
Unigene_002737	-1.02092	0.538223	-1.89683	0.0578504	0.166261	AT3G20630	ubiquitin carboxyl-terminal hydrolase 14-like isoform X2
Unigene_002738	-0.13562	0.591468	-0.229294	0.81864	0.907959	AT3G20630	ubiquitin carboxyl-terminal hydrolase
Unigene_002739	0.586343	0.243469	2.40829	0.0160275	0.0649175	AT4G25340	Peptidyl-prolyl cis-trans isomerase FKBP53
Unigene_002740	0.880891	0.300923	2.9273	0.00341919	0.0197835	AT5G63380	4-coumarate-- ligase-like 9
Unigene_002741	0.111191	0.0993103	1.11964	0.262869	0.466941	AT3G07660	formin 7
Unigene_002742	-0.473952	0.786248	-0.602803	0.54664	0.730121	AT4G14103	F-box FBD LRR-repeat At5g56420-like
Unigene_002744	NA	NA	NA	NA	NA	#N/A	---NA---
Unigene_002745	0.0741365	0.40029	0.185207	0.853067	0.926184	#N/A	---NA---
Unigene_002748	0.246237	0.155017	1.58846	0.112183	0.265443	AT5G04870	calcium-dependent kinase 1
Unigene_002749	2.33507	0.706404	3.30557	0.000947841	0.00717358	AT5G04870	calcium-dependent kinase 1-like [Pyrus x bretschneideri]
Unigene_002750	0.218082	0.157655	1.38329	0.166575	0.346973	AT1G34320	hypothetical protein L484_016434
Unigene_002753	-0.013249	0.864325	-0.0153288	0.98777	0.994964	AT5G38895	E3 ubiquitin- ligase At3g02290
Unigene_002754	0.228135	0.197435	1.15549	0.247888	0.449155	AT5G15790	E3 ubiquitin- ligase At3g02290-like
Unigene_002755	0.178803	0.226082	0.790877	0.429016	0.632632	AT5G15790	E3 ubiquitin- ligase At3g02290-like [Fragaria vesca vesca]
[truncated: 39,044 more rows]
